# Supplementary material for: Correcting market failure for no-regret electric road investments under uncertainty
Source: Nat Commun. 2025 Aug 11;16:7398. doi: 10.1038/s41467-025-62679-w (PMC12340124; doi:10.1038/s41467-025-62679-w)
Supplement: Supplementary file 4 — Source Data [file 41467_2025_62679_MOESM4_ESM.xlsx]

## Sheet: Source Data Instructions
	This workbook contains source data to recreate the figures in Correcting market failure for no-regret electric road investments under uncertainty.
	Jakob Rogstadius*1, Hampus Alfredsson1, Henrik Sällberg2, Karl-Filip Faxen1
	* Corresponding author, jakob.rogstadius@ri.se
	1 RISE Research Institutes of Sweden AB, Lindholmspiren 7A, 417 56 Göteborg, Sweden
	2 Blekinge Institute of Technology, Valhallavägen 10, 371 79 Karlskrona, Sweden
	Figures 1, 2, 4, 6, and 7 can be recreated using the data prepapred in the sheets in this workbook.
	An interactive version of Fig. 3 can be opened via Data --> Data Model --> 3D Map.

## Sheet: fig 1, 2, 5
				Fig 1			Fig 2			Fig 5				Full log data from simulations
Scenario	ERS condition	Policy condition	Year	Levelized system cost [€/km]	CO2e (system) [% of 1990]	BET ratio [% of km]	Fossil diesel [liters per year]	Renewable diesel [of total ICE fuel]	Battery consumption [kWh per year]	ERS charging [kWh per year]	Depot charging [kWh per year]	Rest stop charging [kWh per year]	Destination charging [kWh per year]	co2_ton_per_y	icev_co2_ton_per_y	bev_co2_ton_per_y	all_total_€_per_y	icev_total_€_per_y	icev_vehicles_€_per_y	icev_interest_€_per_y	icev_fuel_€_per_y	icev_driver_€_per_y	icev_co2t_€_per_y	icev_co2i_€_per_y	icev_roadnpoltax_€_per_y	icev_fossil_fuel_liter_per_y	icev_renewable_fuel_liter_per_y	bev_total_€_per_y	bev_vehicles_€_per_y	bev_batteries_€_per_y	bev_pickup_€_per_y	bev_interest_€_per_y	bev_electricity_€_per_y	bev_infrastructure_€_per_y	bev_driver_€_per_y	bev_co2t_€_per_y	bev_co2i_€_per_y	bev_roadnpoltax_€_per_y	bat_kWhWear_per_y	bat_kWhWear_per_kWh	icev_km_per_y	bev_km_per_y	bev_km_ratio	icev_tonkm_per_y	bev_tonkm_per_y	bev_tonkm_ratio	ers_km	Depot_€_per_y	Depot_kWh
Neutral	0	n/a	2020	1.54394	1.21129	0	2582999300	0.0634518	0	0	0	0	0	8460338	8460338	0	13425867000	13425867000	3842028000	331911550	1812299600	6762867700	676827000	473778900	1158353700	2582999300	175000000	0	0	0	0	0	0	0	0	0	0	0	0	NaN	8695853000	0	0	115723540000	0	0	0	0	0
Neutral	0	n/a	2025	1.6313	1.24911	0.00333544	2668157000	0.067525	13444	0	25026670	8727090	0	8724549	8718316	6233.49	15131027000	15094827000	4112937200	357601950	1989102100	7196491300	1438522200	1078891600	1236718600	2668157000	193214140	36201136	8755748	2.55178e+06	0	1.30287e+06	3.99285e+06	3.58742e+06	14981965	1.02853e+06	771395	2697598	13444	0.000326095	9244487000	30937624	0.00333544	123132640000	310037400	0.00251159	0	2.29001e+06	25026670
Neutral	0	n/a	2030	1.66022	1.01225	0.241344	2033701100	0.0949362	1.25459e+06	0	2466461700	409814100	364544	7.07013e+06	6654430	415701	16337242000	12892853000	3338076700	291542720	1714464300	5885260000	1663607600	1330886000	1015377540	2033701100	213324020	3444388400	692809100	187877170	0	113465590	373733600	240310100	1732258800	103924750	83140150	278698850	1.25459e+06	0.000422669	7465471500	2374918000	0.241344	100775680000	30904844000	0.234696	0	181768500	2466461700
Neutral	0	n/a	2035	1.57994	0.435371	0.707923	662392100	0.262303	4011986	0	4342701000	3518698500	692129200	3.04089e+06	2.21264e+06	828253	16410898000	6067932700	1378947200	121664050	873356300	2836576300	857396100	728786700	434185760	662392100	235526960	10342965000	2001610800	445682660	0	334507840	1286925200	797509900	5155806000	320950270	272808450	830606900	4011986	0.000454984	3033809000	7353197000	0.707923	39591846000	100872910000	0.718137	0	291363360	4342701000
Neutral	0	n/a	2040	1.51554	0.26843	0.801343	368295780	0.413856	4.26015e+06	0	5967363600	3164331500	803181760	1874874	1.25205e+06	622821	16693668000	4537814000	998514700	88422744	747004350	2046538800	657328000	591595200	335875940	368295780	260040800	12155854000	2398156000	367917600	0	368002000	1351836400	927231000	6415678000	326977280	294284640	964928100	4.26015e+06	0.000415376	2188214500	8826802000	0.801343	28707891000	121126770000	0.808403	0	355650660	5967363600
Neutral	0	n/a	2045	1.41443	0.0982692	0.89781	49098430	0.853963	5018382	0	8445763000	2158962700	806455100	686370	211947	474424	16539611000	2442712000	552153150	49346324	586388100	1114405600	140414820	133394070	207335860	49098430	287106050	14096899000	2841879800	337305180	0	414775650	1400507600	945421300	7842580000	314307740	298595460	1110062100	5018382	0.000423533	1194953100	10498526000	0.89781	15609541000	144221140000	0.902337	0	426990900	8445763000
Neutral	0	n/a	2050	1.30814	0.0497319	0.975276	0	1	4610631	0	9682267000	2617146400	400847070	347357	11929.9	335427	16190487000	594546000	141338660	12638490	167671300	263353860	9543938	9543938	62134076	0	82957310	15595941000	3260088800	253801010	0	439887070	1504153500	684247800	9185396000	268340960	268340960	1232806800	4610631	0.000350554	305997470	12070754000	0.975276	3689764900	166802110000	0.978358	0	462593400	9682267000
Trucks Driven More	0	n/a	2020	1.54396	1.21129	0	2583000800	0.0634518	0	0	0	0	0	8460342	8460342	0	13426014000	13426014000	3842062600	331908000	1812300500	6762877000	676827400	473779170	1158351400	2583000800	175000000	0	0	0	0	0	0	0	0	0	0	0	0	NaN	8695857000	0	0	115723020000	0	0	0	0	0
Trucks Driven More	0	n/a	2025	1.60555	1.24912	0.00327409	2668279000	0.0675221	10599.9	0	24516346	9058046	0	8724607	8718710	5897.12	14891945000	14856603000	3907793200	323911300	1989179900	7197022700	1438587300	1078940400	1236770000	2668279000	193214140	35342160	8148842	2005994	0	1.16088e+06	3.96902e+06	3.66211e+06	15422269	973025	729768	2.66721e+06	10599.9	0.000262787	9244952000	30368242	0.00327409	123136530000	307019300	0.00248712	0	2380744	24516346
Trucks Driven More	0	n/a	2030	1.613	0.996272	0.252173	1996564200	0.0965316	1.12188e+06	0	2486337800	537287000	1.58815e+06	6.95856e+06	6534478	424081	15870297000	12361949000	2970831400	235051070	1689359100	5833164300	1633619500	1306895600	998602800	1996564200	213324020	3508348700	661845700	172271920	0	98338940	403836600	272254370	1793787000	106020330	84816520	292913900	1.12188e+06	0.000360187	7357841000	2481126000	0.252173	98676605000	33004430000	0.250639	0	202628700	2486337800
Trucks Driven More	0	n/a	2035	1.54139	0.48857	0.653846	803987700	0.226574	2.99986e+06	0	3666031400	3579770400	815189570	3412463	2.66999e+06	742474	16029354000	6701824000	1384253000	103727870	974959800	3204273400	1034620800	879427700	502652130	803987700	235526960	9327531000	1644233700	335808220	0	233128420	1207766800	767824300	4851095600	287709400	244553200	777020400	2.99986e+06	0.00036676	3599752400	6799541000	0.653846	45196603000	95268905000	0.678237	0	305114400	3666031400
Trucks Driven More	0	n/a	2040	1.50352	0.385034	0.702917	649981060	0.285752	2.79767e+06	0	4173465300	3650805800	1120281000	2689305	2.1619e+06	527408	16615664000	6221231000	1201697900	84988220	961552960	2837907500	1134995700	1021496100	486448700	649981060	260040800	10394433000	1808842400	247126690	0	222807490	1248043000	853900100	5736802000	276888960	249201310	861141250	2.79767e+06	0.000309288	3283110000	7768031700	0.702917	40408355000	109427090000	0.730315	0	325156580	4173465300
Trucks Driven More	0	n/a	2045	1.55196	0.487251	0.63039	942204800	0.23355	2.08025e+06	0	2069275300	3871099100	2210921200	3.40325e+06	3.09668e+06	306568	18289904000	8685622000	1580271600	109637600	1308438000	3635762000	2051550800	1948973300	758110140	942204800	287106050	9604282000	1644015100	145872140	0	175313550	1117143000	798751360	5520029700	203100340	192946460	780514900	2.08025e+06	0.000253673	4355867000	7429168600	0.63039	56709616000	103121260000	0.64519	0	255724430	2069275300
Trucks Driven More	0	n/a	2050	1.57149	0.557116	0.58604	1131553300	0.218833	1.85625e+06	0	910349100	4273844000	2575450000	3.89123e+06	3.7005e+06	190731	19752598000	11000992000	1836273000	122246270	1611739100	4470326000	2960402000	2960402000	1084938400	1131553300	316988300	8751606000	1564869500	105157590	0	150565540	1051935400	421706500	5304734000	152584140	152584140	742613950	1.85625e+06	0.000237891	5203216000	7366147000	0.58604	68614246000	101880510000	0.597558	0	101649870	910349100
ERS Unfavorable	0	n/a	2020	1.54394	1.21127	0	2582971100	0.0634524	0	0	0	0	0	8460247	8460247	0	13425908000	13425908000	3841978400	331908030	1812282800	6762812000	676819800	473773820	1158351400	2582971100	175000000	0	0	0	0	0	0	0	0	0	0	0	0	NaN	8695864000	0	0	115722950000	0	0	0	0	0
ERS Unfavorable	0	n/a	2025	1.63195	1.16652	0.00307467	2489886500	0.0720115	10909.1	0	23191060	5742857	0	8147702	8.1425e+06	5200.64	14190478000	14159701000	3856660700	335315680	1875566200	6748517400	1343512700	1007634560	1159664900	2489886500	193214140	30776944	7548532	2.05488e+06	0	1.1161e+06	4296648	2225253	12677422	858105	643579	2.26733e+06	10909.1	0.000304946	8668673000	26735526	0.00307467	115458000000	265934900	0.00229801	0	1.61415e+06	23191060
ERS Unfavorable	0	n/a	2030	1.66999	0.913835	0.206308	1853162100	0.10323	918723	0	1981779700	185004460	0	6382769	6071289	311480	14451838000	11797726000	3069908200	268075580	1592417000	5349461000	1517822200	1214257800	933805500	1853162100	213324020	2654112000	522210600	138078460	0	85192950	361832060	119993350	1348938600	77870050	62296332	209988210	918723	0.000409718	6868471300	1785357700	0.206308	92300650000	23423599000	0.202409	0	101585050	1981779700
ERS Unfavorable	0	n/a	2035	1.60958	0.389608	0.663548	621764540	0.274734	3.12124e+06	0	3629269000	2849382000	110019080	2.72126e+06	2.08141e+06	639849	13790621000	5720564700	1314205800	116266520	844203500	2639366400	806545660	685563840	414536860	621764540	235526960	8070057000	1544155400	347376500	0	258982900	1316968600	400422180	3954233300	247942000	210751090	640468350	3.12124e+06	0.00045859	2882670800	5685174300	0.663548	38314136000	77410430000	0.66892	0	170800750	3629269000
ERS Unfavorable	0	n/a	2040	1.53873	0.180865	0.802776	221777380	0.539707	3.37439e+06	0	4728869400	2346851600	614623040	1.26327e+06	778799	484467	13095691000	3450594300	765740600	67795656	635407100	1572790100	408869470	367982530	257555470	221777380	260040800	9645097000	1856334300	290796860	0	286646500	1476200100	515897730	4964826600	254345200	228912670	747271700	3.37439e+06	0.000424594	1678522400	6832200000	0.802776	21984913000	93739660000	0.810024	0	202861740	4728869400
ERS Unfavorable	0	n/a	2045	1.44769	0.0565039	0.896147	0	1	3896767	0	6459556000	1292485000	496671840	394657	46038.3	348619	12273783000	1761471700	406848220	36358370	471689250	816069250	30500380	28975360	152765550	0	247716220	10512311000	2056446300	260369520	0	305016700	1426343200	557541060	5675643000	230955060	219408510	804320060	3896767	0.000453194	880489500	7597719000	0.896147	11517047000	104206850000	0.900478	0	231454460	6459556000
ERS Unfavorable	0	n/a	2050	1.34541	0.0343306	0.975627	0	1	3.42509e+06	0	6997590500	1426221200	195307100	239785	7980.65	231805	11315811000	398967680	94585490	8451123	112165490	177381280	6384519	6384519	41565164	0	55495172	10916844000	2216172500	187283780	0	303445980	1441614800	341162180	6241712000	185443040	185443040	838960200	3.42509e+06	0.000381958	204993140	8205672400	0.975627	2482711800	113240900000	0.978546	0	243461360	6997590500
Static-then-ERS	0	n/a	2020	1.54394	1.21127	0	2582972700	0.0634524	0	0	0	0	0	8460252	8460252	0	13425803000	13425803000	3842027300	331908930	1812283600	6762831400	676820100	473774050	1158358500	2582972700	175000000	0	0	0	0	0	0	0	0	0	0	0	0	NaN	8695817000	0	0	115723070000	0	0	0	0	0
Static-then-ERS	0	n/a	2025	1.63112	1.2491	0.00333735	2668149500	0.0675252	13070.7	0	24378942	9091618	0	8724485	8718292	6192.56	15129245000	15093071000	4112938000	357603170	1989097300	7194893300	1438518300	1078888700	1236716700	2668149500	193214140	36173828	8760172	2.48516e+06	0	1.28917e+06	4.01892e+06	3597197	15001444	1.02177e+06	766329	2695383	13070.7	0.000319234	9244414000	30955188	0.00333735	123132830000	310275400	0.00251351	0	2.24417e+06	24378942
Static-then-ERS	0	n/a	2030	1.65989	1.01611	0.238481	2043742700	0.0945138	1.24086e+06	0	2441870800	389140740	877969	7097139	6.68686e+06	410275	16335606000	12936301000	3352252400	292871070	1721252400	5898155500	1671716100	1337372900	1019911740	2043742700	213324020	3399305700	683842300	185581010	0	112048350	367680640	235874260	1711703600	102568456	82054760	274919460	1.24086e+06	0.000422589	7494411300	2346983400	0.238481	101159715000	30520918000	0.23178	0	179976020	2441870800
Static-then-ERS	0	n/a	2035	1.5704	0.365524	0.763539	490885060	0.324233	4362610	0	4324335600	3467092000	1439718100	2553036	1.65867e+06	894368	16293480000	4914231300	1115359900	98432744	750289500	2307427300	642733630	546323600	351250180	490885060	235526960	11379249000	2157613000	483055230	0	361872400	1436139800	933588500	5660361700	346568060	294582720	895248260	4362610	0.000459426	2453378000	7922002400	0.763539	31692570000	108771750000	0.774373	0	289919550	4324335600
Static-then-ERS	0	n/a	2040	1.50285	0.230721	0.829518	280305760	0.481248	4401949	0	5941366000	3184911400	1160473100	1611496	967846	643650	16540058000	3834359000	857806660	76093020	679985800	1712328000	508118940	457307040	288843680	280305760	260040800	12705700000	2479627300	379690140	0	380388000	1418115600	976519700	6733341000	337919360	304124320	997240200	4401949	0.00041552	1876289000	9129489000	0.829518	24359870000	125475350000	0.837422	0	354700260	5941366000
Static-then-ERS	0	n/a	2045	1.39905	0.088905	0.903233	30232224	0.904732	4.70501e+06	0	8115496000	2519744500	819860350	620966	151009	469957	16335074000	2318160400	521494180	46556884	571135300	1078932400	100043490	95041310	195700500	30232224	287106050	14016913000	2855456500	318247870	0	410500450	1418821900	833968960	7868443000	311350750	295780350	1114056600	4.70501e+06	0.000396008	1129835100	10546003000	0.903233	14586502000	145244340000	0.908738	0	413165120	8115496000
Static-then-ERS	0	n/a	2050	1.30378	0.0494957	0.975775	0	1	4.49887e+06	0	9520415000	2774758100	406311970	345708	11667.4	334040	16131401000	583739700	138292430	12355196	163981090	259776340	9333890	9333890	60766532	0	81131540	15547661000	3260875000	248167310	0	438280830	1509238700	636994750	9186759000	267235120	267235120	1232761500	4.49887e+06	0.000342157	299733980	12073104000	0.975775	3635722000	166856640000	0.978675	0	446287330	9520415000
Capped Static	0	n/a	2020	1.54395	1.21128	0	2582990800	0.063452	0	0	0	0	0	8460310	8460310	0	13425922000	13425922000	3842050600	331909440	1812294500	6762793000	676824800	473777380	1158353700	2582990800	175000000	0	0	0	0	0	0	0	0	0	0	0	0	NaN	8695849000	0	0	115723310000	0	0	0	0	0
Capped Static	0	n/a	2025	1.63171	1.25	0.00226771	2670584300	0.0674678	11247.1	0	16290180	8239307	0	8730730	8726157	4573.32	15135089000	15110695000	4117166800	357909380	1990648000	7205148700	1439816000	1079862000	1237756200	2670584300	193214140	24393832	5.93806e+06	2.15852e+06	0	905692	2.98232e+06	2.73093e+06	8923721	754598	565948	1903905	11247.1	0.000419235	9254573000	21034418	0.00226771	123217986000	225881310	0.00182983	0	1.50912e+06	16290180
Capped Static	0	n/a	2030	1.6758	1.08654	0.176866	2228492300	0.0873628	918292	0	1801748100	332363200	210384	7589017	7283606	305411	16513861000	13976126000	3627156200	316821300	1846145800	6365143600	1820901500	1456721300	1103386900	2228492300	213324020	2537733600	509571360	137925010	0	83208780	277262180	179789500	1273610900	76352344	61082060	204945540	918292	0.00042309	8111444500	1742892500	0.176866	108437830000	23242418000	0.176506	0	132713290	1801748100
Capped Static	0	n/a	2035	1.64064	0.594999	0.585837	1046970430	0.183647	3.65342e+06	0	2827328500	3839263500	453455140	4.15583e+06	3.45482e+06	701006	17109987000	8641372000	1966748400	173872900	1149314800	4012687600	1338744000	1137932500	620151040	1046970430	235526960	8468615000	1657679200	399386340	0	284253020	1112087600	683750300	4059804700	271639520	230893920	688968260	3.65342e+06	0.000502497	4319229000	6109597000	0.585838	57291790000	83173400000	0.592128	0	190424980	2827328500
Capped Static	0	n/a	2040	1.60434	0.457788	0.666548	807712500	0.24354	3.79346e+06	0	4181490000	3510187500	570459140	3.19746e+06	2.67137e+06	526094	17752568000	7727553500	1692961900	150571660	1081690800	3399796200	1402468700	1262221800	570771460	807712500	260040800	10025014000	1997257900	325137900	0	311357440	1160188200	805402500	5149421600	276199550	248581170	804462200	3.79346e+06	0.000444544	3689764900	7375599000	0.666548	48147825000	101688310000	0.678663	0	249583760	4181490000
Capped Static	0	n/a	2045	1.5364	0.320646	0.744936	554598850	0.341101	4.16149e+06	0	5552268300	3281447000	698497500	2.23958e+06	1.84471e+06	394868	18044555000	6473128000	1381167700	123362180	995070140	2751416000	1222122600	1161016400	519071520	554598850	287106050	11571426000	2366382300	279861150	0	344875620	1220553000	811662500	6286472700	261602600	248522560	924747460	4.16149e+06	0.000423486	2995647200	8749023000	0.744936	38907690000	120924030000	0.756571	0	285778850	5552268300
Capped Static	0	n/a	2050	1.45622	0.218176	0.79787	370875460	0.46083	4.10075e+06	0	6317704000	3542951700	637804900	1.52387e+06	1.24351e+06	280358	18150775000	5596521500	1168351700	104861220	958958340	2369528600	994810500	994810500	515203740	370875460	316988300	12554253000	2684386600	224379780	0	366670850	1299665800	531619740	7223274500	224286930	224286930	1016973900	4.10075e+06	0.000379624	2519403500	9944899000	0.79787	33404750000	137089210000	0.804071	0	291505950	6317704000
Neutral	2000	without policy	2020	1.54394	1.21128	0	2582984200	0.0634521	0	0	0	0	0	8460289	8460289	0	13425894000	13425894000	3842035200	331911940	1812290600	6762797000	676823100	473776160	1158350700	2582984200	175000000	0	0	0	0	0	0	0	0	0	0	0	0	NaN	8695843000	0	0	115723220000	0	0	0	0	0
Neutral	2000	without policy	2025	1.6313	1.24911	0.00333544	2668151000	0.0675252	13444	0	25026670	8727090	0	8724530	8718297	6233.49	15131034000	15094833000	4112937500	357599260	1989098400	7196474000	1438519000	1078889200	1236717200	2668151000	193214140	36201164	8755735	2.55179e+06	0	1.30287e+06	3.99285e+06	3.58742e+06	14981948	1.02853e+06	771394	2.6976e+06	13444	0.000326095	9244489000	30937622	0.00333544	123133530000	310037440	0.00251157	0	2.29001e+06	25026670
Neutral	2000	without policy	2030	1.66021	1.01223	0.241364	2033657300	0.094938	1.25461e+06	192071	2466462000	409813920	364544	7070010	6.65429e+06	415722	16337178000	12892697000	3338009000	291539300	1714434600	5885097000	1663572100	1330857700	1015361860	2033657300	213324020	3444480800	692859650	187880130	2752.03	113471464	373762200	241688110	1730892000	103930440	83144590	278717380	1.25461e+06	0.000422652	7465294000	2375118000	0.241364	100774140000	30906647000	0.234709	11.6048	181768500	2466462000
Neutral	2000	without policy	2035	1.51089	0.304594	0.802915	370558800	0.388603	2.93952e+06	4442905000	3336811300	1335742800	437987940	2127467	1.27001e+06	857453	15558038000	4275115800	929918140	82416856	663948000	2106684800	492130240	418310720	293071170	370558800	235526960	11282921000	2249305300	336214460	80121144	332199740	1356859000	770695200	5825312300	332264300	282421920	925886460	2.93952e+06	0.000300045	2029442300	8267826700	0.802914	26604874000	113859030000	0.810593	789.785	262979340	3336811300
Neutral	2000	without policy	2040	1.47959	0.173934	0.870417	150961120	0.6327	4.306e+06	841576960	5838729000	3270374100	799377400	1.21486e+06	550062	664797	16249875000	3068729900	653458700	58009880	581469100	1487014000	288782800	259904500	219700370	150961120	260040800	13181146000	2595912400	373877470	11616424	391442270	1470154500	1040386900	6948660700	349016960	314117380	1043067500	4.306e+06	0.000389118	1423169800	9559547000	0.870417	18833766000	131001920000	0.874304	793.75	342230300	5838729000
Neutral	2000	without policy	2045	1.40164	0.075174	0.935144	0	1	4832134	404497800	8111513000	2541885200	798551500	525060	39469.8	485590	16352339000	1627389400	349796700	31190500	404391230	815858900	26148754	24841316	130969610	0	212373440	14724949000	2954284800	326905730	4.94646e+06	424253700	1472681700	1098056600	8121922600	321702940	305616200	1152722400	4832134	0.000393386	756646340	10909913000	0.935144	9978972000	149850850000	0.937565	794.19	420463940	8111513000
Neutral	2000	without policy	2050	1.33233	0.0505506	0.975606	0	1	5.02978e+06	0	10219696000	2152377900	352456600	353075	11761.8	341314	16510131000	587874560	139414580	12452769	165308720	261289000	9409460	9409460	61258572	0	81788400	15922257000	3265087700	274951360	0	446813660	1490666800	975802000	9195717000	273049570	273049570	1236040800	5.02978e+06	0.000381347	302286530	12089626000	0.975606	3672367400	166819870000	0.97846	794.19	456407800	10219696000
Trucks Driven More	2000	without policy	2020	1.54393	1.21128	0	2582997800	0.0634518	0	0	0	0	0	8460333	8460333	0	13425760000	13425760000	3842063000	331904830	1812298600	6762756000	676826600	473778620	1158356700	2582997800	175000000	0	0	0	0	0	0	0	0	0	0	0	0	NaN	8695809000	0	0	115724214000	0	0	0	0	0
Trucks Driven More	2000	without policy	2025	1.60554	1.24913	0.00327405	2668289300	0.0675219	10599.9	0	24516346	9058046	0	8724641	8718744	5897.12	14892084000	14856742000	3907775000	323904900	1989186400	7197038000	1438592900	1078944600	1236762900	2668289300	193214140	35342150	8.14884e+06	2.00599e+06	0	1.16088e+06	3.96903e+06	3.66211e+06	15422263	973025	729769	2.66722e+06	10599.9	0.000262788	9245078000	30368238	0.00327405	123136795000	307019500	0.00248712	0	2380744	24516346
Trucks Driven More	2000	without policy	2030	1.61301	0.996219	0.252226	1996428000	0.0965375	1.12198e+06	10203.8	2486939400	537580860	1.59534e+06	6958190	6534038	424152	15870348000	12361207000	2970659600	235036690	1689267000	5832837000	1633509500	1306807700	998544260	1996428000	213324020	3509142000	661971500	172286690	487.555	98357970	403921600	272659840	1793892000	106038390	84830510	292966620	1.12198e+06	0.000360113	7357303300	2481633500	0.252226	98670190000	33010006000	0.250683	2.62856	202679150	2486939400
Trucks Driven More	2000	without policy	2035	1.46465	0.325631	0.779548	430793730	0.353474	2.24809e+06	4541677600	2994250200	1356029700	482899400	2.2744e+06	1.46457e+06	809830	15090634000	4499451000	883932860	66895908	707170300	2273943000	567521800	482393540	322195940	430793730	235526960	10591183000	1930508400	260787980	61726544	240161800	1310299100	758757200	5715167000	313808450	266737490	903184000	2.24809e+06	0.00023696	2271372500	8031892500	0.779548	29304764000	111160690000	0.791374	794.811	286178240	2994250200
Trucks Driven More	2000	without policy	2040	1.40945	0.213582	0.827873	264790910	0.495475	2.04037e+06	4677151000	3672383500	1336370000	618107600	1.49179e+06	917733	574053	15437873000	3752019000	693035000	49155084	668168770	1859836300	481809630	433628670	280548400	264790910	260040800	11685854000	2100269800	188522620	54882590	233469540	1374241000	784501500	6648640000	301379650	271239970	991924860	2.04037e+06	0.000196189	1885323500	9067786000	0.827873	23642192000	126193566000	0.842213	794.873	277059900	3672383500
Trucks Driven More	2000	without policy	2045	1.41843	0.235323	0.79803	375946700	0.433006	2.07964e+06	2398724900	2629553400	3517686300	1708078700	1.64364e+06	1.26767e+06	375971	16590787000	4879845400	854594560	59067084	850635140	2275720000	839829300	797837800	408900380	375946700	287106050	11710941000	2071580300	149299740	23467320	211906750	1365788500	819008200	6820792300	249084060	236628100	982875200	2.07964e+06	0.000201983	2362368800	9334241000	0.79803	31188802000	128642460000	0.804864	795.044	252150450	2629553400
Trucks Driven More	2000	without policy	2050	1.42502	0.279784	0.760884	516013760	0.380537	1.96919e+06	2337798100	1306812400	4214845200	2189673200	1954178	1712310	241868	17782934000	6436678000	1054939600	70359624	1083509800	2858032400	1369848000	1369848000	623907100	516013760	316988300	11346255000	2026448300	113548660	17836642	189073070	1330007800	624241000	6851616000	193495680	193495680	962649500	1.96919e+06	0.000195221	2983956000	9495149000	0.760884	40067780000	130426230000	0.76499	795.06	129860140	1306812400
ERS Unfavorable	2000	without policy	2020	1.54394	1.21129	0	2583004000	0.0634517	0	0	0	0	0	8460352	8460352	0	13425938000	13425938000	3842065000	331906940	1812302300	6762865000	676828100	473779650	1158354800	2583004000	175000000	0	0	0	0	0	0	0	0	0	0	0	0	NaN	8695871000	0	0	115723670000	0	0	0	0	0
ERS Unfavorable	2000	without policy	2025	1.63194	1.16651	0.00307467	2489865200	0.0720121	10909.1	0	23191060	5742857	0	8.14763e+06	8142433	5200.64	14190410000	14159632000	3856631000	335317980	1875552600	6748527600	1343501400	1007626100	1159665800	2489865200	193214140	30776952	7548534	2.05488e+06	0	1116099	4.29664e+06	2225253	12677429	858106	643579	2267331	10909.1	0.000304946	8668672000	26735528	0.00307467	115457620000	265934820	0.00229802	0	1.61415e+06	23191060
ERS Unfavorable	2000	without policy	2030	1.67001	0.913834	0.206309	1853159600	0.10323	918722	0	1981779700	185004300	0	6382761	6071281	311480	14451936000	11797819000	3069912800	268075740	1592415200	5349407000	1517820300	1214256300	933800260	1853159600	213324020	2654117400	522211360	138078510	0	85193304	361833150	119993320	1348943600	77869816	62295876	209988450	918722	0.000409719	6868434000	1785354800	0.206309	92300960000	23423625000	0.202408	0	101585030	1981779700
ERS Unfavorable	2000	without policy	2035	1.60957	0.38961	0.663547	621767800	0.274733	3.12124e+06	0	3629269000	2849382000	110012890	2721268	2.08142e+06	639849	13790638000	5720603600	1314205300	116266210	844205800	2639367400	806549760	685567300	414539070	621767800	235526960	8070035000	1544164900	347376000	0	258981800	1316957700	400421000	3954240500	247944020	210751040	640478100	3.12124e+06	0.000458593	2882687200	5685190000	0.663547	38314185000	77410800000	0.66892	0	170800750	3629269000
ERS Unfavorable	2000	without policy	2040	1.51497	0.108577	0.871085	55749890	0.823459	3.38595e+06	809356160	4730991000	2272013800	498821340	758363	242530	515833	12855479000	2327511600	502142800	44566856	508950460	1144516700	127328344	114595500	168806430	55749890	260040800	10527968000	2007306800	293513440	11879599	304083100	1610640800	657048800	5372629000	270809900	243730880	806887700	3.38595e+06	0.000395221	1093932400	7391727600	0.871085	14420361000	101303886000	0.87539	780.755	202923260	4730991000
ERS Unfavorable	2000	without policy	2045	1.44605	0.0558852	0.934179	0	1	3.96691e+06	333036200	6464190500	1291057000	504862100	390336	29087.7	361248	12242753000	1194553600	257715800	22988772	298020700	596555800	19270624	18307092	96519370	0	156511020	11048199000	2141380500	265384210	4.43054e+06	316053380	1504075500	692081800	5885461500	239325340	227359940	837329700	3.96691e+06	0.000443489	557258240	7909058000	0.934179	7333356500	108389990000	0.93663	787.295	231682530	6464190500
ERS Unfavorable	2000	without policy	2050	1.3631	0.0343393	0.975156	0	1	3.42417e+06	0	6993927700	1423292700	195767490	239846	8147.14	231699	11464682000	405717570	96516310	8630819	114505440	179546930	6517710	6517710	42432320	0	56652890	11058964000	2215083300	187226430	0	303304740	1440897300	487515500	6239655400	185357000	185357000	838551000	3.42417e+06	0.000382066	208959900	8201789400	0.975156	2518431700	113205290000	0.978237	787.295	244019180	6993927700
Static-then-ERS	2000	without policy	2020	1.54394	1.21128	0	2582985500	0.0634521	0	0	0	0	0	8460293	8460293	0	13425873000	13425873000	3842029600	331909060	1812291300	6762833400	676823400	473776400	1158360000	2582985500	175000000	0	0	0	0	0	0	0	0	0	0	0	0	NaN	8695868000	0	0	115723665000	0	0	0	0	0
Static-then-ERS	2000	without policy	2025	1.63112	1.24911	0.00333735	2668153600	0.0675251	13070.7	0	24378942	9091618	0	8724499	8718306	6192.56	15129221000	15093047000	4112921900	357605760	1989100000	7194807300	1438520400	1078890400	1236717700	2668153600	193214140	36173852	8760172	2.48516e+06	0	1.28917e+06	4.01892e+06	3597197	15001440	1.02177e+06	766329	2.69538e+06	13070.7	0.000319234	9244421000	30955176	0.00333735	123133110000	310275420	0.0025135	0	2.24417e+06	24378942
Static-then-ERS	2000	without policy	2030	1.65989	1.0161	0.238482	2043722000	0.0945147	1.24085e+06	0	2441870800	389140740	877969	7.09707e+06	6.6868e+06	410273	16335502000	12936202000	3352278000	292870180	1721238300	5898219500	1671699300	1337359500	1019910300	2043722000	213324020	3399300400	683837630	185581600	0	112048410	367679550	235874240	1711706500	102568136	82054424	274918880	1.24085e+06	0.000422585	7494354000	2346978800	0.238482	101158630000	30521022000	0.231782	0	179976020	2441870800
Static-then-ERS	2000	without policy	2035	1.57039	0.365522	0.763538	490880700	0.324235	4.36267e+06	0	4324335000	3467092000	1439718300	2.55303e+06	1.65865e+06	894374	16293388000	4914214000	1115364200	98432620	750286340	2307415300	642728200	546319000	351250200	490880700	235526960	11379173000	2157611500	483057120	0	361873000	1436131700	933588500	5660389400	346566600	294581860	895253570	4.36267e+06	0.000459433	2453379300	7921991700	0.763538	31692784000	108772600000	0.774373	0	289919550	4324335000
Static-then-ERS	2000	without policy	2040	1.48321	0.170235	0.868979	155318690	0.626062	3083543	4386114000	4727107600	981222500	574953800	1.18902e+06	564137	624883	16229584000	3024496000	659154370	58641816	584788100	1425731800	296172160	266554940	222030050	155318690	260040800	13205087000	2581694700	275590800	76914060	363457600	1421714700	1176546200	6980906500	328066560	295262980	1032877440	3083543	0.000281452	1433658400	9508510000	0.868979	18560130000	131275596000	0.87613	784.8	329914880	4727107600
Static-then-ERS	2000	without policy	2045	1.39665	0.0750319	0.935308	0	1	4.79162e+06	397847070	8140613600	2500436500	817335360	524068	39353.3	484715	16288498000	1623563100	348779780	31098328	403197200	814415740	26071546	24767968	130583336	0	211746370	14664934000	2953985000	324394660	4766130	423390270	1471725400	1044012300	8121516000	321125340	305066700	1152371600	4.79162e+06	0.000390119	754472500	10908098000	0.935308	9955327000	149876460000	0.937714	792.731	405791140	8140613600
Static-then-ERS	2000	without policy	2050	1.32175	0.049503	0.975775	0	1	4.50253e+06	0	9521898000	2774573300	402833060	345758	11668.7	334089	16354092000	583841700	138306180	12357077	164000380	259842880	9334989	9334989	60773892	0	81141090	15770250000	3260880600	248351680	0	438340740	1509160100	859441800	9186841000	267273060	267273060	1232780000	4.50253e+06	0.000342422	299740740	12073366000	0.975775	3635706000	166855310000	0.978675	792.731	455097820	9521898000
Capped Static	2000	without policy	2020	1.54394	1.21127	0	2582966500	0.0634525	0	0	0	0	0	8460232	8460232	0	13425840000	13425840000	3842030300	331904700	1812279900	6762801700	676818560	473773000	1158344600	2582966500	175000000	0	0	0	0	0	0	0	0	0	0	0	0	NaN	8695847000	0	0	115724330000	0	0	0	0	0
Capped Static	2000	without policy	2025	1.63172	1.25	0.00226772	2670589400	0.0674677	11247.1	0	16290180	8239307	0	8730746	8726173	4573.32	15135175000	15110781000	4117137000	357913340	1990651400	7205038000	1439818600	1079863900	1237761200	2670589400	193214140	24393834	5938057	2158517	0	905692	2982320	2.73093e+06	8923718	754598	565948	1.90391e+06	11247.1	0.000419235	9254540000	21034438	0.00226772	123217810000	225881330	0.00182983	0	1.50912e+06	16290180
Capped Static	2000	without policy	2030	1.67573	1.08651	0.176883	2228431400	0.087365	918310	171331	1801748000	332363000	210384	7.58884e+06	7.28341e+06	305431	16513169000	13975806000	3627067100	316814050	1846104800	6364935700	1820852100	1456681700	1103376100	2228431400	213324020	2537364000	509612320	137927000	2454.9	83214260	277287140	180629660	1272334000	76357850	61086308	204961810	918310	0.000423064	8111229400	1743055700	0.176883	108436860000	23244007000	0.176518	7.06283	132713290	1801748000
Capped Static	2000	without policy	2035	1.55232	0.417794	0.715371	643736900	0.267868	2.65926e+06	4671404000	2142948500	1469935700	260207940	2918126	2152379	765747	16028228000	6160161000	1347273100	119562216	859970050	2999310800	834046800	708939800	425162080	643736900	235526960	9868067000	2004773800	301504930	79263624	295652640	1231666300	657200800	5001268700	296727070	252218180	825011700	2.65926e+06	0.000306411	2938892500	7386466000	0.715371	39393560000	101071460000	0.719549	792.599	173697100	2142948500
Capped Static	2000	without policy	2040	1.50631	0.293633	0.780316	442908060	0.369928	2666555	4600355000	3251282200	1371526900	325379100	2050908	1493051	557857	16521640000	5274848000	1113942300	99468980	803833600	2473735000	783851800	705466560	375761100	442908060	260040800	11246792000	2317755000	238973310	73694240	323218050	1301045800	690199800	6008930300	292875260	263589700	926757000	2666555	0.000272268	2409561300	8558761500	0.780316	31592507000	118242935000	0.789152	794.32	192887340	3251282200
Capped Static	2000	without policy	2045	1.46771	0.193045	0.832065	267972030	0.517235	4140870	1068257400	5267898000	3544470500	718372030	1.34834e+06	918909	429436	17168390000	4369088500	911271600	81596840	763340860	2004101400	608777000	578338200	342313800	267972030	287106050	12799302000	2631705900	280838500	13080897	374800600	1374286100	843812350	6996212700	284502200	270277700	1026621630	4140870	0.000380485	1964397400	9732996000	0.832065	25645072000	134186344000	0.839549	794.661	262452400	5267898000
Capped Static	2000	without policy	2050	1.40779	0.110162	0.868678	130711010	0.708038	4250549	894191500	6301670000	3564102100	633280400	769440	467782	301659	17498427000	3675880400	761146000	68439380	752859600	1719220900	374225600	374225600	335321000	130711010	316988300	13822547000	2913279500	233111920	10130712	394979870	1419302000	766439000	7843907600	241327600	241327600	1103050100	4250549	0.000363346	1632299000	10797457000	0.868678	21831438000	148663190000	0.871952	794.922	287619680	6301670000
Neutral	2000	with policy	2020	1.54395	1.21128	0	2582979600	0.0634522	0	0	0	0	0	8460274	8460274	0	13425997000	13425997000	3842027500	331911000	1812287700	6762845000	676821900	473775330	1158363800	2582979600	175000000	0	0	0	0	0	0	0	0	0	0	0	0	NaN	8695881000	0	0	115723575000	0	0	0	0	0
Neutral	2000	with policy	2025	1.63129	1.24911	0.00333544	2668160000	0.0675249	13443.9	0	25026670	8727090	0	8724559	8718326	6233.49	15130964000	15094764000	4112967200	357601400	1989104100	7196517000	1438523900	1078892900	1236710900	2668160000	193214140	36201148	8755736	2.55179e+06	0	1.30287e+06	3992848	3.58742e+06	14981949	1.02853e+06	771394	2697601	13443.9	0.000326095	9244496000	30937622	0.00333544	123133470000	310037540	0.00251157	0	2.29001e+06	25026670
Neutral	2000	with policy	2030	1.60339	0.737919	0.481098	1332222600	0.138025	1.84374e+06	2997205200	2172388600	414695300	725856	5.15406e+06	4.38865e+06	765409	15649877000	9278861000	2290429400	201473250	1240254100	4449587700	1097163600	877730940	698398500	1332222600	213324020	6371015700	1348890000	276057500	54674256	198936800	771042600	416623360	3113467000	191351380	153079980	538513100	1.84374e+06	0.000324997	5064756700	4695765000	0.481098	68602280000	63077855000	0.479023	560.482	160586500	2172388600
Neutral	2000	with policy	2035	1.5085	0.303774	0.803488	368660100	0.389825	2.93698e+06	4410499000	3363561200	1349915500	436890080	2121738	1.26388e+06	857857	15532858000	4263150000	927056450	82154140	662585600	2101597800	489753820	416290750	292152350	368660100	235526960	11269708000	2250916000	336095580	79418860	332370430	1357589400	750711900	5830199000	332420260	282555870	926542400	2.93698e+06	0.000299577	2023468700	8273444400	0.803488	26528526000	113936350000	0.811138	793.952	241976200	3363561200
Neutral	2000	with policy	2040	1.45563	0.170691	0.86874	154679900	0.627026	3.25207e+06	3198216200	5286806500	1679861500	495143420	1.19221e+06	562074	630136	15932020000	3093401000	659392000	58524480	584301600	1496087200	295088900	265580000	221688850	154679900	260040800	12838619000	2582450200	290098000	52144610	366706720	1420150400	876776400	6919463400	330821760	297743970	1033800600	3.25207e+06	0.000296786	1436657400	9508436000	0.86874	18972916000	130862860000	0.873375	794.286	310516030	5286806500
Neutral	2000	with policy	2045	1.38678	0.0735863	0.93364	0	1	4294020	1050649100	7829551600	2291333400	641089150	513971	40336.5	473634	16151042000	1655576300	357374900	31876964	413271100	826329700	26722948	25386800	133845720	0	217036880	14495465000	2944686300	293508600	16018534	413418660	1464199800	947962100	8101676500	313783100	298093200	1147134800	4294020	0.000351444	772856960	10873545000	0.93364	10148620000	149682130000	0.936504	794.304	393747520	7829551600
Neutral	2000	with policy	2050	1.31663	0.0487512	0.984893	0	1	4246142	1637457000	9407537000	1596173000	159312980	340507	7287	333220	16279157000	382456500	86544570	7.7304e+06	102416530	179935090	5829603	5829603	37952590	0	50671760	15896700000	3288840000	234815800	24201206	437974850	1510491800	872518340	9261213000	266575090	266575090	1242865200	4246142	0.000320491	186790720	12177465000	0.984893	2148142000	168342720000	0.9874	794.684	439087200	9407537000
Trucks Driven More	2000	with policy	2020	1.54394	1.21128	0	2582980600	0.0634522	0	0	0	0	0	8460277	8460277	0	13425860000	13425860000	3842004700	331910620	1812288400	6762831000	676822140	473775500	1158352400	2582980600	175000000	0	0	0	0	0	0	0	0	0	0	0	0	NaN	8695839000	0	0	115723840000	0	0	0	0	0
Trucks Driven More	2000	with policy	2025	1.60553	1.24912	0.00327405	2668270300	0.0675223	10599.9	0	24516346	9058046	0	8724579	8718682	5897.12	14891956000	14856614000	3907790600	323905060	1989174400	7197066000	1438582700	1078937000	1236762800	2668270300	193214140	35342148	8.14884e+06	2.00599e+06	0	1.16088e+06	3.96903e+06	3.66211e+06	15422268	973026	729769	2667216	10599.9	0.000262787	9245063000	30368246	0.00327405	123135910000	307019600	0.00248714	0	2380744	24516346
Trucks Driven More	2000	with policy	2030	1.53543	0.635992	0.56564	1076589600	0.165379	1.8418e+06	4161936100	2014738300	397364380	1.86466e+06	4.44215e+06	3.56296e+06	879188	14947230000	7731977700	1728020400	137967870	1067442300	3907890000	890740030	712592060	582879000	1076589600	213324020	7215252000	1445185800	276467780	58821148	190253360	906017300	469161920	3649557000	219797230	175836220	633576200	1.8418e+06	0.000276511	4228429800	5506420700	0.56564	56796350000	74884440000	0.568682	747.631	165135090	2014738300
Trucks Driven More	2000	with policy	2035	1.45949	0.323885	0.780846	426756220	0.355629	2.2445e+06	4496541000	3013478400	1399791700	478338560	2.26221e+06	1.45153e+06	810675	15035528000	4473403000	878609660	66491170	704273150	2261557500	562468350	478098100	320242900	426756220	235526960	10562126000	1933482500	260278960	60908390	240139460	1312886700	713880800	5726470700	314137630	267018000	904459000	2.2445e+06	0.000236263	2257703000	8044199000	0.780846	29137338000	111327550000	0.792565	794.98	248816080	3013478400
Trucks Driven More	2000	with policy	2040	1.40823	0.212535	0.828569	262584220	0.497567	2.024e+06	4660836000	3650060000	1376004900	622870340	1.48447e+06	910605	573865	15422563000	3738533400	690145660	48948800	666488060	1854886800	478067650	430260860	279369600	262584220	260040800	11684030000	2101711500	187091580	54703652	233150830	1376238300	777077760	6652761600	301280320	271155070	992467500	2.024e+06	0.000194506	1877468700	9074287000	0.828569	23552520000	126284235000	0.842812	794.98	276470800	3650060000
Trucks Driven More	2000	with policy	2045	1.4078	0.233924	0.797486	376288000	0.432784	1.58506e+06	4944052700	2412782300	1587582800	1258247000	1.63386e+06	1.26877e+06	365093	16431407000	4882126300	855043100	59096216	850911100	2276519700	840559700	798531700	409111330	376288000	287106050	11549281000	2066101500	117276830	47592580	203063040	1333396000	733272100	6806729000	241877100	229780670	978048200	1.58506e+06	0.000154752	2363675000	9308009000	0.797486	31212673000	128618030000	0.804714	794.98	244906220	2412782300
Trucks Driven More	2000	with policy	2050	1.41457	0.279149	0.759894	517362500	0.379922	1.36839e+06	5044029400	1373689100	2003013800	1560101200	1.94975e+06	1.71667e+06	233080	17609100000	6446312400	1056661400	70472920	1084667100	2861177600	1373333100	1373333100	624915460	517362500	316988300	11162786000	2019108700	82025230	38995150	179619460	1295052900	529587460	6831994000	186464450	186464450	956446300	1.36839e+06	0.000136601	2988932900	9459467000	0.759894	40117383000	130376980000	0.7647	794.98	128326490	1373689100
ERS Unfavorable	2000	with policy	2020	1.54395	1.21128	0	2582983700	0.0634522	0	0	0	0	0	8460288	8460288	0	13425871000	13425871000	3842049800	331907740	1812290200	6762883600	676823000	473776060	1158356000	2582983700	175000000	0	0	0	0	0	0	0	0	0	0	0	0	NaN	8695809000	0	0	115723985000	0	0	0	0	0
ERS Unfavorable	2000	with policy	2025	1.63191	1.16652	0.00307466	2489877800	0.0720117	10909.1	0	23191060	5742857	0	8147674	8.14247e+06	5200.64	14190206000	14159429000	3856672500	335320320	1875560700	6748550700	1343508100	1007631100	1159668200	2489877800	193214140	30776948	7.54853e+06	2.05488e+06	0	1.1161e+06	4296650	2225253	12677428	858106	643579	2267331	10909.1	0.000304946	8668718000	26735530	0.00307466	115457070000	265934620	0.00229803	0	1.61415e+06	23191060
ERS Unfavorable	2000	with policy	2030	1.66767	0.808185	0.317856	1585968100	0.11856	1.04047e+06	1119685100	1932791300	133172070	10089.6	5644844	5.20825e+06	436592	14368288000	10424025000	2661811500	234603100	1411789800	4813726000	1302063100	1041650500	813063740	1585968100	213324020	3944263000	775738100	157757060	19671756	115071500	603270000	305184060	1858414200	109148650	87318640	307779420	1.04047e+06	0.000319078	5877217000	2738585900	0.317856	80397610000	35327988000	0.305274	725.403	99267210	1932791300
ERS Unfavorable	2000	with policy	2035	1.57125	0.265614	0.77561	337269120	0.411188	2.56655e+06	2726967000	3421418800	1388013300	67571360	1.85521e+06	1.16249e+06	692719	13354860000	3985024500	877073100	77979030	640060700	1939442400	450464130	382894530	276971870	337269120	235526960	9369834000	1790417200	294208640	44101324	271402100	1542736300	551296300	4607311400	268425250	228163740	737571600	2.56655e+06	0.000328604	1907202000	6592292400	0.77561	25822325000	89902326000	0.776864	780.242	161574820	3421418800
ERS Unfavorable	2000	with policy	2040	1.50924	0.106453	0.870759	55836416	0.823234	2.92438e+06	1618606300	4633377300	1623493200	400158500	743530	242810	500720	12777424000	2327947500	502269500	44579356	509016400	1144609800	127475070	114727560	168852530	55836416	260040800	10449477000	2002182900	257224460	24311060	293176400	1598627300	648972900	5362102000	262877840	236591200	802965000	2.92438e+06	0.000343182	1094173600	7371982300	0.870759	14427162000	101296505000	0.875331	793.275	195163330	4633377300
ERS Unfavorable	2000	with policy	2045	1.4432	0.0543212	0.933278	0	1	3.4481e+06	662816300	6065642500	1442686500	377320500	379411	29408	350003	12188851000	1206041000	260548880	23239464	301301700	601465700	19482780	18508640	97582270	0	158234100	10982811000	2134482700	233477520	9770121	305804160	1517493000	679394750	5870446000	231876100	220282960	832754300	3.4481e+06	0.000387911	563512700	7882214400	0.933278	7404506600	108319556000	0.936016	794.207	220367620	6065642500
ERS Unfavorable	2000	with policy	2050	1.36705	0.0341272	0.985615	0	1	3.42588e+06	334213000	7096343600	1169165700	106547300	238364	4705.45	233659	11492741000	249321760	55940050	4988993	66133650	118494550	3764362	3764362	24507222	0	32720386	11243420000	2237835800	187357780	5032154	305994660	1450594800	571700000	6297881600	186926060	186926060	847123900	3.42588e+06	0.000378725	120930870	8286028300	0.985615	1402175600	114321690000	0.987883	794.223	232530340	7096343600
Static-then-ERS	2000	with policy	2020	1.54395	1.21128	0	2582980600	0.0634522	0	0	0	0	0	8460277	8460277	0	13425877000	13425877000	3842013000	331904860	1812288400	6762842000	676822140	473775500	1158356600	2582980600	175000000	0	0	0	0	0	0	0	0	0	0	0	0	NaN	8695801000	0	0	115724575000	0	0	0	0	0
Static-then-ERS	2000	with policy	2025	1.63111	1.24911	0.00333732	2668158500	0.067525	13070.7	0	24378942	9091618	0	8724514	8718321	6192.56	15129251000	15093077000	4112971300	357601760	1989103100	7194868000	1438523000	1078892300	1236712700	2668158500	193214140	36173816	8760175	2485162	0	1289173	4.01892e+06	3597197	15001436	1.02177e+06	766330	2.69538e+06	13070.7	0.000319234	9244503000	30955192	0.00333732	123132090000	310275400	0.00251352	0	2.24417e+06	24378942
Static-then-ERS	2000	with policy	2030	1.65987	1.01612	0.23848	2043750100	0.0945135	1.24086e+06	0	2441870800	389140740	877969	7.09716e+06	6.68689e+06	410272	16335512000	12936215000	3352270800	292869060	1721257500	5898175000	1671722100	1337377700	1019917500	2043750100	213324020	3399297300	683840700	185582660	0	112048744	367680130	235874260	1711710700	102568120	82054510	274917860	1.24086e+06	0.000422585	7494445600	2346987000	0.23848	101159580000	30520928000	0.23178	0	179976020	2441870800
Static-then-ERS	2000	with policy	2035	1.57039	0.365521	0.76354	490880960	0.324235	4.36261e+06	0	4324335000	3467092000	1439718100	2553020	1.65865e+06	894366	16293491000	4914240500	1115361300	98432504	750286500	2307423500	642728500	546319200	351251230	490880960	235526960	11379249000	2157611000	483057700	0	361869220	1436131100	933588500	5660431000	346566620	294583500	895250240	4.36261e+06	0.000459422	2453379600	7922075600	0.76354	31692636000	108772180000	0.774373	0	289919550	4324335000
Static-then-ERS	2000	with policy	2040	1.48322	0.170236	0.868978	155319900	0.62606	3083580	4386113500	4727107600	981222460	574953800	1.18903e+06	564141	624892	16229510000	3024490000	659152700	58641604	584789000	1425727500	296174180	266556750	222030720	155319900	260040800	13205021000	2581697000	275591870	76914090	363457470	1421721100	1176546200	6980912000	328067940	295264480	1032874500	3083580	0.000281452	1433657000	9508435000	0.868978	18560252000	131275735000	0.87613	784.8	329914880	4727107600
Static-then-ERS	2000	with policy	2045	1.40086	0.0760503	0.93213	0	1	5.08015e+06	1214866000	8847855000	1005856960	775512600	531181	41363.8	489817	16363065000	1688277400	366410400	32679152	423796540	837988350	27403542	26033364	137254640	0	222564500	14674788000	2948112000	341669150	17978846	428399420	1435584500	1070667260	8107734000	324502240	308280500	1151568100	5.08015e+06	0.000413129	792770240	10887918000	0.93213	10441222000	149389150000	0.934673	792.019	437320540	8847855000
Static-then-ERS	2000	with policy	2050	1.31273	0.0468978	0.985378	0	1	3289625	3267498800	7754114000	1577538200	167743400	327562	7024.37	320538	16199384000	371898340	83490820	7448474	98725320	176614000	5.6195e+06	5.6195e+06	36584636	0	48845492	15827486000	3284306700	185561390	53562980	423359550	1544613200	828677200	9250731000	256425870	256425870	1238773400	3289625	0.00024948	180433970	12159763000	0.985378	2102665100	168388380000	0.987667	794.105	479465200	7754114000
Capped Static	2000	with policy	2020	1.54394	1.21129	0	2583001900	0.0634517	0	0	0	0	0	8460346	8460346	0	13425854000	13425854000	3842024200	331906100	1812301200	6762814500	676827700	473779400	1158353700	2583001900	175000000	0	0	0	0	0	0	0	0	0	0	0	0	NaN	8695846000	0	0	115724390000	0	0	0	0	0
Capped Static	2000	with policy	2025	1.63172	1.24999	0.00226772	2670574600	0.067468	11247.1	0	16290180	8239307	0	8730698	8726125	4573.32	15135146000	15110752000	4117140700	357912300	1990641900	7205113300	1439810700	1079858000	1237760900	2670574600	193214140	24393814	5.93806e+06	2.15852e+06	0	905691	2982318	2.73093e+06	8923715	754598	565948	1.90391e+06	11247.1	0.000419235	9254531000	21034426	0.00226772	123217175000	225881200	0.00182984	0	1.50912e+06	16290180
Capped Static	2000	with policy	2030	1.62296	0.817423	0.413483	1538507800	0.121772	1.56346e+06	2708813600	1600998100	493692100	240654	5.70937e+06	5054956	654414	15869541000	10415145000	2594962400	228395570	1379706000	4948396000	1263739000	1010991200	791608200	1538507800	213324020	5454396400	1156650900	234781550	49550650	169526340	674835200	368515000	2636933000	163604430	130883864	461128930	1.56346e+06	0.000323176	5735035000	4043089700	0.413483	77121830000	54558003000	0.414323	529.514	118253190	1600998100
Capped Static	2000	with policy	2035	1.55292	0.41934	0.714335	647442700	0.266744	2.65639e+06	4670558700	2156331500	1444423800	259520500	2.92892e+06	2.16435e+06	764574	16035325000	6179589000	1352771700	120083256	862629100	3005442600	838685100	712882370	426956260	647442700	235526960	9855736000	2001596900	301315900	78841880	295313800	1228382600	658539500	4995485700	296272580	251829810	823683840	2.65639e+06	0.000306565	2949743900	7376151600	0.714335	39579517000	100886135000	0.718226	794.657	159498640	2156331500
Capped Static	2000	with policy	2040	1.50771	0.293659	0.780337	442861980	0.369953	2676508	4602270700	3258151400	1363336100	325863230	2.05109e+06	1.4929e+06	558189	16537477000	5274550000	1113869000	99462920	803798500	2473640700	783773600	705396200	375735070	442861980	260040800	11262927000	2317897700	239759330	73629250	323471260	1300854000	705003260	6009185000	293047970	263746180	926850900	2676508	0.000273259	2409394700	8559207000	0.780337	31588585000	118247830000	0.78918	794.657	193267090	3258151400
Capped Static	2000	with policy	2045	1.45771	0.191221	0.831667	268261500	0.516966	3489048	2367839000	5268472000	2412906500	502971400	1335601	919844	415757	17018956000	4371125000	911731400	81640250	763574900	2004778800	609396400	578926600	342492600	268261500	287106050	12647830000	2625731600	240261330	31897356	362520670	1348538800	779554300	6983821300	275440420	261669810	1022206100	3489048	0.000322078	1965318700	9709832000	0.831667	25652552000	134178340000	0.839502	794.983	262306190	5268472000
Capped Static	2000	with policy	2050	1.40009	0.109994	0.867311	134452600	0.70217	3284091	3296750300	5767614500	1881270800	382172030	768261	479867	288394	17368742000	3703721500	767468540	69005740	756070400	1727291600	383893900	383893900	338123700	134452600	316988300	13665020000	2903294700	183304030	44242110	379700400	1404217500	696576060	7822964700	230716130	230716130	1096929800	3284091	0.000282569	1646064900	10759401000	0.867311	22055530000	148438100000	0.870637	794.983	285862820	5767614500
Neutral	6000	without policy	2020	1.54397	1.21128	0	2582982400	0.0634522	0	0	0	0	0	8460284	8460284	0	13425990000	13425990000	3842055200	331908960	1812289400	6762815000	676822660	473775840	1158359800	2582982400	175000000	0	0	0	0	0	0	0	0	0	0	0	0	NaN	8695783000	0	0	115722820000	0	0	0	0	0
Neutral	6000	without policy	2025	1.63129	1.24912	0.00333542	2668166700	0.0675248	13444	0	25026670	8727090	0	8724581	8718348	6233.49	15130960000	15094759000	4112925000	357602880	1989108400	7196488700	1438527500	1078895600	1236719000	2668166700	193214140	36201136	8755743	2.55179e+06	0	1.30287e+06	3.99285e+06	3.58742e+06	14981954	1.02853e+06	771394	2.6976e+06	13444	0.000326095	9244530000	30937606	0.00333542	123133436000	310037440	0.00251157	0	2.29001e+06	25026670
Neutral	6000	without policy	2030	1.66051	1.01222	0.241371	2033637900	0.0949389	1.25456e+06	276090	2466461700	409814300	364544	7069956	6.65423e+06	415730	16340062000	12892488000	3337978000	291536830	1714421500	5885036500	1663556400	1330845000	1015343740	2033637900	213324020	3447574500	692876540	187872210	4096.41	113476190	373774900	245059710	1730583300	103931660	83145976	278726430	1.25456e+06	0.000422624	7465218600	2375189500	0.241371	100773500000	30906919000	0.234712	40.3533	181768480	2466461700
Neutral	6000	without policy	2035	1.58033	0.435357	0.707935	662357250	0.262313	4.01202e+06	144635	4342730000	3518691600	692096400	3.04079e+06	2.21252e+06	828269	16414835000	6067663400	1378896400	121660710	873331260	2836456700	857352600	728749700	434167330	662357250	235526960	10347172000	2001637900	445686240	3447.99	334510080	1286932600	802770400	5154721000	320949950	272809950	830612900	4.01202e+06	0.000454983	3033664800	7353294300	0.707935	39590810000	100874500000	0.718145	47.4793	291365280	4342730000
Neutral	6000	without policy	2040	1.44901	0.0989472	0.922379	0	1	2329399	6949837000	3849566700	265769090	198773460	691106	58704.3	632402	15777413000	1903330700	389572770	34580310	438451600	1009902100	30819736	27737762	130650270	0	244412100	13874083000	2728583200	216535040	105705500	363531000	1489486800	1288554200	7349608000	332012260	298812600	1088305500	2329399	0.000202867	845172160	10043205000	0.922379	11577968000	138256090000	0.922728	2296.25	311432450	3849566700
Neutral	6000	without policy	2045	1.40515	0.0750593	0.965501	0	1	5094416	843690000	8355001000	2219060000	835219260	524259	20862.5	503396	16385586000	919366460	185888690	16500828	213748270	489408100	13821396	13130326	69226170	0	112253816	15466220000	3049485000	343689730	10215989	440010700	1517263900	1343183200	8428669400	333497660	316824000	1190367600	5094416	0.000401461	402290530	11258774000	0.965501	5409618000	154421440000	0.966154	2311.49	409503400	8355001000
Neutral	6000	without policy	2050	1.34178	0.049553	0.975786	0	1	4528044	0	9571685000	2732227600	398319420	346108	11663.4	334444	16602952000	583699600	138245120	12351263	163925820	259845650	9330745	9330745	60746150	0	81104200	16019251000	3261141200	249652400	0	438756960	1507800300	1107042800	9187270000	267555870	267555870	1232952000	4528044	0.0003443	299620060	12074205000	0.975786	3636247800	166854600000	0.978672	2311.49	468929200	9571685000
Trucks Driven More	6000	without policy	2020	1.54394	1.21128	0	2582982400	0.0634522	0	0	0	0	0	8460284	8460284	0	13425900000	13425900000	3842038800	331907100	1812289400	6762806300	676822660	473775840	1158344000	2582982400	175000000	0	0	0	0	0	0	0	0	0	0	0	0	NaN	8695857000	0	0	115723610000	0	0	0	0	0
Trucks Driven More	6000	without policy	2025	1.60554	1.24911	0.00327405	2668263400	0.0675225	10599.9	0	24516346	9058046	0	8724557	8718660	5897.12	14892041000	14856699000	3907798300	323906200	1989169900	7197070300	1438579000	1078934300	1236763500	2668263400	193214140	35342160	8.14884e+06	2.00599e+06	0	1.16088e+06	3.96903e+06	3.66211e+06	15422262	973025	729769	2.66722e+06	10599.9	0.000262787	9245059000	30368258	0.00327405	123136910000	307019500	0.00248712	0	2380744	24516346
Trucks Driven More	6000	without policy	2030	1.61301	0.996264	0.252191	1996540200	0.0965326	1.12194e+06	581.455	2486437000	537367940	1.59534e+06	6.9585e+06	6.5344e+06	424100	15870362000	12361800000	2970789600	235047020	1689342700	5833065500	1633600100	1306880100	998584960	1996540200	213324020	3508562400	661883460	172281140	17.0463	98343864	403858900	272323780	1793852400	106025770	84820610	292926400	1.12194e+06	0.000360185	7357660000	2481302500	0.252191	98673970000	33005967000	0.250653	0.400643	202636720	2486437000
Trucks Driven More	6000	without policy	2035	1.41748	0.194039	0.88115	124185420	0.654765	1.95496e+06	7470380500	2455310600	329903330	230253970	1.35528e+06	474228	881053	14512903000	2597576700	476965020	36260708	487160060	1413425300	183763220	156198740	173937010	124185420	235526960	11915326000	2166349800	230048830	89653150	252943950	1423965600	897810750	6513184300	341406270	290197700	1009319800	1.95496e+06	0.000184662	1216853200	9021698000	0.88115	16117325000	124347330000	0.885257	2308.89	270366100	2455310600
Trucks Driven More	6000	without policy	2040	1.39664	0.105524	0.912911	6296864	0.976358	2.99793e+06	2449960200	4384610000	3647647700	883940600	737046	82796.9	654249	15301994000	1994590700	352430430	25039510	471284030	1102369400	43468380	39121540	142370530	6296864	260040800	13307404000	2310822100	268172750	23495230	271647700	1558410000	1143808300	7387633700	343482460	309133900	1093961700	2.99793e+06	0.000261347	954169800	10002129000	0.912911	12223863000	137610790000	0.918418	2327.83	317065800	4384610000
Trucks Driven More	6000	without policy	2045	1.36336	0.0705748	0.909741	4512320	0.984527	2.2372e+06	3426424000	2802377000	3367458800	2055505900	492937	67933.7	425003	15880305000	2259030000	377953250	25912304	550341500	1259823200	45006104	42755800	179839740	4512320	287106050	13621275000	2354273300	161183300	30521494	238971490	1552809200	1205655400	7796203500	281563740	267485390	1117216300	2.2372e+06	0.000191293	1051325630	10596574000	0.909741	14475807000	145356310000	0.909431	2328.92	330748600	2802377000
Trucks Driven More	6000	without policy	2050	1.33172	0.0788807	0.887923	70166980	0.818763	2.0406e+06	3975055600	1567913500	3736610600	2422853000	550950	272225	278725	16530146000	3016383000	490976580	32675030	700903300	1574048500	217779820	217779820	289974660	70166980	316988300	13513764000	2359405000	118826250	28352414	216839400	1540162000	946242600	8081048600	222981220	222981220	1121772900	2.0406e+06	0.000173771	1391179400	11021491000	0.887923	19255394000	151239160000	0.887062	2329.37	124404010	1567913500
ERS Unfavorable	6000	without policy	2020	1.54396	1.21128	0	2582993700	0.0634519	0	0	0	0	0	8460320	8460320	0	13425912000	13425912000	3842025000	331904350	1812296200	6762840000	676825540	473777860	1158358000	2582993700	175000000	0	0	0	0	0	0	0	0	0	0	0	0	NaN	8695774000	0	0	115723350000	0	0	0	0	0
ERS Unfavorable	6000	without policy	2025	1.63192	1.16653	0.00307465	2489892400	0.0720114	10909.1	0	23191060	5742857	0	8147721	8.14252e+06	5200.64	14190301000	14159524000	3856675600	335316100	1875569900	6748527600	1343515900	1007636900	1159662300	2489892400	193214140	30776936	7.54853e+06	2.05488e+06	0	1.1161e+06	4.29665e+06	2225253	12677416	858105	643579	2267332	10909.1	0.000304945	8668740000	26735510	0.00307465	115457270000	265934800	0.00229802	0	1.61415e+06	23191060
ERS Unfavorable	6000	without policy	2030	1.67	0.913828	0.206314	1853144400	0.103231	918732	41641.1	1981779700	185004300	0	6.38272e+06	6.07123e+06	311486	14451826000	11797686000	3069900500	268074160	1592405000	5349379000	1517808100	1214246500	933790900	1853144400	213324020	2654139400	522219680	138079980	607.182	85194310	361843170	120373130	1348566100	77871530	62297200	209992500	918732	0.000409714	6868395500	1785400000	0.206314	92300124000	23423877000	0.202412	2.11791	101585030	1981779700
ERS Unfavorable	6000	without policy	2035	1.60945	0.389562	0.663603	621653200	0.274769	3121297	452988	3629272600	2849377800	110019080	2.72094e+06	2.08105e+06	639887	13789623000	5719786500	1314015500	116251710	844123650	2638984000	806406340	685445400	414480160	621653200	235526960	8069837000	1544279600	347376400	8944.2	258995120	1317074600	402592700	3951551000	247957020	210763600	640516800	3121297	0.000458564	2882211000	5685676000	0.663603	38311207000	77413740000	0.668946	12.9738	170800900	3629272600
ERS Unfavorable	6000	without policy	2040	1.53896	0.180867	0.802777	221779620	0.539705	3.37474e+06	0	4729155600	2346604300	614621400	1.26328e+06	778806	484478	13097773000	3450611700	765741500	67795816	635408800	1572789200	408873250	367985920	257554910	221779620	260040800	9647161000	1856332700	290821100	0	286653900	1476181000	517965200	4964831700	254351980	228917100	747283000	3.37474e+06	0.000424633	1678524000	6832250400	0.802777	21984924000	93740490000	0.810025	12.9738	202871860	4729155600
ERS Unfavorable	6000	without policy	2045	1.44791	0.0565032	0.896149	0	1	3896542	7130.16	6459891700	1292744200	496671840	394652	46037.3	348615	12275579000	1761433100	406839260	36357796	471679300	816058050	30499738	28974750	152762290	0	247711000	10514146000	2056452700	260356160	1226.06	305011400	1426366000	559511100	5675447300	230955280	219406100	804309950	3896542	0.000453136	880464600	7597679600	0.896149	11516708000	104207010000	0.900481	12.9738	231469170	6459891700
ERS Unfavorable	6000	without policy	2050	1.34562	0.0343306	0.975627	0	1	3.42511e+06	0	6997601000	1426215700	195303710	239786	7980.65	231805	11317605000	398967870	94585340	8451126	112165510	177381390	6384520	6384520	41565268	0	55495184	10918638000	2216163800	187284560	0	303447500	1441617300	343033400	6241704000	185443340	185443340	838960600	3.42511e+06	0.000381961	204993000	8205718500	0.975627	2482713300	113240910000	0.978546	12.9738	243472670	6997601000
Static-then-ERS	6000	without policy	2020	1.54394	1.21129	0	2583013000	0.0634515	0	0	0	0	0	8460382	8460382	0	13425801000	13425801000	3842050000	331907400	1812307800	6762811000	676830600	473781400	1158345700	2583013000	175000000	0	0	0	0	0	0	0	0	0	0	0	0	NaN	8695822000	0	0	115722600000	0	0	0	0	0
Static-then-ERS	6000	without policy	2025	1.63112	1.24911	0.00333735	2668156400	0.067525	13070.7	0	24378942	9091618	0	8724507	8718314	6192.56	15129224000	15093050000	4112922600	357605860	1989101800	7194838500	1438521900	1078891400	1236710400	2668156400	193214140	36173828	8760163	2.48516e+06	0	1.28917e+06	4018919	3597197	15001434	1.02177e+06	766329	2.69538e+06	13070.7	0.000319235	9244428000	30955210	0.00333735	123133575000	310275330	0.00251349	0	2.24417e+06	24378942
Static-then-ERS	6000	without policy	2030	1.65989	1.01611	0.238481	2043727100	0.0945145	1.24086e+06	0	2441870800	389140740	877969	7097088	6686814	410274	16335606000	12936316000	3352237000	292868930	1721241900	5898161000	1671703600	1337362800	1019915650	2043727100	213324020	3399289900	683841860	185582720	0	112048940	367678600	235874240	1711699600	102568296	82054850	274918940	1.24086e+06	0.000422587	7494395000	2346982000	0.238481	101159625000	30520912000	0.23178	0	179976020	2441870800
Static-then-ERS	6000	without policy	2035	1.5704	0.365521	0.763539	490880770	0.324235	4.36262e+06	0	4324335000	3467092000	1439718300	2.55302e+06	1.65865e+06	894365	16293423000	4914255400	1115364100	98432660	750286400	2307423200	642728260	546319040	351250100	490880770	235526960	11379167000	2157592600	483056350	0	361869980	1436142800	933588500	5660382700	346568930	294581120	895247170	4.36262e+06	0.000459421	2453367800	7921995000	0.763539	31692816000	108772080000	0.774372	0	289919550	4324335000
Static-then-ERS	6000	without policy	2040	1.47733	0.150389	0.882175	113149220	0.696805	2.76474e+06	5456627700	4368500000	509983870	469837150	1.05041e+06	427930	622478	16139414000	2704466200	592252300	52708340	552669250	1282172200	224663230	202196900	199489060	113149220	260040800	13434948000	2616941800	250108740	90154744	360397860	1433478400	1245248000	7111765000	326796100	294122430	1045556900	2.76474e+06	0.000249573	1287205900	9637478000	0.882175	16600242000	133235425000	0.88921	1183.99	322402720	4368500000
Static-then-ERS	6000	without policy	2045	1.39437	0.0743567	0.965616	0	1	4.87015e+06	771065800	8167371000	2479388400	815100350	519352	20769	498583	16244378000	916357900	185073890	16426478	212790220	488308500	13759447	13071474	68915784	0	111750670	15328019000	3047173000	329991870	9113046	435523070	1521538600	1230185900	8423985000	330312700	313797730	1188520100	4.87015e+06	0.000384675	400570020	11249412000	0.965616	5393365000	154437750000	0.966256	2299.21	402825900	8167371000
Static-then-ERS	6000	without policy	2050	1.33667	0.0494959	0.975779	0	1	4.49931e+06	0	9516617000	2778444300	403698200	345709	11666.4	334042	16538587000	583742900	138278640	12354573	163967330	259809970	9333106	9333106	60761476	0	81124730	15954845000	3260906500	248190080	0	438292350	1509330000	1043971000	9186722000	267241970	267241970	1232758400	4.49931e+06	0.000342183	299681000	12073250000	0.975779	3634947000	166856700000	0.97868	2299.21	458054050	9516617000
Capped Static	6000	without policy	2020	1.54396	1.21128	0	2582981400	0.0634522	0	0	0	0	0	8460280	8460280	0	13425897000	13425897000	3842027300	331906200	1812288900	6762879500	676822400	473775680	1158347100	2582981400	175000000	0	0	0	0	0	0	0	0	0	0	0	0	NaN	8695767000	0	0	115723800000	0	0	0	0	0
Capped Static	6000	without policy	2025	1.63171	1.24999	0.00226771	2670562800	0.0674683	11247.1	0	16290180	8239307	0	8730660	8726087	4573.32	15135087000	15110693000	4117148400	357909860	1990634400	7205101600	1439804400	1079853300	1237774000	2670562800	193214140	24393814	5938062	2.15852e+06	0	905691	2.98232e+06	2.73093e+06	8923720	754598	565948	1.9039e+06	11247.1	0.000419235	9254578000	21034426	0.00226771	123217610000	225881280	0.00182984	0	1.50912e+06	16290180
Capped Static	6000	without policy	2030	1.67601	1.0865	0.176892	2228401200	0.0873661	918272	266302	1801747600	332363000	210384	7.58875e+06	7.28331e+06	305440	16515887000	13975711000	3627052800	316813600	1846084400	6364943400	1820827900	1456662400	1103366400	2228401200	213324020	2540177000	509634080	137920370	4039.96	83220250	277301600	183825800	1271903200	76359900	61087824	204971060	918272	0.000423029	8111149000	1743140100	0.176892	108435670000	23244403000	0.176522	34.24	132713256	1801747600
Capped Static	6000	without policy	2035	1.64041	0.594688	0.586114	1046245700	0.183751	3652355	2.79173e+06	2827334100	3839266000	453472800	4.15365e+06	3.45248e+06	701172	17107409000	8636383000	1965606000	173780660	1148794600	4010385000	1337836900	1137161500	619799230	1046245700	235526960	8471025000	1658371300	399239800	37202.9	284346270	1112491400	693944260	4050888700	271705120	230948030	689243500	3652355	0.00050216	4316313600	6112427000	0.586114	57266078000	83199410000	0.592312	91.4981	190425310	2827334100
Capped Static	6000	without policy	2040	1.48076	0.161987	0.872726	146118020	0.640244	2.16227e+06	7620179000	2652762600	264324530	110472120	1.13142e+06	534419	596997	16150369000	3171792100	644389000	57595096	577780300	1611449600	280570080	252513070	217112030	146118020	260040800	12978577000	2581648100	201240770	108993816	342788160	1429771300	1196241200	6804470300	313425730	282083940	1029387100	2.16227e+06	0.000199669	1388158000	9518663000	0.872726	18668720000	131167085000	0.875405	2316.16	209676660	2652762600
Capped Static	6000	without policy	2045	1.43213	0.0761276	0.9112	5697216	0.980543	4064612	3089577000	5608691700	2208742700	654070700	531720	71760.9	459959	16690872000	2345545000	482055970	43151016	551299460	1221502600	47541630	45164548	180570110	5697216	287106050	14345328000	2873779200	277454900	37206852	401447520	1479802900	1246120200	7724475400	304724580	289489820	1119754200	4064612	0.000342844	1034924100	10619680000	0.9112	13998309000	145832790000	0.912418	2321.58	274866850	5608691700
Capped Static	6000	without policy	2050	1.37148	0.0506515	0.931636	0	1	4.35903e+06	1698110000	6277410000	3585036000	634855600	353780	33373.6	320407	17004773000	1976973200	396146000	35544708	469055360	1049526900	26698878	26698878	173818140	0	232070560	15027800000	3118039800	239582430	18706836	420022500	1526767100	983005630	8465232000	256327980	256327980	1180063600	4.35903e+06	0.000348749	847632400	11551255000	0.931636	11938318000	158554910000	0.929978	2322.13	304354100	6277410000
Neutral	6000	with policy	2020	1.54395	1.21128	0	2582998300	0.0634518	0	0	0	0	0	8460334	8460334	0	13425890000	13425890000	3842050800	331905150	1812299000	6762785000	676826700	473778700	1158354700	2582998300	175000000	0	0	0	0	0	0	0	0	0	0	0	0	NaN	8695826000	0	0	115723620000	0	0	0	0	0
Neutral	6000	with policy	2025	1.63128	1.24912	0.00333543	2668166400	0.0675248	13444	0	25026670	8727090	0	8724580	8718347	6233.49	15130844000	15094644000	4112947000	357601600	1989108100	7196506600	1438527200	1078895400	1236724200	2668166400	193214140	36201136	8755743	2.55178e+06	0	1.30287e+06	3.99285e+06	3.58742e+06	14981957	1.02853e+06	771395	2697595	13444	0.000326095	9244508000	30937616	0.00333543	123133590000	310037400	0.00251157	0	2.29001e+06	25026670
Neutral	6000	with policy	2030	1.58788	0.646105	0.558438	1096825100	0.162824	2.06635e+06	3962382300	2038959000	491987260	897744	4.51278e+06	3.62832e+06	884460	15460597000	8064193500	1942731600	170753000	1081121800	3962512600	907080200	725664200	592028160	1096825100	213324020	7396403700	1567136600	309002660	71543320	227917260	909399900	507913500	3582349300	221114770	176889810	625759550	2.06635e+06	0.000314045	4299311600	5437294000	0.558438	58812273000	72867560000	0.553369	974.09	150980450	2038959000
Neutral	6000	with policy	2035	1.46575	0.19329	0.886127	114112300	0.673628	2.51264e+06	7044013000	2866814000	364538050	217638350	1.35005e+06	441692	908362	15007560000	2609958100	536987800	47665080	479931970	1374217300	171155470	145482160	169065820	114112300	235526960	12397602000	2471026000	292434560	111386850	344099800	1448049700	880866400	6497755600	351987700	299192420	1013580200	2.51264e+06	0.00023527	1165926500	9072897000	0.886127	15859170000	124604740000	0.887094	2149.74	219325700	2866814000
Neutral	6000	with policy	2040	1.42493	0.102453	0.929788	0	1	3.14045e+06	4561703000	5426962000	1135179500	256056460	715592	53072.6	662519	15545480000	1742878600	352650300	31253524	396389470	934717760	27863094	25076784	118116910	0	220964830	13802601000	2756312300	283358880	63464124	384312740	1490946200	1040818300	7435661000	347817400	313041200	1102068600	3.14045e+06	0.000269473	765987140	10143674000	0.929788	10425132000	139411210000	0.930423	2323.05	316838940	5426962000
Neutral	6000	with policy	2045	1.37238	0.0696725	0.964635	0	1	3.29169e+06	3681931500	6708091000	1467721300	288702100	486634	21295.5	465339	15920773000	933198660	189661740	16845338	218185070	494398980	14108289	13402874	70663420	0	114583880	14987574000	3031543300	231011260	50983532	405631040	1513861100	1055668300	8390486500	308285800	292872500	1177477400	3.29169e+06	0.000263569	410265730	11190621000	0.964635	5491943400	154338920000	0.965639	2323.06	381217500	6708091000
Neutral	6000	with policy	2050	1.32368	0.0479029	0.992009	0	1	3.92358e+06	2207097000	9047487000	1571847300	74192100	334582	3791	330791	16349238000	215453680	45468612	4.01671e+06	53281350	109654240	3.0328e+06	3.0328e+06	19744490	0	26361564	16133785000	3309385700	218348900	29823684	435504160	1526279000	1027221950	9322575000	264635150	264635150	1249667800	3.92358e+06	0.000295015	98698970	12252665000	0.992009	1277452400	169214500000	0.992507	2323.73	406472320	9047487000
Trucks Driven More	6000	with policy	2020	1.54393	1.21127	0	2582969000	0.0634525	0	0	0	0	0	8460240	8460240	0	13425797000	13425797000	3841999400	331911300	1812281500	6762791400	676819200	473773440	1158350300	2582969000	175000000	0	0	0	0	0	0	0	0	0	0	0	0	NaN	8695866000	0	0	115723270000	0	0	0	0	0
Trucks Driven More	6000	with policy	2025	1.60553	1.24912	0.00327404	2668274700	0.0675222	10599.9	0	24516346	9058046	0	8724594	8718697	5897.12	14892022000	14856679000	3907799600	323907620	1989177100	7197122000	1438585000	1078938800	1236784300	2668274700	193214140	35342156	8148838	2.00599e+06	0	1.16088e+06	3.96903e+06	3.66211e+06	15422255	973025	729769	2667217	10599.9	0.000262787	9245093000	30368250	0.00327404	123136565000	307019550	0.00248712	0	2380744	24516346
Trucks Driven More	6000	with policy	2030	1.53919	0.628075	0.572151	1055837800	0.168083	1.87202e+06	4001427200	2031093000	623871800	4.16097e+06	4386853	3495932	890921	14984273000	7667350500	1700872100	135707000	1053413800	3903392500	873983000	699186370	573501440	1055837800	213324020	7316922400	1462969300	282337500	60981852	193152180	928569800	512494750	3653653800	222729460	178184450	641722500	1.87202e+06	0.000277518	4165186000	5569992000	0.572151	56482243000	75198230000	0.571066	913.397	166554200	2031093000
Trucks Driven More	6000	with policy	2035	1.41716	0.1946	0.880748	125431220	0.652505	1.95963e+06	7378473500	2558378200	319221980	225885730	1.3592e+06	478252	880952	14510166000	2602219800	478595700	36385324	488053980	1413861900	185322480	157524110	174539360	125431220	235526960	11907946000	2165457700	230825630	87660024	253166930	1420965400	895090200	6513487000	341371460	290163260	1008930050	1.95963e+06	0.000185173	1221018100	9017920000	0.880748	16177791000	124287290000	0.884827	2315.81	238265360	2558378200
Trucks Driven More	6000	with policy	2040	1.3592	0.101246	0.910457	12135008	0.955415	1.57498e+06	7502373400	3037245700	361388830	302742080	707164	101654	605510	14802589000	2032938400	360115600	25583948	475730720	1118145800	53368416	48031572	145491490	12135008	260040800	12769651000	2291202300	150512260	78556480	240920780	1471892600	883084700	7335626000	317897000	286105180	1077674400	1.57498e+06	0.000139558	975177860	9915465000	0.910457	12508742000	137325900000	0.916516	2326.43	234986480	3037245700
Trucks Driven More	6000	with policy	2045	1.32191	0.0679788	0.909276	4838304	0.983427	1.37208e+06	7226572000	2654757000	1040614700	634141700	474804	68986.7	405818	15336789000	2261330200	378385900	25940918	550605060	1260686500	45703670	43418490	180040770	4838304	287106050	13075459000	2344341500	105268210	63278330	223334270	1484254100	816082050	7769919500	268857660	255413470	1108361000	1.37208e+06	0.000118457	1052577600	10549378000	0.909276	14480535000	145350330000	0.909401	2328.3	228518740	2654757000
Trucks Driven More	6000	with policy	2050	1.30541	0.0772113	0.887448	70464130	0.818135	1160557	8631927000	1653960000	558925060	768439940	539290	273185	266105	16149200000	3019240700	491371420	32699108	701158300	1575462900	218547660	218547660	290198100	70464130	316988300	13129959000	2350616600	72456840	61313850	203435340	1475042700	697558900	8056749600	212884340	212884340	1113814300	1160557	9.97378e-05	1392377300	10978616000	0.887448	19265772000	151227380000	0.887	2328.53	145572500	1653960000
ERS Unfavorable	6000	with policy	2020	1.54394	1.21128	0	2582977800	0.0634523	0	0	0	0	0	8460268	8460268	0	13425925000	13425925000	3842031900	331907680	1812286700	6762789400	676821440	473775000	1158348300	2582977800	175000000	0	0	0	0	0	0	0	0	0	0	0	0	NaN	8695864000	0	0	115722854000	0	0	0	0	0
ERS Unfavorable	6000	with policy	2025	1.63195	1.16653	0.00307468	2489892400	0.0720114	10909.1	0	23191060	5742857	0	8147721	8.14252e+06	5200.63	14190471000	14159694000	3856669700	335319140	1875569900	6748521500	1343515900	1007636900	1159665500	2489892400	193214140	30776952	7.54853e+06	2.05488e+06	0	1.1161e+06	4296649	2225253	12677427	858105	643580	2.26733e+06	10909.1	0.000304946	8668650000	26735522	0.00307468	115457210000	265934850	0.00229803	0	1.61415e+06	23191060
ERS Unfavorable	6000	with policy	2030	1.68587	0.885579	0.23686	1782368900	0.106892	931748	304261200	1990400600	138261330	6925.61	6185410	5842627	342783	14571354000	11418395000	2958564400	259119380	1544559900	5195406000	1460656800	1168525400	901818560	1782368900	213324020	3152959200	590891000	140680210	6.66603e+06	93039370	421948380	324749920	1489298700	85696184	68556510	235404300	931748	0.000371657	6595983400	2047229700	0.23686	89611110000	26112848000	0.225648	1105.62	102147660	1990400600
ERS Unfavorable	6000	with policy	2035	1.5575	0.18442	0.849953	147101140	0.615551	2.42982e+06	4044964900	3345503700	872606500	45271100	1.2881e+06	548245	739851	13185542000	2793916400	586274600	52185990	503603460	1439410200	212445090	180578340	185017500	147101140	235526960	10391626000	1957048000	282385540	61425520	286448350	1701549300	748114400	5067912000	286692130	243690320	804691800	2.42982e+06	0.000285777	1270271000	7195548700	0.849953	17473186000	98250860000	0.84901	1830.25	159221070	3345503700
ERS Unfavorable	6000	with policy	2040	1.50306	0.0804247	0.929821	0	1	2706033	2865604900	4548522000	1183281000	203531000	561734	41066.1	520668	12679825000	1347944200	272800420	24191640	306715000	722677700	21559678	19403710	91395630	0	170976370	11331881000	2131250300	241638940	38596748	303286600	1709689900	886541300	5747408400	273349400	246015920	853156740	2706033	0.000299577	592030460	7843963400	0.929821	8054086000	107670110000	0.930403	2275.06	190624450	4548522000
ERS Unfavorable	6000	with policy	2045	1.45241	0.052792	0.964706	0	1	3169990	1378671200	5876637700	1324177000	237730700	368730	15433.2	353297	12234468000	677060030	137457120	12209281	158121760	359047650	10224474	9713250	51210650	0	83040536	11557409000	2201301800	216709280	17558806	308470720	1584300700	906889100	6088070000	234059570	222357340	857479300	3169990	0.000347431	297302530	8126259000	0.964706	3971930600	111752020000	0.965677	2318.21	216547540	5876637700
ERS Unfavorable	6000	with policy	2050	1.39495	0.0337928	0.992154	0	1	3.3255e+06	472938340	7007465000	1207150200	81791990	236029	2530.83	233498	11719770000	144404260	30365298	2.68159e+06	35570016	73762744	2024664	2024664	13181203	0	17598676	11575366000	2251326500	182343890	5950829	306018600	1468018600	836259300	6338519600	186800380	186800380	851878400	3.3255e+06	0.000365636	65920548	8335666700	0.992154	851367600	114872630000	0.992643	2321.85	225763330	7007465000
Static-then-ERS	6000	with policy	2020	1.54393	1.21127	0	2582964700	0.0634526	0	0	0	0	0	8460226	8460226	0	13425798000	13425798000	3842015000	331906600	1812278900	6762802000	676818050	473772640	1158354400	2582964700	175000000	0	0	0	0	0	0	0	0	0	0	0	0	NaN	8695870000	0	0	115722290000	0	0	0	0	0
Static-then-ERS	6000	with policy	2025	1.63111	1.24911	0.00333732	2668159000	0.067525	13070.7	0	24378942	9091618	0	8724516	8718323	6192.57	15129268000	15093094000	4112949800	357604740	1989103500	7194932000	1438523400	1078892500	1236715900	2668159000	193214140	36173852	8760172	2.48516e+06	0	1.28917e+06	4018920	3597197	15001438	1.02177e+06	766329	2.69538e+06	13070.7	0.000319234	9244494000	30955176	0.00333732	123132895000	310275300	0.00251351	0	2.24417e+06	24378942
Static-then-ERS	6000	with policy	2030	1.65989	1.01611	0.23848	2043735600	0.0945141	1.24086e+06	0	2441870800	389140740	877969	7097114	6686841	410273	16335555000	12936259000	3352258600	292871400	1721247500	5898221600	1671710200	1337368200	1019918100	2043735600	213324020	3399296500	683840600	185582720	0	112048450	367680830	235874260	1711712300	102568400	82054780	274919300	1.24086e+06	0.000422587	7494391000	2346972700	0.23848	101158880000	30520891000	0.231781	0	179976020	2441870800
Static-then-ERS	6000	with policy	2035	1.57038	0.365523	0.763538	490882620	0.324234	4362611	0	4324335000	3467092000	1439718300	2.55303e+06	1.65866e+06	894371	16293362000	4914235000	1115364400	98432664	750287740	2307415600	642730560	546320960	351253220	490882620	235526960	11379126000	2157608700	483056740	0	361873540	1436136200	933588500	5660383700	346568640	294582430	895253400	4362611	0.000459426	2453385200	7922012000	0.763538	31692655000	108771870000	0.774373	0	289919550	4324335000
Static-then-ERS	6000	with policy	2040	1.47751	0.15065	0.881984	113754240	0.695678	2.76449e+06	5456700400	4369201700	507889820	469070850	1.05223e+06	429884	622348	16141361000	2709503500	593216800	52793908	553130100	1284681700	225689220	203120290	199812740	113754240	260040800	13431857000	2616385000	250077730	90167990	360328420	1433081600	1245638100	7109368000	326733920	294064350	1045353600	2.76449e+06	0.000249599	1289292500	9635428000	0.881984	16618999000	133216590000	0.889085	1184.55	322423420	4369201700
Static-then-ERS	6000	with policy	2045	1.39837	0.0753723	0.964568	0	1	5178137	1761377000	8918236000	701214200	854902660	526445	21466.1	504979	16316245000	939051700	191148780	16980744	219932770	496769900	14221298	13510233	71229144	0	115501710	15377193000	3048157000	348332670	22086728	441698180	1487959600	1268824200	8425421300	334548900	317823000	1190432800	5178137	0.000407465	413419330	11254666000	0.964568	5561456000	154267550000	0.965204	2294.3	437455900	8918236000
Static-then-ERS	6000	with policy	2050	1.32386	0.0457584	0.991911	0	1	2.80164e+06	4721625600	6925459000	1178478000	51184880	319604	3832.64	315771	16316187000	218173660	45958868	4.06232e+06	53866572	111220056	3066114	3066114	19961366	0	26651110	16098013000	3302115600	159900980	70172824	418225950	1566594800	1022529340	9305790000	252619570	252619570	1244271200	2.80164e+06	0.000212189	99696170	12225014000	0.991911	1289827500	169201680000	0.992435	2315.66	482700160	6925459000
Capped Static	6000	with policy	2020	1.54393	1.21128	0	2582992400	0.063452	0	0	0	0	0	8460316	8460316	0	13425977000	13425977000	3842004200	331906800	1812295400	6762887000	676825300	473777700	1158358000	2582992400	175000000	0	0	0	0	0	0	0	0	0	0	0	0	NaN	8695954000	0	0	115723610000	0	0	0	0	0
Capped Static	6000	with policy	2025	1.63172	1.24999	0.00226773	2670573000	0.0674681	11247.1	0	16290180	8239307	0	8730693	8726120	4573.32	15135128000	15110734000	4117147600	357911400	1990640900	7205137000	1439809900	1079857400	1237768000	2670573000	193214140	24393838	5938061	2158516	0	905692	2.98232e+06	2.73093e+06	8923717	754598	565948	1.90391e+06	11247.1	0.000419235	9254526000	21034430	0.00226773	123216810000	225881220	0.00182985	0	1.50912e+06	16290180
Capped Static	6000	with policy	2030	1.59547	0.687849	0.522721	1204591100	0.150449	1.94263e+06	4355350500	1454627500	284065200	219182	4804349	3976405	827944	15550576000	8668522000	2102095000	184801650	1153973200	4233534700	994101250	795281000	640722940	1204591100	213324020	6882052600	1466671200	287011360	71622824	211884220	853729340	455743200	3328373800	206985630	165588430	585328830	1.94263e+06	0.000316875	4651888600	5094798300	0.522721	63621595000	68058874000	0.516849	1007.22	107685210	1454627500
Capped Static	6000	with policy	2035	1.48599	0.253578	0.838538	260349420	0.474971	2.31695e+06	7697078300	1817674800	336455650	110987250	1.77114e+06	914037	857104	15235189000	3705422300	760847360	67528830	584866050	1937982600	354189470	301061060	239778750	260349420	235526960	11529766000	2339546600	268978080	114993490	323354720	1387078300	779239740	5984563700	332129540	282306780	959311700	2.31695e+06	0.000230332	1655399700	8597173000	0.838538	22363271000	118102730000	0.840792	2211.54	141869440	1817674800
Capped Static	6000	with policy	2040	1.43911	0.150077	0.881347	118194820	0.68751	2220002	7413645000	2829131800	363217760	147988050	1.04823e+06	444227	604001	15692340000	2975486500	600464700	53638332	556512300	1531643600	233219330	209897390	202185800	118194820	260040800	12716853000	2607178000	206393970	104292690	346975400	1444138500	809684350	6881055000	317101700	285391230	1039692600	2220002	0.000202917	1293817200	9610377000	0.881347	17466182000	132369424000	0.883431	2323.81	167064530	2829131800
Capped Static	6000	with policy	2045	1.394	0.0717282	0.911474	3735008	0.987158	2.88435e+06	5016385500	4679534000	1583326600	222994940	500993	65423	435570	16194310000	2332102700	478897800	42858110	549713100	1217290600	43342750	41175612	179359890	3735008	287106050	13862207000	2865730800	203854350	64276616	379447420	1471948700	881080400	7707203600	288564320	274140580	1112834000	2.88435e+06	0.000245361	1028418100	10588737000	0.911474	13972123000	145859020000	0.912582	2325.31	231516400	4679534000
Capped Static	6000	with policy	2050	1.35965	0.0487682	0.930054	0	1	3.35762e+06	4563948500	6125907000	1243412100	203707620	340626	34061.7	306564	16822461000	2007505700	404243230	36266230	478726080	1061023170	27249342	27249342	177401710	0	236855260	14814956000	3106537700	187704160	53694550	404079550	1492089700	885548700	8440026000	245250640	245250640	1173296400	3.35762e+06	0.000270768	865423800	11507255000	0.930054	12177824000	158315610000	0.928573	2325.31	274763740	6125907000
[truncated: 68 more columns]

## Sheet: fig 3 - infra (no ers)
year	location_hash	latitude	longitude	is_in_sweden	placement	kW_installed	kW_used	kW_unused	kWPerLaneKm_installed	kWPerRoadKm_used	kWPerRoadKm_unused	kWh_per_year	euro_per_kWh	soc_on_arrival	lane_km	bidirectional_ers_km
2035-01-01	3197815	56.3043	14.2175	TRUE	Depot	86.6318	86.6318	0	0	0	0	61571.6	0.151801	0.5	0	0
2035-01-01	4638225	64.5136	20.6178	TRUE	Depot	528.924	528.924	0	0	0	0	1.14656e+06	0.0671888	0.5	0	0
2035-01-01	2783864	57.2802	12.3678	TRUE	Depot	381.835	381.835	0	0	0	0	827715	0.0678461	0.5	0	0
2035-01-01	2864875	57.5054	12.7276	TRUE	Depot	92.2095	92.2095	0	0	0	0	160276	0.0938719	0.5	0	0
2035-01-01	3503812	56.2425	15.5929	TRUE	Depot	43.4917	43.4917	0	0	0	0	4242.04	0.172468	0.5	0	0
2035-01-01	3630150	63.0115	16.1211	TRUE	Destination	173.628	173.628	0	0	0	0	11644.4	0.408925	0.780928	0	0
2035-01-01	3927126	62.5287	17.443	TRUE	Depot	35.9303	35.9303	0	0	0	0	77887.3	0.0906012	0.5	0	0
2035-01-01	2963991	59.8355	13.1615	TRUE	Destination	2193.07	2193.07	0	0	0	0	1.16002e+06	0.191779	0.369455	0	0
2035-01-01	2657917	58.3595	11.8101	TRUE	RestStop	16071.2	16071.2	0	0	0	0	12606371	0.105162	0.474194	0	0
2035-01-01	3449832	56.6418	15.3524	TRUE	Depot	86.1483	86.1483	0	0	0	0	163991	0.0864987	0.5	0	0
2035-01-01	2576908	58.1708	11.4746	TRUE	Depot	249.66	249.66	0	0	0	0	541195	0.0690975	0.5	0	0
2035-01-01	3512867	57.344	15.6067	TRUE	Depot	38.445	38.445	0	0	0	0	12522.9	0.177916	0.5	0	0
2035-01-01	3089803	56.0746	13.7453	TRUE	RestStop	5730.9	5730.9	0	0	0	0	4.49535e+06	0.10542	0.294963	0	0
2035-01-01	4007960	59.2138	17.8219	TRUE	Depot	683.891	683.891	0	0	0	0	1.48249e+06	0.0668021	0.5	0	0
2035-01-01	4728284	65.683	21.0029	TRUE	Depot	165.616	165.616	0	0	0	0	359011	0.070932	0.5	0	0
2035-01-01	2918891	57.8301	12.9952	TRUE	Depot	36.715	36.715	0	0	0	0	64750.4	0.110703	0.5	0	0
2035-01-01	4332193	63.8731	19.2453	TRUE	Destination	637.739	637.739	0	0	0	0	337331	0.194439	0.211123	0	0
2035-01-01	3710862	57.2587	16.4855	TRUE	Depot	552.88	552.88	0	0	0	0	1198495	0.0671149	0.5	0	0
2035-01-01	3620928	58.5795	16.1157	TRUE	Depot	88.3327	88.3327	0	0	0	0	191481	0.0756998	0.5	0	0
2035-01-01	3584813	56.2622	15.9487	TRUE	Depot	325.505	325.505	0	0	0	0	705606	0.0682552	0.5	0	0
2035-01-01	2729969	59.3917	12.1477	TRUE	Depot	2230.66	2230.66	0	0	0	0	4835462	0.0658871	0.5	0	0
2035-01-01	4638212	64.2461	20.6353	TRUE	Depot	84.0042	84.0042	0	0	0	0	3060.75	0.152453	0.5	0	0
2035-01-01	3855061	61.2222	17.1536	TRUE	Depot	139.692	139.692	0	0	0	0	302815	0.0719433	0.5	0	0
2035-01-01	3405058	61.1707	15.1316	TRUE	Depot	40.3087	40.3087	0	0	0	0	9309.03	0.175745	0.5	0	0
2035-01-01	4575191	63.8327	20.346	TRUE	Destination	312.039	312.039	0	0	0	0	51194.7	0.396706	0.359612	0	0
2035-01-01	4115975	59.5039	18.2962	TRUE	Depot	75.4516	75.4516	0	0	0	0	74576.6	0.154888	0.5	0	0
2035-01-01	3170871	57.4344	14.0964	TRUE	Depot	617.436	617.436	0	0	0	0	1.33843e+06	0.0669442	0.5	0	0
2035-01-01	4962279	65.5805	22.0697	TRUE	Destination	257.718	257.718	0	0	0	0	27802.1	0.399937	0.86646	0	0
2035-01-01	3594125	62.5067	15.9925	TRUE	Depot	88.9878	88.9878	0	0	0	0	122712	0.11888	0.5	0	0
2035-01-01	2783936	58.7265	12.3862	TRUE	Destination	88.5009	88.5009	0	0	0	0	721.636	0.435423	0.810719	0	0
2035-01-01	3008807	56.1408	13.3791	TRUE	Depot	929.21	929.21	0	0	0	0	2.01428e+06	0.0664537	0.5	0	0
2035-01-01	2630912	58.2429	11.6817	TRUE	Depot	74.9812	74.9812	0	0	0	0	12287.3	0.155038	0.5	0	0
2035-01-01	3593837	56.7415	15.9779	TRUE	Depot	69.0246	69.0246	0	0	0	0	69961.4	0.157116	0.5	0	0
2035-01-01	3602859	57.1803	16.0208	TRUE	Destination	836.95	836.95	0	0	0	0	442703	0.193546	0.309197	0	0
2035-01-01	3134842	56.8552	13.941	TRUE	Depot	1759.99	1759.99	0	0	0	0	3.81519e+06	0.0659952	0.5	0	0
2035-01-01	2873800	56.0106	12.7703	TRUE	Depot	2468.11	2468.11	0	0	0	0	5.35019e+06	0.0658481	0.5	0	0
2035-01-01	3855085	61.7078	17.13	TRUE	Depot	39.3201	39.3201	0	0	0	0	84494.2	0.0892113	0.5	0	0
2035-01-01	3350808	56.1627	14.8852	TRUE	Depot	548.851	548.851	0	0	0	0	1.18976e+06	0.0671268	0.5	0	0
2035-01-01	4710283	65.6753	20.9588	TRUE	Destination	1910.55	1910.55	0	0	0	0	1.01058e+06	0.191941	0.342366	0	0
2035-01-01	4070957	59.158	18.1078	TRUE	Depot	4318.67	4318.67	0	0	0	0	9361700	0.0656915	0.5	0	0
2035-01-01	3305870	57.4034	14.683	TRUE	Depot	23.6944	23.6944	0	0	0	0	21516.3	0.207145	0.5	0	0
2035-01-01	4440210	64.2012	19.7369	TRUE	Depot	76.0442	76.0442	0	0	0	0	10254.8	0.154702	0.5	0	0
2035-01-01	3656949	58.9956	16.2577	TRUE	Depot	348.849	348.849	0	0	0	0	756211	0.0680696	0.5	0	0
2035-01-01	2684894	57.885	11.9378	TRUE	Depot	3841.36	3841.36	0	0	0	0	8327039	0.0657174	0.5	0	0
2035-01-01	3891122	62.4416	17.3082	TRUE	Destination	1309.56	1309.56	0	0	0	0	692687	0.192515	0.545081	0	0
2035-01-01	4080279	65.5848	18.1537	TRUE	Depot	82.312	82.312	0	0	0	0	14269.3	0.152894	0.5	0	0
2035-01-01	3431961	59.2295	15.2489	TRUE	Depot	604.261	604.261	0	0	0	0	1.30987e+06	0.0669761	0.5	0	0
2035-01-01	2765858	57.1699	12.281	TRUE	RestStop	13362.5	13362.5	0	0	0	0	10481593	0.105191	0.339952	0	0
2035-01-01	3098867	57.3433	13.7612	TRUE	Depot	589.519	589.519	0	0	0	0	1.27792e+06	0.0670134	0.5	0	0
2035-01-01	3656834	56.6822	16.2646	TRUE	Depot	88.2065	88.2065	0	0	0	0	38964.2	0.151429	0.5	0	0
2035-01-01	2567918	58.3605	11.4122	TRUE	Depot	20.694	20.694	0	0	0	0	720.287	0.218191	0.5	0	0
2035-01-01	3269843	56.8763	14.5231	TRUE	Depot	500.3	500.3	0	0	0	0	1.08452e+06	0.0672864	0.5	0	0
2035-01-01	3161809	56.1934	14.0693	TRUE	Destination	199.869	199.869	0	0	0	0	105720	0.202654	0.620034	0	0
2035-01-01	3350959	59.1826	14.8822	TRUE	Depot	87.3936	87.3936	0	0	0	0	169606	0.0846774	0.5	0	0
2035-01-01	3377960	59.2166	15.0219	TRUE	Depot	308.361	308.361	0	0	0	0	668443	0.0684093	0.5	0	0
2035-01-01	3557980	59.6029	15.8373	TRUE	Depot	73.4989	73.4989	0	0	0	0	110619	0.112002	0.5	0	0
2035-01-01	3404960	59.2149	15.1471	TRUE	Depot	430.97	430.97	0	0	0	0	934227	0.0675766	0.5	0	0
2035-01-01	3728994	59.8889	16.5616	TRUE	RestStop	68535.9	68535.9	0	0	0	0	53759864	0.105053	0.265343	0	0
2035-01-01	3944977	59.5477	17.5366	TRUE	Destination	5564.67	5564.67	0	0	0	0	2.94342e+06	0.191119	0.411485	0	0
2035-01-01	4025960	59.2065	17.9179	TRUE	Depot	432.436	432.436	0	0	0	0	937404	0.0675695	0.5	0	0
2035-01-01	3350958	59.176	14.8907	TRUE	Depot	90.3036	90.3036	0	0	0	0	73423.3	0.150954	0.5	0	0
2035-01-01	3251884	57.6891	14.4688	TRUE	Destination	2271.13	2271.13	0	0	0	0	1.20131e+06	0.191742	0.26129	0	0
2035-01-01	4125013	60.2673	18.3531	TRUE	Depot	144.433	144.433	0	0	0	0	313092	0.0717312	0.5	0	0
2035-01-01	2999788	55.7652	13.3236	TRUE	Depot	26.5241	26.5241	0	0	0	0	17502.6	0.199018	0.5	0	0
2035-01-01	2954820	56.4095	13.129	TRUE	Depot	389.643	389.643	0	0	0	0	844640	0.0677988	0.5	0	0
2035-01-01	3440927	58.5565	15.2822	TRUE	Depot	238.184	238.184	0	0	0	0	516319	0.0692717	0.5	0	0
2035-01-01	2738899	57.9825	12.1985	TRUE	Depot	89.4081	89.4081	0	0	0	0	53955.7	0.151154	0.5	0	0
2035-01-01	3179775	55.5026	14.1513	TRUE	Depot	243.561	243.561	0	0	0	0	527975	0.069188	0.5	0	0
2035-01-01	4548190	63.8171	20.2066	TRUE	Destination	668.502	668.502	0	0	0	0	353602	0.194266	0.441035	0	0
2035-01-01	3252140	62.803	14.4697	TRUE	Depot	245.795	245.795	0	0	0	0	532818	0.0691543	0.5	0	0
2035-01-01	3243101	62.0378	14.4078	TRUE	Depot	109.627	109.627	0	0	0	0	237643	0.0737151	0.5	0	0
2035-01-01	3297056	61.1372	14.6653	TRUE	Destination	145.642	145.642	0	0	0	0	3523.8	0.414219	0.813754	0	0
2035-01-01	3909117	62.3434	17.3606	TRUE	Depot	1662.75	1662.75	0	0	0	0	3.60439e+06	0.0660252	0.5	0	0
2035-01-01	3269966	59.3276	14.5348	TRUE	RestStop	10609.7	10609.7	0	0	0	0	8.32234e+06	0.105236	0.216196	0	0
2035-01-01	2882834	56.6808	12.8142	TRUE	Depot	565.848	565.848	0	0	0	0	1.2266e+06	0.0670775	0.5	0	0
2035-01-01	2873802	56.0444	12.7777	TRUE	RestStop	22615.1	22615.1	0	0	0	0	17739428	0.105121	0.292565	0	0
2035-01-01	5232290	65.8	23.2745	TRUE	Destination	280.643	280.643	0	0	0	0	14636.9	0.398421	0.652983	0	0
2035-01-01	3701971	59.4216	16.4702	TRUE	Depot	205.524	205.524	0	0	0	0	445520	0.0698738	0.5	0	0
2035-01-01	3116866	57.322	13.8767	TRUE	Depot	266.964	266.964	0	0	0	0	578705	0.0688632	0.5	0	0
2035-01-01	3585159	63.1804	15.9358	TRUE	Depot	23.9459	23.9459	0	0	0	0	3474.14	0.206345	0.5	0	0
2035-01-01	3252165	63.3169	14.4515	TRUE	Depot	30.0236	30.0236	0	0	0	0	3631.7	0.191086	0.5	0	0
2035-01-01	3089807	56.1512	13.7541	TRUE	Depot	1148.99	1148.99	0	0	0	0	2490702	0.0662679	0.5	0	0
2035-01-01	3134843	56.8607	13.9464	TRUE	Depot	104.024	104.024	0	0	0	0	5724.55	0.148317	0.5	0	0
2035-01-01	4196988	59.7731	18.6727	TRUE	Depot	81.9755	81.9755	0	0	0	0	172334	0.0788742	0.5	0	0
2035-01-01	2972924	58.4857	13.2015	TRUE	Depot	89.6965	89.6965	0	0	0	0	86893.1	0.151089	0.5	0	0
2035-01-01	3377910	58.2002	15.0248	TRUE	Depot	70.6809	70.6809	0	0	0	0	3041.18	0.156503	0.5	0	0
2035-01-01	2774863	57.2719	12.3534	TRUE	Depot	365.624	365.624	0	0	0	0	792574	0.0679509	0.5	0	0
2035-01-01	3432014	60.2913	15.259	TRUE	RestStop	29528	29528	0	0	0	0	23161878	0.105097	0.422277	0	0
2035-01-01	3845967	59.342	17.1182	TRUE	Destination	142.139	142.139	0	0	0	0	40663.2	0.383683	0.857652	0	0
2035-01-01	3386910	58.2011	15.0555	TRUE	Depot	580.11	580.11	0	0	0	0	1.25752e+06	0.0670383	0.5	0	0
2035-01-01	3395958	59.1675	15.1118	TRUE	RestStop	120379	120379	0	0	0	0	94425680	0.105039	0.244155	0	0
2035-01-01	2657901	58.0219	11.8352	TRUE	Depot	84.4193	84.4193	0	0	0	0	126594	0.110112	0.5	0	0
2035-01-01	3017918	58.37	13.4045	TRUE	Depot	3662.41	3662.41	0	0	0	0	7.93912e+06	0.0657289	0.5	0	0
2035-01-01	3179799	55.9931	14.1218	TRUE	Depot	321.363	321.363	0	0	0	0	696628	0.0682909	0.5	0	0
2035-01-01	3971958	59.172	17.6417	TRUE	Depot	7490.95	7490.95	0	0	0	0	16238353	0.0656029	0.5	0	0
2035-01-01	3836933	58.6779	17.0685	TRUE	Depot	182.437	182.437	0	0	0	0	395473	0.0704295	0.5	0	0
2035-01-01	4836264	65.284	21.4962	TRUE	Depot	1189.24	1189.24	0	0	0	0	2.57796e+06	0.0662414	0.5	0	0
2035-01-01	3359826	56.5294	14.9544	TRUE	Depot	805.988	805.988	0	0	0	0	1.74716e+06	0.0666022	0.5	0	0
2035-01-01	3845933	58.6771	17.1182	TRUE	Depot	2416.56	2416.56	0	0	0	0	5238446	0.0658559	0.5	0	0
2035-01-01	3737968	59.3784	16.6016	TRUE	Destination	499.017	499.017	0	0	0	0	263954	0.195481	0.221277	0	0
2035-01-01	3719910	58.2115	16.5579	TRUE	Depot	74.2677	74.2677	0	0	0	0	33095	0.15527	0.5	0	0
2035-01-01	2648885	57.7091	11.785	TRUE	Depot	668.369	668.369	0	0	0	0	1448843	0.0668328	0.5	0	0
2035-01-01	2927779	55.5851	13.0188	TRUE	Depot	3321.03	3321.03	0	0	0	0	7.1991e+06	0.0657542	0.5	0	0
2035-01-01	2540919	58.3853	11.2924	TRUE	Depot	246.05	246.05	0	0	0	0	533369	0.0691505	0.5	0	0
2035-01-01	3503845	56.918	15.5648	TRUE	Depot	444.417	444.417	0	0	0	0	963375	0.0675133	0.5	0	0
2035-01-01	4566392	67.8521	20.2878	TRUE	Depot	215.2	215.2	0	0	0	0	466496	0.0696763	0.5	0	0
2035-01-01	3180041	60.8244	14.1265	TRUE	RestStop	17974.5	17974.5	0	0	0	0	14099315	0.105147	0.311466	0	0
2035-01-01	2729863	57.2621	12.1212	TRUE	Depot	692.813	692.813	0	0	0	0	1.50183e+06	0.0667852	0.5	0	0
2035-01-01	3584812	56.2586	15.9477	TRUE	Depot	87.4151	87.4151	0	0	0	0	139215	0.103185	0.5	0	0
2035-01-01	3422871	57.4389	15.2018	TRUE	Depot	72.0964	72.0964	0	0	0	0	77437.7	0.156002	0.5	0	0
2035-01-01	3134908	58.1754	13.9596	TRUE	Depot	4437.15	4437.15	0	0	0	0	9618551	0.0656859	0.5	0	0
2035-01-01	2918903	58.0694	12.9967	TRUE	Depot	92.7799	92.7799	0	0	0	0	143739	0.105235	0.5	0	0
2035-01-01	3917958	59.1793	17.4323	TRUE	Destination	210.843	210.843	0	0	0	0	12179.4	0.404063	0.848942	0	0
2035-01-01	2972914	58.2994	13.2048	TRUE	Depot	247.994	247.994	0	0	0	0	537584	0.0691217	0.5	0	0
2035-01-01	4089009	60.1837	18.1904	TRUE	Depot	659.262	659.262	0	0	0	0	1.4291e+06	0.0668514	0.5	0	0
2035-01-01	2981975	59.502	13.2632	TRUE	Depot	514.656	514.656	0	0	0	0	1.11563e+06	0.0672361	0.5	0	0
2035-01-01	4989279	65.5832	22.1746	TRUE	Depot	25.3472	25.3472	0	0	0	0	13972.8	0.202178	0.5	0	0
2035-01-01	3854963	59.2648	17.1212	TRUE	Depot	160.421	160.421	0	0	0	0	347749	0.0711084	0.5	0	0
2035-01-01	3215976	59.5306	14.288	TRUE	Depot	93.6301	93.6301	0	0	0	0	202965	0.0751217	0.5	0	0
2035-01-01	2792851	57.0337	12.405	TRUE	Depot	75.0302	75.0302	0	0	0	0	136959	0.0920485	0.5	0	0
2035-01-01	3017888	57.7795	13.4149	TRUE	Depot	38.5626	38.5626	0	0	0	0	19258.1	0.177773	0.5	0	0
2035-01-01	3521811	56.2253	15.6547	TRUE	Depot	871.505	871.505	0	0	0	0	1.88919e+06	0.0665181	0.5	0	0
2035-01-01	3701980	59.6053	16.4515	TRUE	RestStop	17060.9	17060.9	0	0	0	0	13382628	0.105154	0.25106	0	0
2035-01-01	2675894	57.8808	11.913	TRUE	Depot	85.4179	85.4179	0	0	0	0	63902.4	0.152097	0.5	0	0
2035-01-01	3944976	59.54	17.5324	TRUE	Depot	77.0011	77.0011	0	0	0	0	10595	0.154407	0.5	0	0
2035-01-01	2900815	56.3155	12.9163	TRUE	Depot	193.301	193.301	0	0	0	0	419024	0.0701515	0.5	0	0
2035-01-01	3818938	58.7654	16.9924	TRUE	RestStop	96981.7	96981.7	0	0	0	0	76072980	0.105044	0.192059	0	0
2035-01-01	3521921	58.4212	15.6508	TRUE	Depot	3835.2	3835.2	0	0	0	0	8313681	0.0657178	0.5	0	0
2035-01-01	3539935	58.714	15.7595	TRUE	Destination	738.58	738.58	0	0	0	0	390670	0.193927	0.419365	0	0
2035-01-01	3161948	58.9703	14.0497	TRUE	Depot	90.3419	90.3419	0	0	0	0	195837	0.0754726	0.5	0	0
2035-01-01	3521899	57.9906	15.6458	TRUE	Destination	9825.27	9825.27	0	0	0	0	5.19705e+06	0.190932	0.419169	0	0
2035-01-01	3710878	57.5713	16.4843	TRUE	Depot	87.6393	87.6393	0	0	0	0	189978	0.0757806	0.5	0	0
2035-01-01	3413835	56.7151	15.1901	TRUE	Depot	157.785	157.785	0	0	0	0	342035	0.0712024	0.5	0	0
2035-01-01	3747231	64.6235	16.6678	TRUE	Depot	1390.54	1390.54	0	0	0	0	3.01432e+06	0.0661315	0.5	0	0
2035-01-01	3710913	58.2635	16.4897	TRUE	Depot	531.287	531.287	0	0	0	0	1.15169e+06	0.0671812	0.5	0	0
2035-01-01	4043972	59.4486	17.9646	TRUE	Depot	71.1184	71.1184	0	0	0	0	154165	0.0781729	0.5	0	0
2035-01-01	2954809	56.1916	13.1425	TRUE	Depot	125.185	125.185	0	0	0	0	271367	0.072692	0.5	0	0
2035-01-01	3998989	59.7975	17.7719	TRUE	Destination	127.383	127.383	0	0	0	0	4038.59	0.418926	0.807975	0	0
2035-01-01	4179158	63.1787	18.573	TRUE	Depot	28.3193	28.3193	0	0	0	0	61388.5	0.0973521	0.5	0	0
2035-01-01	3341958	59.1722	14.8641	TRUE	Depot	482.885	482.885	0	0	0	0	1046764	0.0673515	0.5	0	0
2035-01-01	4080018	60.3751	18.157	TRUE	Destination	926.683	926.683	0	0	0	0	490166	0.193269	0.363635	0	0
2035-01-01	3278967	59.3456	14.564	TRUE	Destination	101.483	101.483	0	0	0	0	1929.98	0.428509	0.920145	0	0
2035-01-01	2936848	56.9625	13.0758	TRUE	Depot	175.961	175.961	0	0	0	0	381437	0.0706115	0.5	0	0
2035-01-01	3269850	57.0013	14.5589	TRUE	Depot	243.943	243.943	0	0	0	0	528802	0.0691822	0.5	0	0
2035-01-01	3404953	59.0683	15.1284	TRUE	Depot	400.864	400.864	0	0	0	0	868965	0.0677339	0.5	0	0
2035-01-01	3188956	59.1352	14.1777	TRUE	Depot	87.1922	87.1922	0	0	0	0	25272.9	0.151667	0.5	0	0
2035-01-01	3593819	56.3823	15.9635	TRUE	Depot	39.1518	39.1518	0	0	0	0	84870.5	0.0885344	0.5	0	0
2035-01-01	4061977	59.5436	18.0427	TRUE	Depot	1428.22	1428.22	0	0	0	0	3.096e+06	0.0661144	0.5	0	0
2035-01-01	3251961	59.2253	14.4401	TRUE	Depot	146.856	146.856	0	0	0	0	318343	0.0716281	0.5	0	0
2035-01-01	3242924	58.4906	14.4242	TRUE	Depot	318.045	318.045	0	0	0	0	689435	0.0683202	0.5	0	0
2035-01-01	3161883	57.6679	14.0793	TRUE	Depot	143.473	143.473	0	0	0	0	311010	0.071773	0.5	0	0
2035-01-01	3728969	59.3801	16.593	TRUE	Depot	959.108	959.108	0	0	0	0	2.07909e+06	0.0664235	0.5	0	0
2035-01-01	3521993	59.873	15.6486	TRUE	Depot	563.593	563.593	0	0	0	0	1.22172e+06	0.0670839	0.5	0	0
2035-01-01	4025962	59.2598	17.893	TRUE	Depot	547.466	547.466	0	0	0	0	1.18676e+06	0.067131	0.5	0	0
2035-01-01	3206977	59.5496	14.2609	TRUE	Depot	173.938	173.938	0	0	0	0	377050	0.0706713	0.5	0	0
2035-01-01	3414007	60.1438	15.1697	TRUE	Destination	6908.42	6908.42	0	0	0	0	3.65419e+06	0.191035	0.427686	0	0
2035-01-01	4079973	59.4671	18.139	TRUE	Depot	3148.5	3148.5	0	0	0	0	6825094	0.0657691	0.5	0	0
2035-01-01	2873818	56.3778	12.7882	TRUE	Depot	238.963	238.963	0	0	0	0	518006	0.0692593	0.5	0	0
2035-01-01	2990890	57.8189	13.2896	TRUE	Depot	285.726	285.726	0	0	0	0	619377	0.0686412	0.5	0	0
2035-01-01	5214292	65.856	23.1789	TRUE	Depot	2358.09	2358.09	0	0	0	0	5111692	0.0658652	0.5	0	0
2035-01-01	3503831	56.6222	15.5618	TRUE	Depot	1480.67	1480.67	0	0	0	0	3.2097e+06	0.066092	0.5	0	0
2035-01-01	3512812	56.246	15.6142	TRUE	Depot	81.9695	81.9695	0	0	0	0	71639.9	0.152986	0.5	0	0
2035-01-01	3170876	57.5287	14.1142	TRUE	Depot	95.3009	95.3009	0	0	0	0	144638	0.107055	0.5	0	0
2035-01-01	4737236	64.7388	21.0692	TRUE	Depot	554.98	554.98	0	0	0	0	1.20305e+06	0.0671087	0.5	0	0
2035-01-01	2945807	56.146	13.1082	TRUE	Depot	91.0665	91.0665	0	0	0	0	172147	0.0864562	0.5	0	0
2035-01-01	4223986	59.7333	18.7878	TRUE	Destination	247.678	247.678	0	0	0	0	126378	0.207685	0.640008	0	0
2035-01-01	4665360	67.2038	20.7268	TRUE	Depot	564.715	564.715	0	0	0	0	1.22415e+06	0.0670807	0.5	0	0
2035-01-01	3368883	57.6629	14.9813	TRUE	Destination	6848.9	6848.9	0	0	0	0	3.62271e+06	0.191038	0.382679	0	0
2035-01-01	4197230	64.6015	18.6546	TRUE	Destination	2372.41	2372.41	0	0	0	0	1.25488e+06	0.191697	0.474548	0	0
2035-01-01	3486124	62.4987	15.4839	TRUE	Destination	9997.16	9997.16	0	0	0	0	5.28797e+06	0.190928	0.366914	0	0
2035-01-01	2603928	58.5627	11.5724	TRUE	Depot	67.7578	67.7578	0	0	0	0	55986.2	0.157605	0.5	0	0
2035-01-01	4656359	67.1962	20.707	TRUE	Depot	3832.86	3832.86	0	0	0	0	8.30861e+06	0.0657179	0.5	0	0
2035-01-01	3440974	59.4829	15.3029	TRUE	Destination	179.424	179.424	0	0	0	0	91226.4	0.212247	0.83355	0	0
2035-01-01	2927781	55.6271	13.0046	TRUE	Depot	17184.6	17184.6	0	0	0	0	37251496	0.065535	0.5	0	0
2035-01-01	2873889	57.7904	12.771	TRUE	Destination	52.4611	52.4611	0	0	0	0	1733.57	0.472551	0.843585	0	0
2035-01-01	3548841	56.8301	15.7805	TRUE	Depot	84.4998	84.4998	0	0	0	0	75332.2	0.152327	0.5	0	0
2035-01-01	3611993	59.8791	16.076	TRUE	Depot	517.972	517.972	0	0	0	0	1122823	0.0672249	0.5	0	0
2035-01-01	4070967	59.3511	18.1191	TRUE	Depot	22975.5	22975.5	0	0	0	0	49804612	0.0655217	0.5	0	0
2035-01-01	2513946	58.9286	11.1849	TRUE	Depot	2565.57	2565.57	0	0	0	0	5.56146e+06	0.0658342	0.5	0	0
2035-01-01	3071792	55.8523	13.664	TRUE	Destination	6970.96	6970.96	0	0	0	0	3687274	0.191032	0.543082	0	0
2035-01-01	3170792	55.8599	14.0913	TRUE	Depot	162.812	162.812	0	0	0	0	352933	0.0710258	0.5	0	0
2035-01-01	3945018	60.3623	17.5289	TRUE	Destination	926.138	926.138	0	0	0	0	489879	0.193271	0.562188	0	0
2035-01-01	3368907	58.1434	14.9625	TRUE	Depot	81.344	81.344	0	0	0	0	62550.7	0.153155	0.5	0	0
2035-01-01	3449810	56.2101	15.3218	TRUE	Depot	81.7837	81.7837	0	0	0	0	98363.2	0.137912	0.5	0	0
2035-01-01	2540929	58.5986	11.2848	TRUE	Depot	124.119	124.119	0	0	0	0	269057	0.0727539	0.5	0	0
2035-01-01	2657886	57.7367	11.837	TRUE	Depot	2848.79	2848.79	0	0	0	0	6175408	0.0657993	0.5	0	0
2035-01-01	2918827	56.5443	12.9715	TRUE	RestStop	12231.9	12231.9	0	0	0	0	9594756	0.105207	0.273063	0	0
2035-01-01	4701237	64.7553	20.9023	TRUE	Depot	986.161	986.161	0	0	0	0	2.13773e+06	0.0663977	0.5	0	0
2035-01-01	2936885	57.7032	13.0659	TRUE	Depot	291.173	291.173	0	0	0	0	631184	0.0685821	0.5	0	0
2035-01-01	3225101	62.0364	14.3595	TRUE	RestStop	8930.03	8930.03	0	0	0	0	7.00476e+06	0.105276	0.472869	0	0
2035-01-01	3503830	56.6197	15.5704	TRUE	Depot	768.664	768.664	0	0	0	0	1.66626e+06	0.0666566	0.5	0	0
2035-01-01	2576914	58.2918	11.4648	TRUE	Depot	1624.87	1624.87	0	0	0	0	3.52228e+06	0.0660379	0.5	0	0
2035-01-01	2927778	55.5602	13.0344	TRUE	Depot	3271.58	3271.58	0	0	0	0	7091892	0.0657583	0.5	0	0
2035-01-01	3081034	60.682	13.6976	TRUE	Depot	1224.67	1224.67	0	0	0	0	2.65475e+06	0.0662194	0.5	0	0
2035-01-01	2981850	57.017	13.2413	TRUE	Depot	276.941	276.941	0	0	0	0	600333	0.0687414	0.5	0	0
2035-01-01	3638950	59.0048	16.1811	TRUE	Depot	1483.76	1483.76	0	0	0	0	3.21638e+06	0.0660907	0.5	0	0
2035-01-01	3017967	59.3413	13.4374	TRUE	Depot	81.2209	81.2209	0	0	0	0	102318	0.131801	0.5	0	0
2035-01-01	3422962	59.2552	15.2017	TRUE	Depot	925.313	925.313	0	0	0	0	2.00583e+06	0.0664578	0.5	0	0
2035-01-01	3665923	58.4676	16.3196	TRUE	Depot	96.5537	96.5537	0	0	0	0	4934.21	0.14966	0.5	0	0
2035-01-01	3440974	59.4855	15.3189	TRUE	Depot	80.9875	80.9875	0	0	0	0	131744	0.102111	0.5	0	0
2035-01-01	3423007	60.1464	15.2062	TRUE	Depot	117.214	117.214	0	0	0	0	254088	0.0731823	0.5	0	0
2035-01-01	3053796	55.9306	13.56	TRUE	Depot	47.2552	47.2552	0	0	0	0	44191	0.169163	0.5	0	0
2035-01-01	3927028	60.5611	17.4449	TRUE	Depot	39.0927	39.0927	0	0	0	0	58117.5	0.129145	0.5	0	0
2035-01-01	3638930	58.6032	16.188	TRUE	Depot	5917.58	5917.58	0	0	0	0	12827726	0.065635	0.5	0	0
2035-01-01	4089021	60.4218	18.1848	TRUE	Depot	23.5264	23.5264	0	0	0	0	2123.64	0.207689	0.5	0	0
2035-01-01	4197230	64.6047	18.6538	TRUE	Depot	2973.24	2973.24	0	0	0	0	6.44518e+06	0.065786	0.5	0	0
2035-01-01	2882794	55.8942	12.8308	TRUE	Destination	1936.61	1936.61	0	0	0	0	1.02436e+06	0.191924	0.506645	0	0
2035-01-01	3287949	58.9879	14.6068	TRUE	RestStop	5180.57	5180.57	0	0	0	0	4063669	0.105462	0.159577	0	0
2035-01-01	3873120	62.4053	17.235	TRUE	Depot	38.635	38.635	0	0	0	0	80618.4	0.0922942	0.5	0	0
2035-01-01	3431811	56.2205	15.2596	TRUE	Depot	999.075	999.075	0	0	0	0	2165724	0.0663858	0.5	0	0
2035-01-01	3477006	60.1312	15.443	TRUE	Depot	531.003	531.003	0	0	0	0	1.15107e+06	0.0671821	0.5	0	0
2035-01-01	4377176	63.5329	19.4552	TRUE	Depot	2918.12	2918.12	0	0	0	0	6325687	0.0657917	0.5	0	0
2035-01-01	3962977	59.552	17.6249	TRUE	Destination	290.434	290.434	0	0	0	0	101869	0.299989	0.423707	0	0
2035-01-01	2837808	56.1609	12.6021	TRUE	Depot	43.1757	43.1757	0	0	0	0	12970.2	0.172772	0.5	0	0
2035-01-01	3395928	58.5676	15.0815	TRUE	Depot	86.5193	86.5193	0	0	0	0	34989.5	0.151828	0.5	0	0
2035-01-01	3953959	59.1857	17.5964	TRUE	Depot	280.454	280.454	0	0	0	0	607948	0.0687005	0.5	0	0
2035-01-01	2963911	58.2381	13.1629	TRUE	Depot	231.966	231.966	0	0	0	0	502839	0.0693732	0.5	0	0
2035-01-01	3728979	59.5984	16.5831	TRUE	Destination	257.912	257.912	0	0	0	0	3116.01	0.399923	0.550036	0	0
2035-01-01	3701968	59.3762	16.4781	TRUE	Depot	89.1765	89.1765	0	0	0	0	83338.1	0.151206	0.5	0	0
2035-01-01	4593193	63.8724	20.4109	TRUE	Depot	615.973	615.973	0	0	0	0	1.33526e+06	0.0669477	0.5	0	0
2035-01-01	3575882	57.6419	15.8912	TRUE	Depot	90.6281	90.6281	0	0	0	0	46144.6	0.150882	0.5	0	0
2035-01-01	2954769	55.3821	13.1414	TRUE	Destination	2241.9	2241.9	0	0	0	0	1.18585e+06	0.191755	0.443287	0	0
2035-01-01	3846062	61.2532	17.1056	TRUE	Depot	90.0554	90.0554	0	0	0	0	195216	0.0755043	0.5	0	0
2035-01-01	2828896	57.9256	12.5643	TRUE	Destination	6248.22	6248.22	0	0	0	0	3304976	0.191072	0.562387	0	0
2035-01-01	3206889	57.7903	14.273	TRUE	Destination	7101.74	7101.74	0	0	0	0	3756450	0.191025	0.432809	0	0
2035-01-01	3521808	56.1679	15.6412	TRUE	Destination	462.517	462.517	0	0	0	0	244647	0.195859	0.771889	0	0
2035-01-01	3027167	63.3448	13.4426	TRUE	Depot	794.944	794.944	0	0	0	0	1.72322e+06	0.0666178	0.5	0	0
2035-01-01	3603125	62.5147	16.0078	TRUE	Depot	70.7697	70.7697	0	0	0	0	22296.4	0.156471	0.5	0	0
2035-01-01	3692862	57.2546	16.434	TRUE	Depot	3850	3850	0	0	0	0	8.34576e+06	0.0657169	0.5	0	0
2035-01-01	3125842	56.8436	13.9165	TRUE	Depot	90.5965	90.5965	0	0	0	0	169037	0.0876523	0.5	0	0
2035-01-01	3558069	61.3859	15.8005	TRUE	Destination	477.31	477.31	0	0	0	0	252472	0.195699	0.626111	0	0
2035-01-01	3486034	60.6804	15.48	TRUE	Destination	2886.25	2886.25	0	0	0	0	1.52667e+06	0.191517	0.507541	0	0
2035-01-01	4026132	62.6515	17.9021	TRUE	Depot	3344.07	3344.07	0	0	0	0	7249046	0.0657524	0.5	0	0
2035-01-01	2981921	58.4393	13.2687	TRUE	Depot	139.37	139.37	0	0	0	0	302116	0.0719582	0.5	0	0
2035-01-01	2909779	55.5892	12.9442	TRUE	Depot	608.871	608.871	0	0	0	0	1.31987e+06	0.0669647	0.5	0	0
2035-01-01	3368826	56.5293	14.9643	TRUE	Depot	2647.55	2647.55	0	0	0	0	5.73917e+06	0.0658234	0.5	0	0
2035-01-01	2909831	56.6299	12.9296	TRUE	Depot	1919.64	1919.64	0	0	0	0	4161257	0.0659526	0.5	0	0
2035-01-01	3369003	60.0708	14.9895	TRUE	Depot	79.4223	79.4223	0	0	0	0	121747	0.10867	0.5	0	0
2035-01-01	3710831	56.6376	16.4886	TRUE	Depot	37.8088	37.8088	0	0	0	0	50962.5	0.1437	0.5	0	0
2035-01-01	3764956	59.1297	16.7411	TRUE	Depot	144.335	144.335	0	0	0	0	312879	0.0717354	0.5	0	0
2035-01-01	3260966	59.3248	14.4903	TRUE	Depot	1616.32	1616.32	0	0	0	0	3503737	0.0660408	0.5	0	0
2035-01-01	2883169	63.3999	12.8274	TRUE	RestStop	27745.9	27745.9	0	0	0	0	21764022	0.105102	0.476607	0	0
2035-01-01	3315157	63.1561	14.7527	TRUE	Depot	460.82	460.82	0	0	0	0	998934	0.067441	0.5	0	0
2035-01-01	2720907	58.1406	12.1144	TRUE	Depot	93.4389	93.4389	0	0	0	0	61694.5	0.150283	0.5	0	0
2035-01-01	3918032	60.6535	17.4022	TRUE	Destination	42870.6	42870.6	0	0	0	0	22676316	0.190745	0.473756	0	0
2035-01-01	3134841	56.8218	13.9324	TRUE	Depot	2513.66	2513.66	0	0	0	0	5448935	0.0658415	0.5	0	0
2035-01-01	3494880	57.6164	15.5562	TRUE	Depot	83.7163	83.7163	0	0	0	0	32357.8	0.152526	0.5	0	0
2035-01-01	3674924	58.4812	16.3484	TRUE	Depot	82.9244	82.9244	0	0	0	0	80106.5	0.152732	0.5	0	0
2035-01-01	3675026	60.5261	16.3508	TRUE	Depot	367.764	367.764	0	0	0	0	797213	0.0679365	0.5	0	0
2035-01-01	2954769	55.3821	13.1414	TRUE	Depot	611.844	611.844	0	0	0	0	1.32631e+06	0.0669576	0.5	0	0
2035-01-01	3170870	57.4193	14.1015	TRUE	Destination	643.352	643.352	0	0	0	0	340300	0.194406	0.202633	0	0
2035-01-01	4034960	59.2158	17.9294	TRUE	Depot	1470.25	1470.25	0	0	0	0	3187111	0.0660963	0.5	0	0
2035-01-01	3728854	57.0954	16.5613	TRUE	Depot	173.526	173.526	0	0	0	0	376158	0.0706836	0.5	0	0
2035-01-01	3512871	57.4218	15.633	TRUE	Depot	72.6462	72.6462	0	0	0	0	21410.4	0.155812	0.5	0	0
2035-01-01	3458834	56.6811	15.364	TRUE	Depot	292.288	292.288	0	0	0	0	633602	0.0685703	0.5	0	0
2035-01-01	3359947	58.9583	14.9529	TRUE	Depot	83.2752	83.2752	0	0	0	0	96716.8	0.142449	0.5	0	0
2035-01-01	4224241	64.8255	18.7993	TRUE	RestStop	5475.48	5475.48	0	0	0	0	4294992	0.105438	0.370463	0	0
2035-01-01	3900158	63.1613	17.3201	TRUE	Depot	126.37	126.37	0	0	0	0	273936	0.0726244	0.5	0	0
2035-01-01	3323892	57.84	14.7996	TRUE	Depot	131.99	131.99	0	0	0	0	286120	0.0723203	0.5	0	0
2035-01-01	3953993	59.8728	17.5881	TRUE	Depot	1579.48	1579.48	0	0	0	0	3423893	0.0660539	0.5	0	0
2035-01-01	2927903	58.0762	13.0209	TRUE	Depot	1513.39	1513.39	0	0	0	0	3280622	0.0660788	0.5	0	0
2035-01-01	3486023	60.4746	15.4833	TRUE	Depot	41.3006	41.3006	0	0	0	0	50480.5	0.154891	0.5	0	0
2035-01-01	4197163	63.2757	18.6544	TRUE	Depot	28.3789	28.3789	0	0	0	0	7187.85	0.19457	0.5	0	0
2035-01-01	3549069	61.3902	15.7996	TRUE	Depot	98.6714	98.6714	0	0	0	0	213893	0.0746292	0.5	0	0
2035-01-01	3279183	63.6766	14.5792	TRUE	Depot	589.934	589.934	0	0	0	0	1.27882e+06	0.0670123	0.5	0	0
2035-01-01	3584976	59.5223	15.9592	TRUE	Depot	86.8355	86.8355	0	0	0	0	31996.9	0.151752	0.5	0	0
2035-01-01	2954790	55.8006	13.1222	TRUE	Destination	172.705	172.705	0	0	0	0	1069.79	0.409072	0.634901	0	0
2035-01-01	3206784	55.68	14.2514	TRUE	Depot	37.8683	37.8683	0	0	0	0	1670.38	0.178631	0.5	0	0
2035-01-01	2594928	58.568	11.5529	TRUE	Depot	92.9595	92.9595	0	0	0	0	20754.8	0.150383	0.5	0	0
2035-01-01	3728982	59.64	16.5785	TRUE	Depot	2775.68	2775.68	0	0	0	0	6.01692e+06	0.0658076	0.5	0	0
2035-01-01	3206962	59.2415	14.2464	TRUE	Depot	72.0576	72.0576	0	0	0	0	10022.3	0.156015	0.5	0	0
2035-01-01	4025973	59.4745	17.9185	TRUE	Depot	1666.69	1666.69	0	0	0	0	3.61292e+06	0.066024	0.5	0	0
2035-01-01	3612091	61.8381	16.0797	TRUE	Depot	1027.98	1027.98	0	0	0	0	2228390	0.0663604	0.5	0	0
2035-01-01	2981859	57.1959	13.2771	TRUE	Depot	68.7171	68.7171	0	0	0	0	109997	0.106463	0.5	0	0
2035-01-01	3305950	59.0028	14.699	TRUE	Depot	113.322	113.322	0	0	0	0	245652	0.0734467	0.5	0	0
2035-01-01	4070964	59.2994	18.0821	TRUE	Destination	9857.39	9857.39	0	0	0	0	5.21404e+06	0.190931	0.492188	0	0
2035-01-01	4125012	60.2566	18.3563	TRUE	Depot	857.626	857.626	0	0	0	0	1.8591e+06	0.0665348	0.5	0	0
2035-01-01	2864874	57.4994	12.7222	TRUE	Depot	82.1532	82.1532	0	0	0	0	18845.9	0.152937	0.5	0	0
2035-01-01	4025971	59.4216	17.9132	TRUE	Depot	3570.76	3570.76	0	0	0	0	7740430	0.0657352	0.5	0	0
2035-01-01	3188962	59.2521	14.1765	TRUE	Depot	69.8594	69.8594	0	0	0	0	112237	0.105784	0.5	0	0
2035-01-01	3639124	62.4859	16.1677	TRUE	Depot	2955.44	2955.44	0	0	0	0	6.4066e+06	0.0657878	0.5	0	0
2035-01-01	2828943	58.8788	12.5667	TRUE	Depot	88.3667	88.3667	0	0	0	0	102465	0.141511	0.5	0	0
2035-01-01	2810882	57.6482	12.4923	TRUE	Depot	121.133	121.133	0	0	0	0	262583	0.0729332	0.5	0	0
2035-01-01	3584837	56.7494	15.9323	TRUE	Depot	1702.61	1702.61	0	0	0	0	3690803	0.0660125	0.5	0	0
2035-01-01	3161939	58.7996	14.0555	TRUE	Depot	77.6706	77.6706	0	0	0	0	61265.5	0.154205	0.5	0	0
2035-01-01	3837158	63.173	17.0518	TRUE	Depot	3552.83	3552.83	0	0	0	0	7701570	0.0657365	0.5	0	0
2035-01-01	3170867	57.3507	14.0902	TRUE	RestStop	141503	141503	0	0	0	0	110995810	0.105036	0.205177	0	0
2035-01-01	3161796	55.9235	14.0739	TRUE	Depot	43.2652	43.2652	0	0	0	0	93787.3	0.0863427	0.5	0	0
2035-01-01	2999976	59.5229	13.3448	TRUE	Depot	27.8116	27.8116	0	0	0	0	1624.19	0.195868	0.5	0	0
2035-01-01	3134772	55.4553	13.937	TRUE	Depot	100.069	100.069	0	0	0	0	174904	0.0923995	0.5	0	0
2035-01-01	2594897	57.9485	11.5558	TRUE	Depot	90.377	90.377	0	0	0	0	52075.4	0.150937	0.5	0	0
2035-01-01	2666902	58.0544	11.8734	TRUE	Depot	513.854	513.854	0	0	0	0	1.1139e+06	0.0672388	0.5	0	0
2035-01-01	3737995	59.9149	16.6117	TRUE	Depot	2991.36	2991.36	0	0	0	0	6484456	0.0657841	0.5	0	0
2035-01-01	3431927	58.5535	15.278	TRUE	Depot	198.357	198.357	0	0	0	0	429984	0.0700325	0.5	0	0
2035-01-01	3710979	59.5898	16.5018	TRUE	Depot	13129.8	13129.8	0	0	0	0	28461868	0.0655512	0.5	0	0
2035-01-01	3161967	59.346	14.0561	TRUE	Depot	49.9209	49.9209	0	0	0	0	3157.98	0.167123	0.5	0	0
2035-01-01	3728909	58.1869	16.5846	TRUE	Depot	62.9497	62.9497	0	0	0	0	50678.9	0.159639	0.5	0	0
2035-01-01	2702928	58.5705	12.0191	TRUE	Depot	1466.65	1466.65	0	0	0	0	3179294	0.0660978	0.5	0	0
2035-01-01	3503845	56.916	15.5675	TRUE	Destination	103.437	103.437	0	0	0	0	13607.7	0.427619	0.781842	0	0
2035-01-01	4088976	59.5365	18.1711	TRUE	Depot	978.498	978.498	0	0	0	0	2.12112e+06	0.0664048	0.5	0	0
2035-01-01	3926958	59.1775	17.4776	TRUE	Destination	620.572	620.572	0	0	0	0	328250	0.194543	0.346743	0	0
2035-01-01	3548886	57.7261	15.7829	TRUE	Depot	266.053	266.053	0	0	0	0	576732	0.0688747	0.5	0	0
2035-01-01	3728952	59.0529	16.5952	TRUE	RestStop	1145.77	1145.77	0	0	0	0	898747	0.107019	0.249774	0	0
2035-01-01	3647932	58.6437	16.2237	TRUE	Destination	455.62	455.62	0	0	0	0	240999	0.195938	0.0827911	0	0
2035-01-01	3017890	57.8069	13.4099	TRUE	Depot	3320.86	3320.86	0	0	0	0	7198719	0.0657543	0.5	0	0
2035-01-01	4575392	67.8493	20.3266	TRUE	Destination	55.1329	55.1329	0	0	0	0	14990.7	0.455345	0.953642	0	0
2035-01-01	2918812	56.2551	12.97	TRUE	Depot	351.497	351.497	0	0	0	0	761950	0.0680501	0.5	0	0
2035-01-01	3953954	59.0886	17.5607	TRUE	Destination	493.765	493.765	0	0	0	0	261176	0.195532	0.553339	0	0
2035-01-01	3026858	57.163	13.4496	TRUE	Destination	722.042	722.042	0	0	0	0	381923	0.194001	0.762687	0	0
2035-01-01	2639900	58.0078	11.7351	TRUE	Depot	98.7622	98.7622	0	0	0	0	71211	0.149242	0.5	0	0
2035-01-01	4863262	65.2416	21.6326	TRUE	Depot	8132	8132	0	0	0	0	17627976	0.0655934	0.5	0	0
2035-01-01	2675903	58.0609	11.8845	TRUE	Depot	95.157	95.157	0	0	0	0	128746	0.120111	0.5	0	0
2035-01-01	4043961	59.2252	17.9653	TRUE	Depot	1919.92	1919.92	0	0	0	0	4161877	0.0659526	0.5	0	0
2035-01-01	3909208	64.171	17.3821	TRUE	Depot	9403.8	9403.8	0	0	0	0	20384886	0.0655784	0.5	0	0
2035-01-01	2981849	56.997	13.2578	TRUE	Destination	2370.2	2370.2	0	0	0	0	1.25371e+06	0.191698	0.2649	0	0
2035-01-01	3288158	63.1735	14.6319	TRUE	Destination	7937.71	7937.71	0	0	0	0	4198630	0.19099	0.521834	0	0
2035-01-01	4728283	65.6747	21.0059	TRUE	RestStop	846.595	846.595	0	0	0	0	537884	0.132998	0.338838	0	0
2035-01-01	3008795	55.9049	13.3954	TRUE	Destination	2337.07	2337.07	0	0	0	0	1236188	0.191712	0.292998	0	0
2035-01-01	3350943	58.8744	14.8842	TRUE	Depot	80.415	80.415	0	0	0	0	50838.5	0.153412	0.5	0	0
2035-01-01	2909778	55.5716	12.9251	TRUE	Depot	3637.1	3637.1	0	0	0	0	7.88425e+06	0.0657306	0.5	0	0
2035-01-01	3575828	56.5705	15.9137	TRUE	Depot	59.858	59.858	0	0	0	0	76194.8	0.13719	0.5	0	0
2035-01-01	3638834	56.689	16.1734	TRUE	Depot	105.762	105.762	0	0	0	0	229263	0.074016	0.5	0	0
2035-01-01	3017889	57.7978	13.4231	TRUE	Depot	2131.91	2131.91	0	0	0	0	4.62139e+06	0.0659058	0.5	0	0
2035-01-01	3270050	61.0156	14.5419	TRUE	Depot	5495.67	5495.67	0	0	0	0	11913138	0.0656467	0.5	0	0
2035-01-01	3827969	59.3801	17.0027	TRUE	Depot	56.7618	56.7618	0	0	0	0	31037.6	0.162765	0.5	0	0
2035-01-01	3188884	57.6899	14.163	TRUE	RestStop	70163.6	70163.6	0	0	0	0	55036668	0.105053	0.196749	0	0
2035-01-01	3774031	60.6328	16.79	TRUE	Depot	3931.83	3931.83	0	0	0	0	8523139	0.065712	0.5	0	0
2035-01-01	4061976	59.5398	18.0526	TRUE	Destination	467.129	467.129	0	0	0	0	247087	0.195808	0.582686	0	0
2035-01-01	3477022	60.4506	15.4752	TRUE	Destination	231.051	231.051	0	0	0	0	40899.6	0.402079	0.587019	0	0
2035-01-01	3953954	59.0912	17.562	TRUE	Depot	557.926	557.926	0	0	0	0	1.20943e+06	0.0671001	0.5	0	0
2035-01-01	4179158	63.1787	18.573	TRUE	Destination	208.898	208.898	0	0	0	0	31593.6	0.404274	0.600612	0	0
2035-01-01	3891158	63.1622	17.3109	TRUE	Depot	262.526	262.526	0	0	0	0	569084	0.0689203	0.5	0	0
2035-01-01	3279050	61.0151	14.5865	TRUE	Depot	4487.73	4487.73	0	0	0	0	9728180	0.0656836	0.5	0	0
2035-01-01	3486021	60.4352	15.5068	TRUE	Depot	1278.11	1278.11	0	0	0	0	2.7706e+06	0.0661886	0.5	0	0
2035-01-01	3809996	59.9363	16.9563	TRUE	Depot	677.623	677.623	0	0	0	0	1.4689e+06	0.0668144	0.5	0	0
2035-01-01	3566866	57.3345	15.8552	TRUE	Depot	24.8429	24.8429	0	0	0	0	3256.09	0.203623	0.5	0	0
2035-01-01	2693944	58.8936	11.9674	TRUE	Depot	229.329	229.329	0	0	0	0	497124	0.0694179	0.5	0	0
2035-01-01	2963916	58.3201	13.1716	TRUE	Depot	242.494	242.494	0	0	0	0	525662	0.0692043	0.5	0	0
2035-01-01	3449857	57.1594	15.3547	TRUE	Depot	1050.86	1050.86	0	0	0	0	2.27798e+06	0.0663413	0.5	0	0
2035-01-01	4097965	59.3143	18.2163	TRUE	Depot	666.519	666.519	0	0	0	0	1.44483e+06	0.0668365	0.5	0	0
2035-01-01	3989964	59.2821	17.7471	TRUE	Depot	34.1602	34.1602	0	0	0	0	1730.22	0.183806	0.5	0	0
2035-01-01	3440813	56.2771	15.2826	TRUE	Depot	491.916	491.916	0	0	0	0	1.06634e+06	0.0673172	0.5	0	0
2035-01-01	3134840	56.8181	13.9298	TRUE	Depot	106.871	106.871	0	0	0	0	231666	0.0739275	0.5	0	0
2035-01-01	3935977	59.5483	17.5035	TRUE	Depot	91.6569	91.6569	0	0	0	0	131503	0.113814	0.5	0	0
2035-01-01	3702067	61.3545	16.4454	TRUE	Depot	248.311	248.311	0	0	0	0	538271	0.0691171	0.5	0	0
2035-01-01	3701969	59.3876	16.4663	TRUE	RestStop	6499.17	6499.17	0	0	0	0	5.09798e+06	0.105372	0.229711	0	0
2035-01-01	3179801	56.021	14.1563	TRUE	Depot	2491.7	2491.7	0	0	0	0	5.40134e+06	0.0658447	0.5	0	0
2035-01-01	3170808	56.1658	14.1029	TRUE	Depot	570.761	570.761	0	0	0	0	1.23725e+06	0.0670637	0.5	0	0
2035-01-01	3215889	57.7848	14.2854	TRUE	Destination	5192.52	5192.52	0	0	0	0	2.74657e+06	0.191149	0.577204	0	0
2035-01-01	3485925	58.5156	15.5114	TRUE	Depot	77.5322	77.5322	0	0	0	0	168069	0.0771231	0.5	0	0
2035-01-01	3701852	57.0463	16.447	TRUE	RestStop	12586.1	12586.1	0	0	0	0	9872597	0.105202	0.416614	0	0
2035-01-01	4016973	59.4757	17.8585	TRUE	Depot	1006.25	1006.25	0	0	0	0	2.18127e+06	0.0663794	0.5	0	0
2035-01-01	3576003	60.0625	15.9181	TRUE	Destination	385.423	385.423	0	0	0	0	203868	0.196894	0.557999	0	0
2035-01-01	3513070	61.416	15.6173	TRUE	Depot	49.214	49.214	0	0	0	0	28252.3	0.167642	0.5	0	0
2035-01-01	3557876	57.5206	15.8347	TRUE	Destination	436.197	436.197	0	0	0	0	230725	0.196171	0.115293	0	0
2035-01-01	2855876	57.5204	12.7022	TRUE	Depot	69.2475	69.2475	0	0	0	0	23639.9	0.157032	0.5	0	0
2035-01-01	4305282	65.6421	19.1437	TRUE	Depot	124.457	124.457	0	0	0	0	269789	0.0727341	0.5	0	0
2035-01-01	2927781	55.6295	13.0361	TRUE	RestStop	1616.25	1616.25	0	0	0	0	1.26779e+06	0.106437	0.168226	0	0
2035-01-01	3377882	57.658	15.0099	TRUE	Depot	237.92	237.92	0	0	0	0	515746	0.0692759	0.5	0	0
2035-01-01	3521810	56.2174	15.6518	TRUE	Destination	1180.42	1180.42	0	0	0	0	624382	0.192715	0.576316	0	0
2035-01-01	3701972	59.4406	16.4539	TRUE	Depot	36.6992	36.6992	0	0	0	0	33278.9	0.18015	0.5	0	0
2035-01-01	2954806	56.1312	13.1262	TRUE	Depot	2935.18	2935.18	0	0	0	0	6.36267e+06	0.06579	0.5	0	0
2035-01-01	2747884	57.6862	12.2213	TRUE	Depot	83.681	83.681	0	0	0	0	39544.7	0.152536	0.5	0	0
2035-01-01	2918788	55.7717	12.9949	TRUE	Depot	937.722	937.722	0	0	0	0	2032728	0.0664449	0.5	0	0
2035-01-01	4016971	59.4317	17.8408	TRUE	Depot	156.051	156.051	0	0	0	0	338276	0.071266	0.5	0	0
2035-01-01	3693068	61.3609	16.4269	TRUE	Depot	585.233	585.233	0	0	0	0	1268628	0.0670246	0.5	0	0
2035-01-01	4323196	63.9336	19.2189	TRUE	Destination	1865.03	1865.03	0	0	0	0	986502	0.191971	0.416735	0	0
2035-01-01	2567922	58.444	11.4354	TRUE	Depot	47.4225	47.4225	0	0	0	0	102799	0.084514	0.5	0	0
2035-01-01	3900121	62.4262	17.3535	TRUE	Depot	567.319	567.319	0	0	0	0	1.22979e+06	0.0670733	0.5	0	0
2035-01-01	3170874	57.482	14.1071	TRUE	Depot	572.978	572.978	0	0	0	0	1.24206e+06	0.0670576	0.5	0	0
2035-01-01	3485920	58.4079	15.5148	TRUE	Destination	392.396	392.396	0	0	0	0	207557	0.196783	0.178271	0	0
2035-01-01	2792852	57.0403	12.4114	TRUE	Depot	68.7156	68.7156	0	0	0	0	148957	0.0786166	0.5	0	0
2035-01-01	2837883	57.6716	12.6016	TRUE	Depot	639.673	639.673	0	0	0	0	1.38664e+06	0.0668934	0.5	0	0
2035-01-01	3666010	60.2178	16.3031	TRUE	Destination	1627.11	1627.11	0	0	0	0	860655	0.192159	0.479994	0	0
2035-01-01	2693877	57.5596	11.9745	TRUE	Depot	169.451	169.451	0	0	0	0	367324	0.0708086	0.5	0	0
2035-01-01	3864086	61.7247	17.1605	TRUE	Destination	220.742	220.742	0	0	0	0	26629.5	0.403046	0.405874	0	0
2035-01-01	4223886	57.7298	18.7899	TRUE	Destination	2567.17	2567.17	0	0	0	0	1.3579e+06	0.19162	0.343283	0	0
2035-01-01	2765913	58.2772	12.3172	TRUE	Destination	2172.79	2172.79	0	0	0	0	1.14929e+06	0.191789	0.422784	0	0
2035-01-01	3629950	59.0029	16.148	TRUE	Depot	1330.94	1330.94	0	0	0	0	2.88511e+06	0.0661606	0.5	0	0
2035-01-01	2891884	57.6984	12.8433	TRUE	Depot	336.928	336.928	0	0	0	0	730369	0.0681611	0.5	0	0
2035-01-01	2963915	58.3024	13.194	TRUE	Depot	955.074	955.074	0	0	0	0	2070343	0.0664274	0.5	0	0
2035-01-01	3567090	61.8058	15.8497	TRUE	Depot	88.9042	88.9042	0	0	0	0	130443	0.111744	0.5	0	0
2035-01-01	3107934	58.693	13.8212	TRUE	Depot	4693.97	4693.97	0	0	0	0	10175268	0.0656747	0.5	0	0
2035-01-01	3728981	59.6306	16.5799	TRUE	Depot	1744.09	1744.09	0	0	0	0	3.78072e+06	0.066	0.5	0	0
2035-01-01	3945018	60.3623	17.5289	TRUE	Depot	703.482	703.482	0	0	0	0	1.52496e+06	0.0667654	0.5	0	0
2035-01-01	3728888	57.7645	16.5999	TRUE	Depot	1524	1524	0	0	0	0	3.30362e+06	0.0660747	0.5	0	0
2035-01-01	3342166	63.3206	14.8574	TRUE	Depot	85.6039	85.6039	0	0	0	0	185566	0.0760255	0.5	0	0
2035-01-01	2711875	57.517	12.0712	TRUE	Destination	23685.3	23685.3	0	0	0	0	12528290	0.19079	0.459183	0	0
2035-01-01	2882793	55.8642	12.8293	TRUE	Depot	3163.94	3163.94	0	0	0	0	6.85857e+06	0.0657677	0.5	0	0
2035-01-01	2720905	58.1081	12.1167	TRUE	Destination	950.616	950.616	0	0	0	0	502826	0.193205	0.661875	0	0
2035-01-01	4206226	64.5375	18.717	TRUE	Depot	44.0408	44.0408	0	0	0	0	9270.23	0.171951	0.5	0	0
2035-01-01	3701913	58.2694	16.4783	TRUE	Depot	3034.57	3034.57	0	0	0	0	6578133	0.0657799	0.5	0	0
2035-01-01	3503920	58.4049	15.5785	TRUE	Destination	655.399	655.399	0	0	0	0	346672	0.194338	0.193166	0	0
2035-01-01	3386993	59.8614	15.0422	TRUE	Depot	67.0443	67.0443	0	0	0	0	101756	0.112752	0.5	0	0
2035-01-01	2927777	55.5551	13.0292	TRUE	Depot	1497.97	1497.97	0	0	0	0	3247199	0.066085	0.5	0	0
2035-01-01	3863962	59.2453	17.1695	TRUE	Destination	37.894	37.894	0	0	0	0	850.187	0.5076	0.90805	0	0
2035-01-01	3449810	56.2101	15.3218	TRUE	Destination	148.54	148.54	0	0	0	0	78570.1	0.206789	0.820752	0	0
2035-01-01	3197831	56.6271	14.2055	TRUE	Depot	1144.07	1144.07	0	0	0	0	2480039	0.0662713	0.5	0	0
2035-01-01	4719353	67.0682	20.9692	TRUE	Destination	1536.83	1536.83	0	0	0	0	812900	0.192245	0.475223	0	0
2035-01-01	2720897	57.9452	12.1052	TRUE	Depot	1315.76	1315.76	0	0	0	0	2.85221e+06	0.0661684	0.5	0	0
2035-01-01	3630090	61.8168	16.1224	TRUE	Destination	4486.55	4486.55	0	0	0	0	2.37315e+06	0.191222	0.459864	0	0
2035-01-01	3306158	63.173	14.6851	TRUE	Destination	2908.76	2908.76	0	0	0	0	1538582	0.191511	0.512257	0	0
2035-01-01	3630091	61.8211	16.1273	TRUE	Depot	370.503	370.503	0	0	0	0	803149	0.0679184	0.5	0	0
2035-01-01	2666887	57.756	11.8796	TRUE	Depot	2406.74	2406.74	0	0	0	0	5217166	0.0658574	0.5	0	0
2035-01-01	3296883	57.6684	14.6796	TRUE	Depot	3551.46	3551.46	0	0	0	0	7698606	0.0657366	0.5	0	0
2035-01-01	4593193	63.8615	20.413	TRUE	RestStop	44729	44729	0	0	0	0	35085628	0.105071	0.524567	0	0
2035-01-01	3377950	59.0026	15.0343	TRUE	Depot	254.693	254.693	0	0	0	0	552106	0.069026	0.5	0	0
2035-01-01	2864953	59.0677	12.7219	TRUE	Depot	40.9327	40.9327	0	0	0	0	6888.14	0.175063	0.5	0	0
2035-01-01	3647950	59.0039	16.2252	TRUE	Depot	1036.28	1036.28	0	0	0	0	2.24638e+06	0.0663534	0.5	0	0
2035-01-01	3170895	57.9062	14.0899	TRUE	Destination	1322.57	1322.57	0	0	0	0	699573	0.192497	0.346901	0	0
2035-01-01	4656356	67.1376	20.6816	TRUE	Depot	29.5931	29.5931	0	0	0	0	41290.8	0.149116	0.5	0	0
2035-01-01	3837158	63.1731	17.0662	TRUE	Destination	1929.85	1929.85	0	0	0	0	1.02079e+06	0.191928	0.601259	0	0
2035-01-01	3585003	60.0757	15.9556	TRUE	Depot	7721.95	7721.95	0	0	0	0	16739109	0.0655993	0.5	0	0
2035-01-01	3044873	57.4752	13.5336	TRUE	Depot	116.337	116.337	0	0	0	0	252186	0.0732403	0.5	0	0
2035-01-01	3477124	62.4995	15.4719	TRUE	Destination	1426.23	1426.23	0	0	0	0	754400	0.192366	0.525723	0	0
2035-01-01	3674835	56.7003	16.3302	TRUE	Depot	114.115	114.115	0	0	0	0	247371	0.0733913	0.5	0	0
2035-01-01	3252159	63.1915	14.4647	TRUE	Destination	80.8252	80.8252	0	0	0	0	2204.72	0.440556	0.82436	0	0
2035-01-01	3746968	59.3667	16.6734	TRUE	Depot	83.8531	83.8531	0	0	0	0	31869.7	0.152491	0.5	0	0
2035-01-01	3647980	59.6046	16.2208	TRUE	Depot	763.299	763.299	0	0	0	0	1.65463e+06	0.0666648	0.5	0	0
2035-01-01	2990788	55.7722	13.3161	TRUE	Depot	93.3439	93.3439	0	0	0	0	55570.7	0.150303	0.5	0	0
2035-01-01	4043961	59.233	17.9937	TRUE	RestStop	707.117	707.117	0	0	0	0	264036	0.227422	0.103797	0	0
2035-01-01	2864841	56.8201	12.7271	TRUE	Depot	287.489	287.489	0	0	0	0	623199	0.0686218	0.5	0	0
2035-01-01	3377994	59.8822	15.0056	TRUE	Depot	824.091	824.091	0	0	0	0	1.78641e+06	0.0665777	0.5	0	0
2035-01-01	3305949	58.9871	14.689	TRUE	Depot	30.899	30.899	0	0	0	0	1387.28	0.189383	0.5	0	0
2035-01-01	3179883	57.6782	14.1582	TRUE	Destination	2488.99	2488.99	0	0	0	0	1.31655e+06	0.19165	0.360422	0	0
2035-01-01	3638932	58.6451	16.1683	TRUE	RestStop	148228	148228	0	0	0	0	116270860	0.105035	0.236356	0	0
2035-01-01	3359861	57.2265	14.9477	TRUE	Depot	87.896	87.896	0	0	0	0	190535	0.0757506	0.5	0	0
2035-01-01	3818996	59.9296	16.9638	TRUE	Destination	568.641	568.641	0	0	0	0	300781	0.194894	0.530453	0	0
2035-01-01	4025969	59.386	17.892	TRUE	Depot	1121.14	1121.14	0	0	0	0	2430319	0.0662875	0.5	0	0
2035-01-01	2918908	58.1707	12.996	TRUE	Depot	296.996	296.996	0	0	0	0	643808	0.0685213	0.5	0	0
2035-01-01	3549000	60.0078	15.7847	TRUE	Depot	927.444	927.444	0	0	0	0	2.01045e+06	0.0664556	0.5	0	0
2035-01-01	3387031	60.6238	15.0562	TRUE	Depot	85.4994	85.4994	0	0	0	0	35743.3	0.152077	0.5	0	0
2035-01-01	3666009	60.194	16.3007	TRUE	Destination	257.222	257.222	0	0	0	0	18859.3	0.399973	0.664253	0	0
2035-01-01	4728284	65.6809	21	TRUE	Destination	213.903	213.903	0	0	0	0	5119.78	0.403738	0.433545	0	0
2035-01-01	3971990	59.8114	17.6631	TRUE	Depot	47.7978	47.7978	0	0	0	0	103613	0.0843646	0.5	0	0
2035-01-01	3719980	59.6195	16.5559	TRUE	Depot	1004.38	1004.38	0	0	0	0	2.17723e+06	0.066381	0.5	0	0
2035-01-01	3873096	61.9288	17.2157	TRUE	RestStop	188380	188380	0	0	0	0	147766460	0.105032	0.362395	0	0
2035-01-01	3314807	56.1547	14.7542	TRUE	Depot	295.115	295.115	0	0	0	0	639730	0.0685407	0.5	0	0
2035-01-01	3909118	62.3777	17.3615	TRUE	Depot	84.7723	84.7723	0	0	0	0	83692.7	0.152258	0.5	0	0
2035-01-01	3413979	59.5928	15.198	TRUE	Depot	730.256	730.256	0	0	0	0	1.583e+06	0.0667184	0.5	0	0
2035-01-01	3089807	56.1538	13.7532	TRUE	Destination	5821.46	5821.46	0	0	0	0	3.07925e+06	0.1911	0.628576	0	0
2035-01-01	3207025	60.5127	14.2406	TRUE	RestStop	871.224	871.224	0	0	0	0	683393	0.107649	0.3356	0	0
2035-01-01	3224777	55.5412	14.3401	TRUE	Depot	4399.83	4399.83	0	0	0	0	9537635	0.0656876	0.5	0	0
2035-01-01	5187342	66.8452	23.0689	TRUE	Depot	180.309	180.309	0	0	0	0	390862	0.0704879	0.5	0	0
2035-01-01	2909885	57.7192	12.9377	TRUE	Destination	11789.6	11789.6	0	0	0	0	6236076	0.190892	0.524761	0	0
2035-01-01	3080802	56.0422	13.7036	TRUE	Depot	313.199	313.199	0	0	0	0	678930	0.0683641	0.5	0	0
2035-01-01	3179828	56.5709	14.1414	TRUE	Depot	280.975	280.975	0	0	0	0	609078	0.0686946	0.5	0	0
2035-01-01	3188985	59.7103	14.1603	TRUE	Depot	1738.78	1738.78	0	0	0	0	3.7692e+06	0.0660015	0.5	0	0
2035-01-01	4017134	62.6843	17.8646	TRUE	Depot	51.0888	51.0888	0	0	0	0	18251.6	0.166297	0.5	0	0
2035-01-01	3756026	60.521	16.7067	TRUE	Depot	20.1027	20.1027	0	0	0	0	143.156	0.220756	0.5	0	0
2035-01-01	2585908	58.1742	11.481	TRUE	Depot	53.3358	53.3358	0	0	0	0	29511.3	0.164808	0.5	0	0
2035-01-01	2972924	58.4857	13.2015	TRUE	RestStop	24528	24528	0	0	0	0	19239898	0.105113	0.231283	0	0
2035-01-01	3386870	57.4133	15.0615	TRUE	Depot	6899.92	6899.92	0	0	0	0	14957168	0.0656133	0.5	0	0
2035-01-01	3188803	56.0696	14.183	TRUE	Depot	291.233	291.233	0	0	0	0	631313	0.0685815	0.5	0	0
2035-01-01	2684903	58.0641	11.9308	TRUE	Depot	79.3307	79.3307	0	0	0	0	25811	0.153718	0.5	0	0
2035-01-01	2666882	57.6442	11.8618	TRUE	Depot	40.6206	40.6206	0	0	0	0	21287	0.175402	0.5	0	0
2035-01-01	2936800	56.0069	13.0762	TRUE	Depot	488.46	488.46	0	0	0	0	1.05885e+06	0.0673302	0.5	0	0
2035-01-01	3918027	60.5585	17.4313	TRUE	Depot	110.853	110.853	0	0	0	0	240299	0.0736241	0.5	0	0
2035-01-01	2657956	59.1353	11.8312	TRUE	Depot	86.7293	86.7293	0	0	0	0	52516.1	0.151777	0.5	0	0
2035-01-01	2684879	57.5926	11.9496	TRUE	Destination	772.002	772.002	0	0	0	0	408348	0.193787	0.238804	0	0
2035-01-01	5394338	66.7721	23.965	TRUE	Depot	77.498	77.498	0	0	0	0	13704.2	0.154256	0.5	0	0
2035-01-01	2765856	57.1229	12.3027	TRUE	Depot	9401.74	9401.74	0	0	0	0	20380424	0.0655784	0.5	0	0
2035-01-01	2954780	55.6197	13.159	TRUE	Destination	145.788	145.788	0	0	0	0	22119.8	0.414186	0.616661	0	0
2035-01-01	2720898	57.9683	12.105	TRUE	Destination	409.537	409.537	0	0	0	0	216623	0.196528	0.312573	0	0
2035-01-01	2702889	57.7837	12.0005	TRUE	Destination	105.663	105.663	0	0	0	0	47610.3	0.25042	0.864337	0	0
2035-01-01	2675945	58.9056	11.9182	TRUE	Depot	72.3309	72.3309	0	0	0	0	8287.31	0.15592	0.5	0	0
2035-01-01	3332892	57.8447	14.805	TRUE	Depot	391.553	391.553	0	0	0	0	848782	0.0677874	0.5	0	0
2035-01-01	4008146	62.9378	17.8121	TRUE	Destination	9102.29	9102.29	0	0	0	0	4.81463e+06	0.190951	0.662083	0	0
2035-01-01	3251838	56.7692	14.469	TRUE	Depot	1561.42	1561.42	0	0	0	0	3.38474e+06	0.0660605	0.5	0	0
2035-01-01	3512899	57.9927	15.63	TRUE	Depot	1083.61	1083.61	0	0	0	0	2348973	0.0663154	0.5	0	0
2035-01-01	3314882	57.6485	14.7283	TRUE	Depot	2282.55	2282.55	0	0	0	0	4947938	0.0658779	0.5	0	0
2035-01-01	4061973	59.4768	18.0536	TRUE	Depot	241.306	241.306	0	0	0	0	523087	0.0692226	0.5	0	0
2035-01-01	2909886	57.733	12.9245	TRUE	RestStop	1141.38	1141.38	0	0	0	0	895301	0.107027	0.310981	0	0
2035-01-01	3090033	60.6787	13.7327	TRUE	Destination	285.162	285.162	0	0	0	0	150836	0.199075	0.260119	0	0
2035-01-01	2981806	56.1306	13.2782	TRUE	Depot	91.4842	91.4842	0	0	0	0	39060.5	0.150696	0.5	0	0
2035-01-01	3170807	56.1597	14.0919	TRUE	Depot	210.238	210.238	0	0	0	0	455739	0.0697753	0.5	0	0
2035-01-01	4449195	63.9086	19.7704	TRUE	Depot	40.2788	40.2788	0	0	0	0	4945.05	0.175779	0.5	0	0
2035-01-01	3377852	57.0572	15.031	TRUE	Depot	1556.76	1556.76	0	0	0	0	3.37464e+06	0.0660622	0.5	0	0
2035-01-01	3278850	57.0064	14.5788	TRUE	Depot	704.767	704.767	0	0	0	0	1527745	0.0667631	0.5	0	0
2035-01-01	4026138	62.7745	17.9172	TRUE	Depot	232.449	232.449	0	0	0	0	503886	0.0693651	0.5	0	0
2035-01-01	3864009	60.1891	17.1921	TRUE	Destination	1385.47	1385.47	0	0	0	0	732839	0.192415	0.466254	0	0
2035-01-01	2981775	55.5153	13.2492	TRUE	RestStop	875.349	875.349	0	0	0	0	686628	0.107637	0.203831	0	0
2035-01-01	3503809	56.1839	15.5994	TRUE	Depot	101.211	101.211	0	0	0	0	219399	0.0743997	0.5	0	0
2035-01-01	3828089	61.7806	17.015	TRUE	Depot	457.351	457.351	0	0	0	0	991413	0.0674558	0.5	0	0
2035-01-01	3152896	57.9275	14.0387	TRUE	Depot	68.4081	68.4081	0	0	0	0	21277.7	0.157351	0.5	0	0
2035-01-01	3152820	56.4001	14.014	TRUE	Depot	86.2908	86.2908	0	0	0	0	2022.05	0.151883	0.5	0	0
2035-01-01	3053992	59.8479	13.5657	TRUE	Depot	225.148	225.148	0	0	0	0	488059	0.069491	0.5	0	0
2035-01-01	5205292	65.8581	23.1398	TRUE	RestStop	7382.34	7382.34	0	0	0	0	5790746	0.10533	0.483397	0	0
2035-01-01	3864033	60.665	17.1929	TRUE	Destination	6001.08	6001.08	0	0	0	0	3.17426e+06	0.191087	0.523268	0	0
2035-01-01	2783852	57.0459	12.399	TRUE	Depot	116.255	116.255	0	0	0	0	252009	0.0732458	0.5	0	0
2035-01-01	3288159	63.1941	14.6363	TRUE	Depot	299.536	299.536	0	0	0	0	649312	0.0684956	0.5	0	0
2035-01-01	4314166	63.3235	19.1813	TRUE	Depot	2500.41	2500.41	0	0	0	0	5420220	0.0658434	0.5	0	0
2035-01-01	2909816	56.3227	12.923	TRUE	Destination	558.658	558.658	0	0	0	0	295501	0.19497	0.797859	0	0
2035-01-01	3864009	60.194	17.1834	TRUE	Depot	844.816	844.816	0	0	0	0	1.83133e+06	0.0665508	0.5	0	0
2035-01-01	3683895	57.9007	16.3972	TRUE	Depot	76.2871	76.2871	0	0	0	0	97383.2	0.131288	0.5	0	0
2035-01-01	2666898	57.9798	11.8411	TRUE	Depot	41.4774	41.4774	0	0	0	0	66076.5	0.118712	0.5	0	0
2035-01-01	3810008	60.1603	16.9367	TRUE	Destination	434.8	434.8	0	0	0	0	229986	0.196189	0.254134	0	0
2035-01-01	3062821	56.4394	13.6085	TRUE	Depot	266.969	266.969	0	0	0	0	578716	0.0688631	0.5	0	0
2035-01-01	3053822	56.4458	13.5748	TRUE	Depot	2995.31	2995.31	0	0	0	0	6.49302e+06	0.0657838	0.5	0	0
2035-01-01	2666896	57.9393	11.8485	TRUE	Depot	134.259	134.259	0	0	0	0	291037	0.0722047	0.5	0	0
2035-01-01	3899960	59.2145	17.3225	TRUE	Depot	93.6071	93.6071	0	0	0	0	144783	0.105287	0.5	0	0
2035-01-01	2594926	58.523	11.5548	TRUE	Depot	37.7026	37.7026	0	0	0	0	42180.3	0.173262	0.5	0	0
2035-01-01	4188253	65.0715	18.6095	TRUE	Depot	7870.1	7870.1	0	0	0	0	17060244	0.0655972	0.5	0	0
2035-01-01	2720917	58.3418	12.1165	TRUE	Depot	49.3203	49.3203	0	0	0	0	106913	0.0837817	0.5	0	0
2035-01-01	3963024	60.4999	17.6085	TRUE	Destination	1172.74	1172.74	0	0	0	0	620316	0.192728	0.268738	0	0
2035-01-01	2999771	55.4374	13.3341	TRUE	Depot	34.7579	34.7579	0	0	0	0	19783.9	0.182897	0.5	0	0
2035-01-01	4034944	58.8947	17.9492	TRUE	Destination	176.124	176.124	0	0	0	0	3606.79	0.408535	0.912809	0	0
2035-01-01	3072001	60.0306	13.6742	TRUE	Depot	1778.28	1778.28	0	0	0	0	3.85482e+06	0.06599	0.5	0	0
2035-01-01	2828983	59.6766	12.5881	TRUE	Depot	1901.62	1901.62	0	0	0	0	4.12221e+06	0.0659571	0.5	0	0
2035-01-01	3296869	57.3842	14.6661	TRUE	Depot	10409.7	10409.7	0	0	0	0	22565474	0.0655692	0.5	0	0
2035-01-01	3620929	58.598	16.1163	TRUE	Destination	227.831	227.831	0	0	0	0	20594.1	0.402371	0.40869	0	0
2035-01-01	4061963	59.2792	18.0451	TRUE	Depot	84.031	84.031	0	0	0	0	182157	0.0762228	0.5	0	0
2035-01-01	3395955	59.119	15.1073	TRUE	Destination	1933.31	1933.31	0	0	0	0	1.02262e+06	0.191926	0.288786	0	0
2035-01-01	2882805	56.1045	12.8011	TRUE	Depot	2101.67	2101.67	0	0	0	0	4.55585e+06	0.0659119	0.5	0	0
2035-01-01	3557934	58.6969	15.8139	TRUE	Depot	591.176	591.176	0	0	0	0	1281509	0.0670091	0.5	0	0
2035-01-01	3269926	58.5215	14.5202	TRUE	Destination	60.1795	60.1795	0	0	0	0	832.883	0.460858	0.839734	0	0
2035-01-01	4124987	59.7481	18.3461	TRUE	Depot	369.648	369.648	0	0	0	0	801296	0.067924	0.5	0	0
2035-01-01	4080280	65.6061	18.1556	TRUE	Depot	37.7695	37.7695	0	0	0	0	50936.8	0.143663	0.5	0	0
2035-01-01	4061974	59.4835	18.0563	TRUE	Depot	390.911	390.911	0	0	0	0	847389	0.0677912	0.5	0	0
2035-01-01	4025970	59.4008	17.8857	TRUE	Depot	284.939	284.939	0	0	0	0	617670	0.0686499	0.5	0	0
2035-01-01	3170894	57.8993	14.0896	TRUE	Depot	505.82	505.82	0	0	0	0	1.09648e+06	0.0672667	0.5	0	0
2035-01-01	2999786	55.728	13.338	TRUE	Depot	489.211	489.211	0	0	0	0	1060477	0.0673273	0.5	0	0
2035-01-01	3575948	58.9793	15.9032	TRUE	Depot	81.2415	81.2415	0	0	0	0	34980.1	0.153183	0.5	0	0
2035-01-01	3179843	56.8684	14.145	TRUE	Depot	50.2712	50.2712	0	0	0	0	91319.3	0.0995664	0.5	0	0
2035-01-01	3513030	60.6036	15.6258	TRUE	Depot	2568.21	2568.21	0	0	0	0	5.56718e+06	0.0658339	0.5	0	0
2035-01-01	3125777	55.5584	13.9181	TRUE	Depot	303.292	303.292	0	0	0	0	657454	0.0684582	0.5	0	0
2035-01-01	5421290	65.8192	24.1058	TRUE	Destination	212.699	212.699	0	0	0	0	29654.6	0.403865	0.867478	0	0
2035-01-01	3035966	59.3351	13.4945	TRUE	Depot	748.813	748.813	0	0	0	0	1.62322e+06	0.0666877	0.5	0	0
2035-01-01	3026817	56.3596	13.4777	TRUE	RestStop	18516.6	18516.6	0	0	0	0	14524535	0.105144	0.328346	0	0
2035-01-01	3387034	60.6808	15.0791	TRUE	Destination	739.742	739.742	0	0	0	0	391285	0.193922	0.423067	0	0
2035-01-01	2972975	59.5113	13.2146	TRUE	RestStop	18875.7	18875.7	0	0	0	0	14806213	0.105141	0.350525	0	0
2035-01-01	2936779	55.5927	13.0459	TRUE	Depot	3644.99	3644.99	0	0	0	0	7.90135e+06	0.0657301	0.5	0	0
2035-01-01	3530890	57.8089	15.7027	TRUE	Depot	754.246	754.246	0	0	0	0	1.635e+06	0.0666791	0.5	0	0
2035-01-01	3179900	58.0078	14.1326	TRUE	Destination	2811.07	2811.07	0	0	0	0	1.48691e+06	0.19154	0.381995	0	0
2035-01-01	3018168	63.3601	13.435	TRUE	Depot	659.813	659.813	0	0	0	0	1430295	0.0668503	0.5	0	0
2035-01-01	4395179	63.5819	19.5274	TRUE	Destination	241.948	241.948	0	0	0	0	127978	0.200573	0.417137	0	0
2035-01-01	3413916	58.3331	15.1999	TRUE	Destination	742.031	742.031	0	0	0	0	392496	0.193912	0.344566	0	0
2035-01-01	3854934	58.6929	17.1331	TRUE	Depot	3474.26	3474.26	0	0	0	0	7531258	0.0657423	0.5	0	0
2035-01-01	3602831	56.6208	16.0365	TRUE	Depot	37.9728	37.9728	0	0	0	0	8811.35	0.1785	0.5	0	0
2035-01-01	2693886	57.73	11.9972	TRUE	Destination	26021	26021	0	0	0	0	13763753	0.190781	0.430563	0	0
2035-01-01	2846842	56.853	12.6746	TRUE	RestStop	4716.53	4716.53	0	0	0	0	3.69967e+06	0.105505	0.242517	0	0
2035-01-01	5430292	65.8453	24.1262	TRUE	Depot	701.502	701.502	0	0	0	0	1.52067e+06	0.066769	0.5	0	0
2035-01-01	4989278	65.5685	22.1841	TRUE	Depot	817.224	817.224	0	0	0	0	1.77152e+06	0.0665868	0.5	0	0
2035-01-01	3602885	57.7018	16.0005	TRUE	Destination	294.361	294.361	0	0	0	0	35639.7	0.397626	0.502599	0	0
2035-01-01	4980281	65.6298	22.1209	TRUE	Depot	41.2716	41.2716	0	0	0	0	31460.4	0.174701	0.5	0	0
2035-01-01	3899951	59.0395	17.3288	TRUE	Depot	163.535	163.535	0	0	0	0	354500	0.0710013	0.5	0	0
2035-01-01	4764230	64.6131	21.1827	TRUE	Destination	103.974	103.974	0	0	0	0	4851.8	0.42738	0.896247	0	0
2035-01-01	3206977	59.5496	14.2609	TRUE	Destination	1420.96	1420.96	0	0	0	0	751616	0.192372	0.347082	0	0
2035-01-01	2729883	57.662	12.1339	TRUE	Depot	1014.93	1014.93	0	0	0	0	2.20009e+06	0.0663717	0.5	0	0
2035-01-01	3899960	59.2145	17.3225	TRUE	Destination	171.781	171.781	0	0	0	0	3851.11	0.409222	0.775868	0	0
2035-01-01	2756952	59.0444	12.2414	TRUE	Depot	265.143	265.143	0	0	0	0	574757	0.0688864	0.5	0	0
2035-01-01	3044992	59.8445	13.5478	TRUE	Destination	516.923	516.923	0	0	0	0	273425	0.195315	0.477657	0	0
2035-01-01	3918031	60.6393	17.403	TRUE	Depot	594.104	594.104	0	0	0	0	1.28786e+06	0.0670016	0.5	0	0
2035-01-01	3035877	57.5576	13.5046	TRUE	Depot	163.545	163.545	0	0	0	0	354521	0.071001	0.5	0	0
2035-01-01	4827266	65.3218	21.445	TRUE	Depot	6831.26	6831.26	0	0	0	0	14808328	0.0656146	0.5	0	0
2035-01-01	3053864	57.2965	13.5655	TRUE	Depot	909.581	909.581	0	0	0	0	1.97173e+06	0.0664747	0.5	0	0
2035-01-01	3098813	56.2701	13.7853	TRUE	Depot	132.508	132.508	0	0	0	0	287241	0.0722936	0.5	0	0
2035-01-01	4115966	59.3335	18.2862	TRUE	Depot	84.3977	84.3977	0	0	0	0	70384.2	0.152352	0.5	0	0
2035-01-01	3728980	59.6144	16.5769	TRUE	Depot	3032.95	3032.95	0	0	0	0	6574604	0.0657801	0.5	0	0
2035-01-01	3864059	61.1846	17.1731	TRUE	Destination	4195.27	4195.27	0	0	0	0	2.21908e+06	0.191259	0.239747	0	0
2035-01-01	2810935	58.7048	12.4875	TRUE	Depot	83.7432	83.7432	0	0	0	0	52946.8	0.15252	0.5	0	0
2035-01-01	3395869	57.3974	15.0857	TRUE	Destination	50.8339	50.8339	0	0	0	0	3235.31	0.47547	0.885903	0	0
2035-01-01	3629929	58.5804	16.1354	TRUE	Depot	898.571	898.571	0	0	0	0	1.94786e+06	0.0664869	0.5	0	0
2035-01-01	2837884	57.6816	12.6364	TRUE	Depot	467.945	467.945	0	0	0	0	1.01438e+06	0.0674112	0.5	0	0
2035-01-01	3017857	57.1596	13.4125	TRUE	Depot	1437.52	1437.52	0	0	0	0	3.11615e+06	0.0661103	0.5	0	0
2035-01-01	2999785	55.7169	13.3472	TRUE	Depot	75.5717	75.5717	0	0	0	0	111812	0.113438	0.5	0	0
2035-01-01	3089828	56.5679	13.7286	TRUE	Destination	416.588	416.588	0	0	0	0	220353	0.196429	0.569917	0	0
2035-01-01	3404833	56.6602	15.1393	TRUE	Depot	177.744	177.744	0	0	0	0	385301	0.0705601	0.5	0	0
2035-01-01	3765045	60.9012	16.7311	TRUE	Destination	100.57	100.57	0	0	0	0	8208.49	0.428937	0.79726	0	0
2035-01-01	5196362	67.2451	23.0872	TRUE	Depot	30.3471	30.3471	0	0	0	0	65784.2	0.0952226	0.5	0	0
2035-01-01	3026817	56.3586	13.4545	TRUE	Destination	40.5658	40.5658	0	0	0	0	6703.83	0.499287	0.936224	0	0
2035-01-01	4034975	59.5015	17.9245	TRUE	Depot	3217.21	3217.21	0	0	0	0	6974034	0.065763	0.5	0	0
2035-01-01	3305808	56.1713	14.7036	TRUE	Depot	416.035	416.035	0	0	0	0	901852	0.0676518	0.5	0	0
2035-01-01	3170935	58.7049	14.1095	TRUE	Depot	1652.38	1652.38	0	0	0	0	3.58191e+06	0.0660286	0.5	0	0
2035-01-01	2585919	58.3808	11.4854	TRUE	Depot	167.876	167.876	0	0	0	0	363910	0.0708586	0.5	0	0
2035-01-01	2801885	57.7039	12.4418	TRUE	Depot	165.91	165.91	0	0	0	0	359648	0.0709223	0.5	0	0
2035-01-01	4133986	59.7383	18.3699	TRUE	Destination	274.496	274.496	0	0	0	0	31244.1	0.398802	0.236869	0	0
2035-01-01	2711888	57.7604	12.0774	TRUE	Destination	434.838	434.838	0	0	0	0	230007	0.196189	0.60484	0	0
2035-01-01	3161776	55.5396	14.0427	TRUE	Depot	163.712	163.712	0	0	0	0	354884	0.0709953	0.5	0	0
2035-01-01	3692968	59.3789	16.4191	TRUE	Depot	108.944	108.944	0	0	0	0	236160	0.0737668	0.5	0	0
2035-01-01	3305805	56.1123	14.6862	TRUE	Depot	293.387	293.387	0	0	0	0	635983	0.0685587	0.5	0	0
2035-01-01	3089980	59.6081	13.7432	TRUE	Depot	67.4921	67.4921	0	0	0	0	126218	0.0914035	0.5	0	0
2035-01-01	3359902	58.0534	14.9529	TRUE	Destination	3780.34	3780.34	0	0	0	0	1.9996e+06	0.191321	0.304059	0	0
2035-01-01	3287870	57.4008	14.633	TRUE	Depot	95.3665	95.3665	0	0	0	0	57623.6	0.149892	0.5	0	0
2035-01-01	2783988	59.7722	12.3679	TRUE	Depot	3092.74	3092.74	0	0	0	0	6704222	0.0657743	0.5	0	0
2035-01-01	2918804	56.0804	12.9648	TRUE	Destination	103.512	103.512	0	0	0	0	2605.45	0.427586	0.154961	0	0
2035-01-01	3494920	58.4002	15.551	TRUE	Depot	2846.28	2846.28	0	0	0	0	6.16997e+06	0.0657995	0.5	0	0
2035-01-01	2810846	56.9305	12.5099	TRUE	Destination	3169.2	3169.2	0	0	0	0	1.67634e+06	0.191443	0.587269	0	0
2035-01-01	4205987	59.7594	18.6972	TRUE	Depot	3973.82	3973.82	0	0	0	0	8614169	0.0657096	0.5	0	0
2035-01-01	4215165	63.3136	18.7355	TRUE	Depot	4141.06	4141.06	0	0	0	0	8976690	0.0657004	0.5	0	0
2035-01-01	3953994	59.887	17.5994	TRUE	Depot	217.875	217.875	0	0	0	0	472293	0.0696249	0.5	0	0
2035-01-01	2900792	55.8567	12.9109	TRUE	Depot	29.3341	29.3341	0	0	0	0	5209.34	0.192499	0.5	0	0
2035-01-01	2792908	58.1714	12.4168	TRUE	Depot	39.9224	39.9224	0	0	0	0	5639.33	0.176179	0.5	0	0
2035-01-01	3810008	60.163	16.9389	TRUE	Depot	44.2424	44.2424	0	0	0	0	28829.1	0.171764	0.5	0	0
2035-01-01	3548999	59.9815	15.798	TRUE	Depot	1616.69	1616.69	0	0	0	0	3.50455e+06	0.0660407	0.5	0	0
2035-01-01	4080171	63.4399	18.136	TRUE	Destination	165.143	165.143	0	0	0	0	1066.97	0.410341	0.672638	0	0
2035-01-01	3026817	56.3586	13.4545	TRUE	Depot	93.5393	93.5393	0	0	0	0	158539	0.0960909	0.5	0	0
2035-01-01	2972923	58.4795	13.2024	TRUE	Depot	59.9271	59.9271	0	0	0	0	14424.5	0.161086	0.5	0	0
2035-01-01	2981849	56.9963	13.2467	TRUE	Depot	1029.57	1029.57	0	0	0	0	2231823	0.0663591	0.5	0	0
2035-01-01	3909116	62.3359	17.3668	TRUE	Depot	3413.64	3413.64	0	0	0	0	7399847	0.0657468	0.5	0	0
2035-01-01	3404889	57.7991	15.1582	TRUE	Depot	407.043	407.043	0	0	0	0	882358	0.0676997	0.5	0	0
2035-01-01	4025948	58.9796	17.8865	TRUE	Depot	53.8233	53.8233	0	0	0	0	5253.37	0.164501	0.5	0	0
2035-01-01	2864952	59.0469	12.7218	TRUE	Depot	76.3062	76.3062	0	0	0	0	165411	0.0773101	0.5	0	0
2035-01-01	4611391	67.8387	20.4844	TRUE	Depot	26.2794	26.2794	0	0	0	0	2563.63	0.199652	0.5	0	0
2035-01-01	3180123	62.4788	14.1248	TRUE	RestStop	529.662	529.662	0	0	0	0	211170	0.215131	0.697782	0	0
2035-01-01	3846063	61.2671	17.1001	TRUE	Depot	148.299	148.299	0	0	0	0	321472	0.0715683	0.5	0	0
2035-01-01	3035890	57.8013	13.5048	TRUE	Depot	74.886	74.886	0	0	0	0	31364.4	0.155069	0.5	0	0
2035-01-01	2991054	61.0895	13.3135	TRUE	Depot	1730.83	1730.83	0	0	0	0	3.75197e+06	0.0660039	0.5	0	0
2035-01-01	4070959	59.1885	18.1099	TRUE	Depot	1799.61	1799.61	0	0	0	0	3901058	0.065984	0.5	0	0
2035-01-01	4494205	64.1169	19.9696	TRUE	Destination	46.6501	46.6501	0	0	0	0	419.277	0.483908	0.942023	0	0
2035-01-01	2756948	58.9796	12.249	TRUE	Depot	459.391	459.391	0	0	0	0	995836	0.0674471	0.5	0	0
2035-01-01	3206818	56.3768	14.255	TRUE	Depot	58.6046	58.6046	0	0	0	0	65296.3	0.157363	0.5	0	0
2035-01-01	2918777	55.554	12.9951	TRUE	Destination	913.304	913.304	0	0	0	0	483090	0.193307	0.800255	0	0
2035-01-01	4070963	59.2733	18.0935	TRUE	Depot	542.173	542.173	0	0	0	0	1.17528e+06	0.0671471	0.5	0	0
2035-01-01	2864909	58.1833	12.7302	TRUE	Depot	376.637	376.637	0	0	0	0	816448	0.0678787	0.5	0	0
2035-01-01	3332896	57.9375	14.8208	TRUE	Depot	72.9748	72.9748	0	0	0	0	117000	0.105257	0.5	0	0
2035-01-01	3287946	58.9337	14.6257	TRUE	Depot	509.019	509.019	0	0	0	0	1103415	0.0672555	0.5	0	0
2035-01-01	4089280	65.6059	18.1684	TRUE	Depot	945.182	945.182	0	0	0	0	2.0489e+06	0.0664373	0.5	0	0
2035-01-01	3692851	57.0328	16.4397	TRUE	Depot	1529.08	1529.08	0	0	0	0	3.31464e+06	0.0660727	0.5	0	0
2035-01-01	2720896	57.9249	12.0901	TRUE	Depot	39.3863	39.3863	0	0	0	0	13088.3	0.176794	0.5	0	0
2035-01-01	2603897	57.9402	11.5811	TRUE	Depot	1852.03	1852.03	0	0	0	0	4.0147e+06	0.0659698	0.5	0	0
2035-01-01	2909913	58.2605	12.9547	TRUE	Depot	400.542	400.542	0	0	0	0	868267	0.0677357	0.5	0	0
2035-01-01	2900834	56.6851	12.8853	TRUE	Depot	1097.43	1097.43	0	0	0	0	2.37893e+06	0.0663048	0.5	0	0
2035-01-01	3962976	59.5286	17.629	TRUE	Depot	507.312	507.312	0	0	0	0	1.09972e+06	0.0672615	0.5	0	0
2035-01-01	3026968	59.38	13.464	TRUE	Depot	2303.33	2303.33	0	0	0	0	4992986	0.0658743	0.5	0	0
2035-01-01	2675882	57.6527	11.8886	TRUE	Depot	1110.82	1110.82	0	0	0	0	2407955	0.0662949	0.5	0	0
2035-01-01	3575969	59.3864	15.909	TRUE	Depot	1870.38	1870.38	0	0	0	0	4.05447e+06	0.065965	0.5	0	0
2035-01-01	2954808	56.1626	13.1258	TRUE	Depot	64.4911	64.4911	0	0	0	0	139799	0.079477	0.5	0	0
2035-01-01	3891158	63.163	17.3198	TRUE	Destination	597.446	597.446	0	0	0	0	316017	0.194692	0.635972	0	0
2035-01-01	3728910	58.2134	16.5784	TRUE	Depot	1283.89	1283.89	0	0	0	0	2.78312e+06	0.0661854	0.5	0	0
2035-01-01	3179827	56.5402	14.1357	TRUE	Depot	2952.42	2952.42	0	0	0	0	6400048	0.0657882	0.5	0	0
2035-01-01	3593910	58.207	15.983	TRUE	Depot	1305.92	1305.92	0	0	0	0	2.83088e+06	0.0661736	0.5	0	0
2035-01-01	3486025	60.5026	15.5186	TRUE	Destination	3451.39	3451.39	0	0	0	0	1.8256e+06	0.191382	0.303994	0	0
2035-01-01	3161857	57.1536	14.0626	TRUE	Destination	259.225	259.225	0	0	0	0	16239.1	0.399829	0.915871	0	0
2035-01-01	3377976	59.5331	15.0282	TRUE	Depot	505.126	505.126	0	0	0	0	1.09498e+06	0.0672692	0.5	0	0
2035-01-01	3602909	58.1828	16.0142	TRUE	Destination	370.509	370.509	0	0	0	0	195980	0.197144	0.440588	0	0
2035-01-01	3206888	57.7749	14.2689	TRUE	Depot	336.311	336.311	0	0	0	0	729032	0.0681661	0.5	0	0
2035-01-01	2909837	56.7417	12.9459	TRUE	Depot	86.5963	86.5963	0	0	0	0	133697	0.106574	0.5	0	0
2035-01-01	3413889	57.7944	15.1603	TRUE	Depot	210.314	210.314	0	0	0	0	455905	0.0697738	0.5	0	0
2035-01-01	2891832	56.6592	12.88	TRUE	Depot	12234.1	12234.1	0	0	0	0	26520234	0.0655562	0.5	0	0
2035-01-01	3026919	58.392	13.462	TRUE	RestStop	86639.8	86639.8	0	0	0	0	67960710	0.105046	0.290949	0	0
2035-01-01	3459024	60.4809	15.3998	TRUE	Depot	78.8404	78.8404	0	0	0	0	10490.5	0.15386	0.5	0	0
2035-01-01	2846811	56.2265	12.674	TRUE	Depot	88.0447	88.0447	0	0	0	0	113836	0.126975	0.5	0	0
2035-01-01	3026925	58.5151	13.4779	TRUE	Depot	93.8561	93.8561	0	0	0	0	203455	0.0750985	0.5	0	0
2035-01-01	2999974	59.4963	13.3335	TRUE	Depot	139.679	139.679	0	0	0	0	302787	0.0719439	0.5	0	0
2035-01-01	3936017	60.358	17.5137	TRUE	Destination	6493.81	6493.81	0	0	0	0	3.43489e+06	0.191057	0.515252	0	0
2035-01-01	3908938	58.7701	17.3898	TRUE	Destination	420.646	420.646	0	0	0	0	222500	0.196374	0.731407	0	0
2035-01-01	3044874	57.4812	13.5461	TRUE	Depot	2793.34	2793.34	0	0	0	0	6.05521e+06	0.0658055	0.5	0	0
2035-01-01	3332810	56.2011	14.8185	TRUE	Depot	752.458	752.458	0	0	0	0	1.63112e+06	0.0666819	0.5	0	0
2035-01-01	3197962	59.2427	14.2316	TRUE	Depot	274.785	274.785	0	0	0	0	595659	0.0687669	0.5	0	0
2035-01-01	3909115	62.3026	17.3787	TRUE	Depot	413.247	413.247	0	0	0	0	895807	0.0676665	0.5	0	0
2035-01-01	2954785	55.7167	13.1567	TRUE	Depot	965.819	965.819	0	0	0	0	2.09363e+06	0.0664169	0.5	0	0
2035-01-01	3143859	57.182	13.998	TRUE	Depot	115.78	115.78	0	0	0	0	250980	0.0732776	0.5	0	0
2035-01-01	2882819	56.381	12.8035	TRUE	Depot	91.1062	91.1062	0	0	0	0	98995.3	0.150399	0.5	0	0
2035-01-01	4881289	65.7945	21.7182	TRUE	Depot	26.7885	26.7885	0	0	0	0	940.123	0.198346	0.5	0	0
2035-01-01	3278865	57.3147	14.5758	TRUE	Depot	1647.19	1647.19	0	0	0	0	3.57066e+06	0.0660304	0.5	0	0
2035-01-01	2747858	57.1781	12.2275	TRUE	Depot	1687.74	1687.74	0	0	0	0	3658558	0.0660172	0.5	0	0
2035-01-01	3305804	56.0973	14.6919	TRUE	Depot	87.4698	87.4698	0	0	0	0	66353.1	0.151601	0.5	0	0
2035-01-01	2972782	55.6552	13.2346	TRUE	Depot	2276.87	2276.87	0	0	0	0	4935634	0.0658788	0.5	0	0
2035-01-01	3846065	61.3143	17.0905	TRUE	Depot	1659.04	1659.04	0	0	0	0	3596343	0.0660265	0.5	0	0
2035-01-01	3656949	58.9903	16.2418	TRUE	Destination	776.587	776.587	0	0	0	0	410774	0.193768	0.196925	0	0
2035-01-01	2936898	57.9785	13.0741	TRUE	Depot	85.8469	85.8469	0	0	0	0	39745	0.151991	0.5	0	0
2035-01-01	3431965	59.312	15.2413	TRUE	Destination	2014.16	2014.16	0	0	0	0	1.06539e+06	0.191876	0.41408	0	0
2035-01-01	3882252	65.0567	17.2476	TRUE	Destination	350.878	350.878	0	0	0	0	9932.2	0.395009	0.3274	0	0
2035-01-01	3944945	58.9054	17.5555	TRUE	Depot	1156.87	1156.87	0	0	0	0	2.50779e+06	0.0662626	0.5	0	0
2035-01-01	2828875	57.5078	12.5985	TRUE	Depot	266.279	266.279	0	0	0	0	577220	0.0688719	0.5	0	0
2035-01-01	3395961	59.2393	15.109	TRUE	Depot	187.286	187.286	0	0	0	0	405986	0.0703014	0.5	0	0
2035-01-01	3638948	58.9782	16.1951	TRUE	Depot	19.7197	19.7197	0	0	0	0	6548.04	0.2225	0.5	0	0
2035-01-01	2981974	59.4991	13.2777	TRUE	Depot	81.8689	81.8689	0	0	0	0	72266.2	0.153013	0.5	0	0
2035-01-01	3377925	58.5058	15.0266	TRUE	Depot	96.8325	96.8325	0	0	0	0	181576	0.0864743	0.5	0	0
2035-01-01	2846952	59.0457	12.6763	TRUE	Destination	197.989	197.989	0	0	0	0	2600.36	0.405536	0.593839	0	0
2035-01-01	3521910	58.2183	15.6645	TRUE	RestStop	14752	14752	0	0	0	0	11571526	0.105175	0.296038	0	0
2035-01-01	3720089	61.7966	16.5591	TRUE	Depot	126.386	126.386	0	0	0	0	273970	0.0726235	0.5	0	0
2035-01-01	3296801	56.0394	14.6739	TRUE	Depot	230.311	230.311	0	0	0	0	499252	0.0694012	0.5	0	0
2035-01-01	3360108	62.1746	14.9493	TRUE	Depot	2127.04	2127.04	0	0	0	0	4.61084e+06	0.0659068	0.5	0	0
2035-01-01	2819809	56.1859	12.5574	TRUE	Depot	311.194	311.194	0	0	0	0	674585	0.0683827	0.5	0	0
2035-01-01	2945900	58.0042	13.1164	TRUE	Depot	243.47	243.47	0	0	0	0	527777	0.0691894	0.5	0	0
2035-01-01	3188801	56.0276	14.1826	TRUE	Destination	12278.3	12278.3	0	0	0	0	6.4946e+06	0.190883	0.480408	0	0
2035-01-01	3404961	59.2345	15.1354	TRUE	Depot	2991.22	2991.22	0	0	0	0	6.48416e+06	0.0657842	0.5	0	0
2035-01-01	4052972	59.4403	18.0393	TRUE	Depot	70.687	70.687	0	0	0	0	152106	0.0788287	0.5	0	0
2035-01-01	2891814	56.2988	12.8745	TRUE	Depot	206.352	206.352	0	0	0	0	447316	0.0698562	0.5	0	0
2035-01-01	3206796	55.9301	14.2755	TRUE	Depot	331.425	331.425	0	0	0	0	718439	0.0682056	0.5	0	0
2035-01-01	3413965	59.303	15.1984	TRUE	Depot	145.633	145.633	0	0	0	0	315694	0.0716797	0.5	0	0
2035-01-01	3567068	61.3726	15.8457	TRUE	Depot	1811.34	1811.34	0	0	0	0	3.92651e+06	0.0659807	0.5	0	0
2035-01-01	3188958	59.1611	14.1853	TRUE	Depot	938.738	938.738	0	0	0	0	2.03493e+06	0.0664439	0.5	0	0
2035-01-01	3494919	58.3917	15.5586	TRUE	Depot	3560.46	3560.46	0	0	0	0	7718120	0.065736	0.5	0	0
2035-01-01	2675882	57.6598	11.8894	TRUE	Destination	4134.28	4134.28	0	0	0	0	2.18682e+06	0.191267	0.222174	0	0
2035-01-01	2657917	58.3453	11.8345	TRUE	Depot	281.112	281.112	0	0	0	0	609375	0.068693	0.5	0	0
2035-01-01	3972238	64.7749	17.6601	TRUE	Depot	64.5269	64.5269	0	0	0	0	133065	0.0835372	0.5	0	0
2035-01-01	4728382	67.6538	21.0143	TRUE	Depot	252.606	252.606	0	0	0	0	547582	0.0690553	0.5	0	0
2035-01-01	2837883	57.6733	12.601	TRUE	Destination	1909.66	1909.66	0	0	0	0	1.01011e+06	0.191941	0.354535	0	0
2035-01-01	3603014	60.2933	16.0089	TRUE	Destination	684.056	684.056	0	0	0	0	361830	0.194185	0.386034	0	0
2035-01-01	3143779	55.5973	13.9881	TRUE	Depot	37.2756	37.2756	0	0	0	0	640.075	0.179389	0.5	0	0
2035-01-01	3071793	55.8616	13.6713	TRUE	Depot	1255.96	1255.96	0	0	0	0	2722574	0.066201	0.5	0	0
2035-01-01	3809939	58.7833	16.9284	TRUE	Depot	218.772	218.772	0	0	0	0	474238	0.0696079	0.5	0	0
2035-01-01	4701355	67.1057	20.901	TRUE	Depot	20.7254	20.7254	0	0	0	0	1463.93	0.218058	0.5	0	0
2035-01-01	3837095	61.9022	17.0725	TRUE	Destination	209.393	209.393	0	0	0	0	2391.22	0.40422	0.646735	0	0
2035-01-01	3846088	61.7638	17.0945	TRUE	RestStop	138946	138946	0	0	0	0	108990320	0.105036	0.509394	0	0
2035-01-01	3998960	59.2057	17.7631	TRUE	Destination	65.4982	65.4982	0	0	0	0	646.363	0.454404	0.873432	0	0
2035-01-01	3053823	56.4713	13.5765	TRUE	Depot	135.269	135.269	0	0	0	0	293226	0.0721546	0.5	0	0
2035-01-01	2927787	55.7581	13.0021	TRUE	Depot	81.4032	81.4032	0	0	0	0	66587.9	0.153139	0.5	0	0
2035-01-01	3395984	59.6917	15.0958	TRUE	Depot	369.492	369.492	0	0	0	0	800958	0.0679251	0.5	0	0
2035-01-01	3422954	59.099	15.2207	TRUE	Depot	87.0821	87.0821	0	0	0	0	87711.9	0.151693	0.5	0	0
2035-01-01	3314886	57.7321	14.7442	TRUE	Destination	382.992	382.992	0	0	0	0	202583	0.196933	0.835653	0	0
2035-01-01	2999790	55.8074	13.3337	TRUE	Depot	235.885	235.885	0	0	0	0	511334	0.0693086	0.5	0	0
2035-01-01	2567921	58.4319	11.4099	TRUE	Depot	67.9188	67.9188	0	0	0	0	48139.7	0.157541	0.5	0	0
2035-01-01	4440195	63.9131	19.7515	TRUE	Depot	1195.68	1195.68	0	0	0	0	2.59192e+06	0.0662373	0.5	0	0
2035-01-01	3602884	57.6943	16.0001	TRUE	Depot	108.058	108.058	0	0	0	0	234240	0.0738347	0.5	0	0
2035-01-01	4016964	59.2864	17.8411	TRUE	Depot	159.171	159.171	0	0	0	0	345039	0.0711526	0.5	0	0
2035-01-01	3666027	60.5424	16.2863	TRUE	Destination	1168.41	1168.41	0	0	0	0	618026	0.192736	0.539338	0	0
2035-01-01	3035968	59.369	13.4982	TRUE	Depot	5007.37	5007.37	0	0	0	0	10854622	0.0656627	0.5	0	0
2035-01-01	2738871	57.4354	12.1672	TRUE	Depot	79.7006	79.7006	0	0	0	0	48559.5	0.153613	0.5	0	0
2035-01-01	3774031	60.6296	16.7789	TRUE	Destination	11853.4	11853.4	0	0	0	0	6.26984e+06	0.190891	0.446294	0	0
2035-01-01	4133967	59.3492	18.3678	TRUE	Destination	154.152	154.152	0	0	0	0	37510.1	0.412406	0.587317	0	0
2035-01-01	4557392	67.8491	20.262	TRUE	Depot	166.465	166.465	0	0	0	0	360852	0.0709042	0.5	0	0
2035-01-01	2837982	59.6497	12.6348	TRUE	RestStop	18850	18850	0	0	0	0	14786037	0.105141	0.450157	0	0
2035-01-01	3017807	56.1502	13.4039	TRUE	Depot	113.004	113.004	0	0	0	0	244963	0.0734691	0.5	0	0
2035-01-01	2873952	59.0568	12.7682	TRUE	Depot	24.481	24.481	0	0	0	0	882.398	0.204697	0.5	0	0
2035-01-01	4233005	60.1001	18.8102	TRUE	Depot	86.5454	86.5454	0	0	0	0	28228.2	0.151822	0.5	0	0
2035-01-01	3458834	56.6808	15.3652	TRUE	Destination	116.473	116.473	0	0	0	0	11178.5	0.422443	0.751524	0	0
2035-01-01	2774916	58.3205	12.3315	TRUE	Destination	2121.29	2121.29	0	0	0	0	1122049	0.191816	0.508075	0	0
2035-01-01	4638357	67.1477	20.6363	TRUE	Depot	1592.84	1592.84	0	0	0	0	3.45284e+06	0.0660491	0.5	0	0
2035-01-01	3549017	60.3489	15.7606	TRUE	Destination	712.274	712.274	0	0	0	0	376755	0.194046	0.328416	0	0
2035-01-01	2954991	59.8363	13.1393	TRUE	Depot	688.79	688.79	0	0	0	0	1.49311e+06	0.0667928	0.5	0	0
2035-01-01	3161895	57.902	14.0711	TRUE	Depot	368.898	368.898	0	0	0	0	799670	0.067929	0.5	0	0
2035-01-01	3224777	55.5526	14.336	TRUE	Destination	9549.57	9549.57	0	0	0	0	5.05122e+06	0.190939	0.526543	0	0
2035-01-01	3161858	57.1674	14.0646	TRUE	Depot	1185.71	1185.71	0	0	0	0	2570290	0.0662437	0.5	0	0
2035-01-01	3512920	58.4164	15.6356	TRUE	Depot	4932.76	4932.76	0	0	0	0	10692892	0.0656654	0.5	0	0
2035-01-01	3260925	58.5182	14.5079	TRUE	Depot	84.8859	84.8859	0	0	0	0	155449	0.0900992	0.5	0	0
2035-01-01	4818266	65.3356	21.4107	TRUE	Depot	5989.94	5989.94	0	0	0	0	12984563	0.0656331	0.5	0	0
2035-01-01	3530889	57.7995	15.7072	TRUE	Depot	70.1219	70.1219	0	0	0	0	102266	0.116462	0.5	0	0
2035-01-01	3323874	57.4892	14.7813	TRUE	Depot	267.16	267.16	0	0	0	0	579131	0.0688607	0.5	0	0
2035-01-01	3647931	58.6253	16.2137	TRUE	Destination	115.382	115.382	0	0	0	0	15811.7	0.422832	0.754174	0	0
2035-01-01	3998989	59.7975	17.7719	TRUE	Depot	92.8859	92.8859	0	0	0	0	67131.1	0.150398	0.5	0	0
2035-01-01	3674834	56.6954	16.3323	TRUE	Depot	1323.2	1323.2	0	0	0	0	2.86835e+06	0.0661645	0.5	0	0
2035-01-01	4206165	63.3019	18.7162	TRUE	Destination	6378.25	6378.25	0	0	0	0	3.37376e+06	0.191064	0.502686	0	0
2035-01-01	3539809	56.1841	15.7211	TRUE	RestStop	7415.79	7415.79	0	0	0	0	5.81699e+06	0.105329	0.361464	0	0
2035-01-01	2945911	58.2387	13.0889	TRUE	Depot	39.6059	39.6059	0	0	0	0	9392.23	0.17654	0.5	0	0
2035-01-01	4052961	59.238	18.0018	TRUE	Depot	106.952	106.952	0	0	0	0	231844	0.073921	0.5	0	0
2035-01-01	3837033	60.6616	17.059	TRUE	Depot	87.5979	87.5979	0	0	0	0	138785	0.103691	0.5	0	0
2035-01-01	3557809	56.1972	15.8369	TRUE	Depot	67.016	67.016	0	0	0	0	42801	0.157899	0.5	0	0
2035-01-01	3935947	58.958	17.4917	TRUE	Depot	132.852	132.852	0	0	0	0	287987	0.0722759	0.5	0	0
2035-01-01	2954926	58.5257	13.128	TRUE	Depot	2771.35	2771.35	0	0	0	0	6007543	0.0658081	0.5	0	0
2035-01-01	2990791	55.8378	13.3138	TRUE	Depot	3058.27	3058.27	0	0	0	0	6629503	0.0657776	0.5	0	0
2035-01-01	3395916	58.334	15.1084	TRUE	Depot	1456.68	1456.68	0	0	0	0	3157695	0.0661021	0.5	0	0
2035-01-01	2549935	58.7193	11.3422	TRUE	RestStop	9770.95	9770.95	0	0	0	0	7.66438e+06	0.105254	0.446879	0	0
2035-01-01	4521246	64.9302	20.1038	TRUE	Depot	642.537	642.537	0	0	0	0	1.39285e+06	0.0668871	0.5	0	0
2035-01-01	3692852	57.0403	16.4388	TRUE	Depot	312.906	312.906	0	0	0	0	678296	0.0683668	0.5	0	0
2035-01-01	4052970	59.4024	18.0387	TRUE	Destination	1840.19	1840.19	0	0	0	0	973365	0.191988	0.518442	0	0
2035-01-01	2855951	59.04	12.6882	TRUE	Depot	1399.76	1399.76	0	0	0	0	3.0343e+06	0.0661273	0.5	0	0
2035-01-01	3423180	63.617	15.2384	TRUE	Depot	49.9518	49.9518	0	0	0	0	10723.9	0.167101	0.5	0	0
2035-01-01	3035980	59.6077	13.5033	TRUE	Depot	816.561	816.561	0	0	0	0	1.77008e+06	0.0665877	0.5	0	0
2035-01-01	2684883	57.6619	11.9444	TRUE	Depot	1332.85	1332.85	0	0	0	0	2.88926e+06	0.0661596	0.5	0	0
2035-01-01	4106965	59.3105	18.2677	TRUE	Depot	215.358	215.358	0	0	0	0	466837	0.0696733	0.5	0	0
2035-01-01	2873883	57.6789	12.7941	TRUE	Depot	40.7695	40.7695	0	0	0	0	7468.9	0.175239	0.5	0	0
2035-01-01	3053909	58.1894	13.5615	TRUE	Depot	2417.57	2417.57	0	0	0	0	5240639	0.0658558	0.5	0	0
2035-01-01	2675892	57.8539	11.9118	TRUE	Depot	38.2827	38.2827	0	0	0	0	82986.5	0.0890577	0.5	0	0
2035-01-01	2738884	57.6821	12.1835	TRUE	Depot	541.796	541.796	0	0	0	0	1.17447e+06	0.0671483	0.5	0	0
2035-01-01	2711887	57.7567	12.0761	TRUE	Destination	734.551	734.551	0	0	0	0	388539	0.193945	0.333526	0	0
2035-01-01	4512246	64.9202	20.0761	TRUE	Depot	24.1494	24.1494	0	0	0	0	10575.9	0.20571	0.5	0	0
2035-01-01	3710970	59.4036	16.4844	TRUE	Destination	216.734	216.734	0	0	0	0	736.964	0.403446	0.680444	0	0
2035-01-01	2999785	55.714	13.3578	TRUE	Destination	507.074	507.074	0	0	0	0	268215	0.195405	0.420813	0	0
2035-01-01	2567917	58.3417	11.426	TRUE	Depot	2396.66	2396.66	0	0	0	0	5.19532e+06	0.065859	0.5	0	0
2035-01-01	3503880	57.6139	15.5855	TRUE	Depot	994.204	994.204	0	0	0	0	2155166	0.0663902	0.5	0	0
2035-01-01	4890291	65.8356	21.7209	TRUE	Depot	127.743	127.743	0	0	0	0	276912	0.0725476	0.5	0	0
2035-01-01	3737994	59.8942	16.6227	TRUE	Destination	207.398	207.398	0	0	0	0	109703	0.20222	0.221059	0	0
2035-01-01	3179874	57.499	14.1534	TRUE	Depot	850.767	850.767	0	0	0	0	1.84423e+06	0.0665433	0.5	0	0
2035-01-01	3530907	58.1442	15.6969	TRUE	Destination	1000.45	1000.45	0	0	0	0	529183	0.193079	0.411482	0	0
2035-01-01	3792185	63.7097	16.8754	TRUE	Depot	1478.85	1478.85	0	0	0	0	3.20574e+06	0.0660928	0.5	0	0
2035-01-01	3215889	57.7905	14.2908	TRUE	Depot	2223.69	2223.69	0	0	0	0	4.82035e+06	0.0658883	0.5	0	0
2035-01-01	3395962	59.2458	15.1074	TRUE	Destination	258.4	258.4	0	0	0	0	136680	0.199944	0.230607	0	0
2035-01-01	4007987	59.7475	17.81	TRUE	Depot	1887.37	1887.37	0	0	0	0	4.0913e+06	0.0659606	0.5	0	0
2035-01-01	3594004	60.0854	15.9624	TRUE	Destination	201.608	201.608	0	0	0	0	5011.79	0.405102	0.165643	0	0
2035-01-01	2900821	56.4206	12.8832	TRUE	Depot	128.201	128.201	0	0	0	0	277905	0.0725224	0.5	0	0
2035-01-01	3035991	59.8315	13.5189	TRUE	Depot	70.3277	70.3277	0	0	0	0	5776.34	0.156631	0.5	0	0
2035-01-01	3386909	58.1897	15.0419	TRUE	Depot	3752.35	3752.35	0	0	0	0	8.13407e+06	0.065723	0.5	0	0
2035-01-01	3368901	58.039	14.9867	TRUE	Depot	1971.63	1971.63	0	0	0	0	4273959	0.0659402	0.5	0	0
2035-01-01	3746886	57.7387	16.6665	TRUE	Depot	78.7572	78.7572	0	0	0	0	92739.4	0.141643	0.5	0	0
2035-01-01	3998963	59.2797	17.7842	TRUE	Depot	81.8197	81.8197	0	0	0	0	6715.56	0.153026	0.5	0	0
2035-01-01	3242963	59.2624	14.41	TRUE	Destination	83.1828	83.1828	0	0	0	0	349.694	0.438878	0.837332	0	0
2035-01-01	3044918	58.3764	13.5448	TRUE	Depot	95.9425	95.9425	0	0	0	0	88292.2	0.149779	0.5	0	0
2035-01-01	2909916	58.3241	12.9327	TRUE	Destination	363.948	363.948	0	0	0	0	192509	0.19726	0.464054	0	0
2035-01-01	3260988	59.7718	14.506	TRUE	Destination	5248.55	5248.55	0	0	0	0	2776207	0.191144	0.450465	0	0
2035-01-01	3557946	58.9208	15.8399	TRUE	Depot	54.5045	54.5045	0	0	0	0	46404.7	0.164082	0.5	0	0
2035-01-01	3188813	56.2646	14.1939	TRUE	Destination	1081.84	1081.84	0	0	0	0	572238	0.192899	0.35447	0	0
2035-01-01	2918799	55.9942	12.9855	TRUE	Depot	91.9272	91.9272	0	0	0	0	199273	0.0753003	0.5	0	0
2035-01-01	2540920	58.4194	11.2894	TRUE	Depot	85.8138	85.8138	0	0	0	0	186021	0.0759997	0.5	0	0
2035-01-01	2990771	55.4386	13.315	TRUE	Depot	92.9968	92.9968	0	0	0	0	1807.54	0.150375	0.5	0	0
2035-01-01	2891885	57.7117	12.8777	TRUE	Depot	1294.42	1294.42	0	0	0	0	2805953	0.0661797	0.5	0	0
2035-01-01	3062881	57.6318	13.611	TRUE	Destination	1370.54	1370.54	0	0	0	0	724942	0.192434	0.156711	0	0
2035-01-01	2918840	56.8112	12.9633	TRUE	Depot	200.177	200.177	0	0	0	0	433929	0.0699911	0.5	0	0
2035-01-01	3692817	56.3445	16.4126	TRUE	Depot	210.788	210.788	0	0	0	0	456930	0.0697641	0.5	0	0
2035-01-01	2873819	56.3909	12.7796	TRUE	Destination	3993.62	3993.62	0	0	0	0	2.11241e+06	0.191288	0.381726	0	0
2035-01-01	2909806	56.1235	12.9329	TRUE	Depot	5502.41	5502.41	0	0	0	0	11927747	0.0656465	0.5	0	0
2035-01-01	3719981	59.6385	16.5542	TRUE	Depot	96.8103	96.8103	0	0	0	0	155469	0.100975	0.5	0	0
2035-01-01	3872963	59.2632	17.2098	TRUE	Depot	136.119	136.119	0	0	0	0	295069	0.0721129	0.5	0	0
2035-01-01	2630924	58.4854	11.6964	TRUE	Depot	301.928	301.928	0	0	0	0	654498	0.0684717	0.5	0	0
2035-01-01	3674884	57.6971	16.3299	TRUE	Depot	357.908	357.908	0	0	0	0	775847	0.0680041	0.5	0	0
2035-01-01	3081001	60.0265	13.6885	TRUE	Destination	5129.15	5129.15	0	0	0	0	2.71305e+06	0.191155	0.626467	0	0
2035-01-01	3288161	63.221	14.6278	TRUE	Depot	20.1375	20.1375	0	0	0	0	753.108	0.220601	0.5	0	0
2035-01-01	3665947	58.9401	16.2996	TRUE	Destination	1197.93	1197.93	0	0	0	0	633640	0.192685	0.819426	0	0
2035-01-01	3845981	59.6282	17.0924	TRUE	Depot	2262.68	2262.68	0	0	0	0	4904879	0.0658814	0.5	0	0
2035-01-01	3062824	56.4946	13.6111	TRUE	Destination	406.326	406.326	0	0	0	0	214925	0.196575	0.366208	0	0
2035-01-01	3710969	59.3831	16.5149	TRUE	Depot	5170.84	5170.84	0	0	0	0	11208987	0.065657	0.5	0	0
2035-01-01	3377873	57.4623	15.0387	TRUE	Depot	81.9815	81.9815	0	0	0	0	114904	0.118304	0.5	0	0
2035-01-01	4043971	59.4315	17.9888	TRUE	Depot	309.833	309.833	0	0	0	0	671633	0.0683954	0.5	0	0
2035-01-01	3594126	62.5229	15.9894	TRUE	RestStop	8927.59	8927.59	0	0	0	0	7.00285e+06	0.105276	0.307316	0	0
2035-01-01	3152859	57.1932	14.0378	TRUE	Depot	3645.65	3645.65	0	0	0	0	7.90278e+06	0.06573	0.5	0	0
2035-01-01	3143802	56.0443	13.9956	TRUE	Destination	87.5397	87.5397	0	0	0	0	3286.17	0.436016	0.828165	0	0
2035-01-01	2936921	58.437	13.0573	TRUE	Destination	59.4898	59.4898	0	0	0	0	5724.65	0.461779	0.868612	0	0
2035-01-01	4881290	65.8111	21.6988	TRUE	Depot	1225.85	1225.85	0	0	0	0	2.65732e+06	0.0662187	0.5	0	0
2035-01-01	3414181	63.6214	15.1992	TRUE	Destination	219.455	219.455	0	0	0	0	740.217	0.403173	0.411502	0	0
2035-01-01	3179826	56.5277	14.123	TRUE	Depot	8551.74	8551.74	0	0	0	0	18537852	0.065588	0.5	0	0
2035-01-01	2873803	56.0749	12.7619	TRUE	Depot	2525.14	2525.14	0	0	0	0	5.47382e+06	0.0658399	0.5	0	0
2035-01-01	2891912	58.2438	12.8702	TRUE	Depot	86.9458	86.9458	0	0	0	0	108417	0.131882	0.5	0	0
2035-01-01	3620855	57.1051	16.1134	TRUE	Destination	537.704	537.704	0	0	0	0	284417	0.195136	0.200512	0	0
2035-01-01	2954786	55.7282	13.1375	TRUE	Depot	1641.38	1641.38	0	0	0	0	3558069	0.0660323	0.5	0	0
2035-01-01	3350868	57.3695	14.9013	TRUE	Depot	532.043	532.043	0	0	0	0	1.15333e+06	0.0671788	0.5	0	0
2035-01-01	5412291	65.8221	24.0799	TRUE	Depot	33.5614	33.5614	0	0	0	0	3404.2	0.184748	0.5	0	0
2035-01-01	3864119	62.3944	17.1951	TRUE	Depot	23.963	23.963	0	0	0	0	650.217	0.206291	0.5	0	0
2035-01-01	3189056	61.135	14.1735	TRUE	RestStop	10904.8	10904.8	0	0	0	0	8553775	0.10523	0.357969	0	0
2035-01-01	4043967	59.353	17.9905	TRUE	Depot	12953.8	12953.8	0	0	0	0	28080298	0.0655521	0.5	0	0
2035-01-01	3053821	56.4398	13.5962	TRUE	Depot	47.4395	47.4395	0	0	0	0	4518.8	0.169014	0.5	0	0
2035-01-01	2846810	56.2152	12.6789	TRUE	Depot	46.5718	46.5718	0	0	0	0	15663.6	0.169723	0.5	0	0
2035-01-01	3855061	61.2204	17.1578	TRUE	Destination	390.078	390.078	0	0	0	0	185312	0.219143	0.392138	0	0
2035-01-01	4052964	59.2949	18.0133	TRUE	Depot	17415.1	17415.1	0	0	0	0	37751216	0.0655343	0.5	0	0
2035-01-01	4413214	64.2944	19.62	TRUE	Depot	37.0358	37.0358	0	0	0	0	576.266	0.179703	0.5	0	0
2035-01-01	3683951	59.0223	16.3618	TRUE	Depot	34.8907	34.8907	0	0	0	0	5496.11	0.182699	0.5	0	0
2035-01-01	2657901	58.02	11.8378	TRUE	RestStop	26181.7	26181.7	0	0	0	0	20537082	0.105107	0.216685	0	0
2035-01-01	2828810	56.2025	12.5838	TRUE	Depot	2064.09	2064.09	0	0	0	0	4474395	0.0659197	0.5	0	0
2035-01-01	3873034	60.6942	17.225	TRUE	Depot	22731	22731	0	0	0	0	49274610	0.0655222	0.5	0	0
2035-01-01	3215796	55.9287	14.3047	TRUE	Depot	2364.49	2364.49	0	0	0	0	5125571	0.0658641	0.5	0	0
2035-01-01	3989975	59.5165	17.7472	TRUE	Depot	2027.59	2027.59	0	0	0	0	4395269	0.0659276	0.5	0	0
2035-01-01	3314810	56.2004	14.7441	TRUE	Depot	118.414	118.414	0	0	0	0	256689	0.0731042	0.5	0	0
2035-01-01	3711212	64.2532	16.4851	TRUE	Depot	370.329	370.329	0	0	0	0	802772	0.0679195	0.5	0	0
2035-01-01	4665359	67.1847	20.733	TRUE	Depot	25.4125	25.4125	0	0	0	0	5880.82	0.201995	0.5	0	0
2035-01-01	3819030	60.6103	16.9779	TRUE	Depot	73.4876	73.4876	0	0	0	0	28199.9	0.155528	0.5	0	0
2035-01-01	3278845	56.9097	14.5737	TRUE	Depot	409.819	409.819	0	0	0	0	888377	0.0676847	0.5	0	0
2035-01-01	3323891	57.828	14.7995	TRUE	Depot	1173.71	1173.71	0	0	0	0	2.54429e+06	0.0662514	0.5	0	0
2035-01-01	2774936	58.7214	12.3594	TRUE	Depot	88.1669	88.1669	0	0	0	0	5990.71	0.151438	0.5	0	0
2035-01-01	3224820	56.4054	14.3317	TRUE	Destination	1980.06	1980.06	0	0	0	0	1.04735e+06	0.191896	0.695455	0	0
2035-01-01	3252138	62.7702	14.4423	TRUE	Depot	498.711	498.711	0	0	0	0	1.08107e+06	0.0672922	0.5	0	0
2035-01-01	3593975	59.5045	15.9918	TRUE	Depot	3976.23	3976.23	0	0	0	0	8619399	0.0657095	0.5	0	0
2035-01-01	2828809	56.1891	12.5644	TRUE	Depot	1253.41	1253.41	0	0	0	0	2717047	0.0662025	0.5	0	0
2035-01-01	3657016	60.3288	16.2409	TRUE	Depot	258.122	258.122	0	0	0	0	559540	0.068979	0.5	0	0
2035-01-01	4079960	59.2002	18.1279	TRUE	Depot	930.275	930.275	0	0	0	0	2.01659e+06	0.0664526	0.5	0	0
2035-01-01	4178986	59.7324	18.5707	TRUE	Destination	3619.24	3619.24	0	0	0	0	1.91439e+06	0.191349	0.0747545	0	0
2035-01-01	2819905	58.118	12.5493	TRUE	Destination	173.553	173.553	0	0	0	0	5929.5	0.408937	0.739085	0	0
2035-01-01	3747230	64.6167	16.6553	TRUE	Depot	1680.48	1680.48	0	0	0	0	3.64282e+06	0.0660195	0.5	0	0
2035-01-01	4728236	64.7399	21.0264	TRUE	Destination	125.904	125.904	0	0	0	0	43562.3	0.320557	0.703934	0	0
2035-01-01	2927775	55.5162	13.0197	TRUE	Depot	25.5513	25.5513	0	0	0	0	17349.3	0.201609	0.5	0	0
2035-01-01	2819883	57.6629	12.5465	TRUE	Depot	543.635	543.635	0	0	0	0	1.17845e+06	0.0671426	0.5	0	0
2035-01-01	2936778	55.5617	13.0733	TRUE	RestStop	16899.2	16899.2	0	0	0	0	13255860	0.105155	0.293393	0	0
2035-01-01	2891794	55.8958	12.8578	TRUE	Depot	2148.95	2148.95	0	0	0	0	4658339	0.0659025	0.5	0	0
2035-01-01	3359900	58.0064	14.9467	TRUE	Depot	1136.04	1136.04	0	0	0	0	2.46264e+06	0.0662769	0.5	0	0
2035-01-01	3116935	58.7079	13.8413	TRUE	Depot	542.348	542.348	0	0	0	0	1.17566e+06	0.0671466	0.5	0	0
2035-01-01	2774914	58.2905	12.3235	TRUE	Destination	3600.78	3600.78	0	0	0	0	1.90462e+06	0.191353	0.577058	0	0
2035-01-01	3971975	59.5024	17.6561	TRUE	Depot	523.293	523.293	0	0	0	0	1.13436e+06	0.0672071	0.5	0	0
2035-01-01	4007970	59.412	17.8337	TRUE	Depot	5136.54	5136.54	0	0	0	0	11134628	0.0656582	0.5	0	0
2035-01-01	3143909	58.1819	13.9707	TRUE	Depot	613.914	613.914	0	0	0	0	1.3308e+06	0.0669526	0.5	0	0
2035-01-01	2927907	58.16	13.0098	TRUE	Destination	200.267	200.267	0	0	0	0	1353.87	0.405261	0.468002	0	0
2035-01-01	3647930	58.6055	16.2385	TRUE	Depot	9898.5	9898.5	0	0	0	0	21457262	0.0655736	0.5	0	0
2035-01-01	2657903	58.0777	11.828	TRUE	Depot	2988.11	2988.11	0	0	0	0	6477406	0.0657845	0.5	0	0
2035-01-01	4142965	59.3189	18.4308	TRUE	Depot	1513.97	1513.97	0	0	0	0	3281874	0.0660786	0.5	0	0
2035-01-01	3044907	58.1483	13.5594	TRUE	Depot	258.967	258.967	0	0	0	0	561371	0.0689676	0.5	0	0
2035-01-01	3657026	60.5383	16.2651	TRUE	Depot	75.6491	75.6491	0	0	0	0	10310.1	0.154826	0.5	0	0
2035-01-01	2936805	56.1073	13.0574	TRUE	Depot	38.9186	38.9186	0	0	0	0	18822.5	0.177345	0.5	0	0
2035-01-01	3701851	57.0334	16.4426	TRUE	Depot	5364.32	5364.32	0	0	0	0	11628395	0.0656507	0.5	0	0
2035-01-01	3962960	59.2055	17.6396	TRUE	Depot	3018.86	3018.86	0	0	0	0	6544066	0.0657814	0.5	0	0
2035-01-01	2855795	55.9124	12.6898	TRUE	Depot	190.067	190.067	0	0	0	0	412014	0.0702309	0.5	0	0
2035-01-01	3512900	58.0081	15.6267	TRUE	Depot	21.4949	21.4949	0	0	0	0	1739.31	0.21494	0.5	0	0
2035-01-01	3882033	60.6795	17.2757	TRUE	Depot	37.6137	37.6137	0	0	0	0	22291.7	0.178954	0.5	0	0
2035-01-01	2756883	57.6621	12.2753	TRUE	Depot	1189.76	1189.76	0	0	0	0	2.57909e+06	0.066241	0.5	0	0
2035-01-01	4151994	59.8969	18.4793	TRUE	Destination	276.069	276.069	0	0	0	0	19031.1	0.398703	0.194764	0	0
2035-01-01	3377952	59.0566	15.0108	TRUE	RestStop	33801.8	33801.8	0	0	0	0	26514264	0.105088	0.30503	0	0
2035-01-01	2891821	56.427	12.8686	TRUE	Depot	403.24	403.24	0	0	0	0	874116	0.0677206	0.5	0	0
2035-01-01	3476881	57.6208	15.4756	TRUE	Depot	40.504	40.504	0	0	0	0	24441.8	0.17553	0.5	0	0
2035-01-01	3278817	56.3563	14.5798	TRUE	Depot	41.6236	41.6236	0	0	0	0	6111.34	0.174331	0.5	0	0
2035-01-01	3440811	56.2384	15.284	TRUE	Depot	476.575	476.575	0	0	0	0	1.03309e+06	0.0673762	0.5	0	0
2035-01-01	4638245	64.914	20.6239	TRUE	Depot	83.1218	83.1218	0	0	0	0	180186	0.0763403	0.5	0	0
2035-01-01	3350850	57.0185	14.8805	TRUE	Depot	57.176	57.176	0	0	0	0	60306.3	0.162535	0.5	0	0
2035-01-01	3161965	59.3108	14.072	TRUE	Depot	553.168	553.168	0	0	0	0	1.19912e+06	0.067114	0.5	0	0
2035-01-01	3494920	58.4002	15.553	TRUE	Destination	4380.44	4380.44	0	0	0	0	2317023	0.191235	0.42527	0	0
2035-01-01	3927011	60.2203	17.4689	TRUE	Depot	39.1181	39.1181	0	0	0	0	7602.02	0.177109	0.5	0	0
2035-01-01	3107917	58.3483	13.8367	TRUE	Depot	182.623	182.623	0	0	0	0	395877	0.0704245	0.5	0	0
2035-01-01	2846951	59.0393	12.674	TRUE	Destination	300.823	300.823	0	0	0	0	20568.5	0.397277	0.592522	0	0
2035-01-01	2756951	59.0219	12.2739	TRUE	Depot	1479.27	1479.27	0	0	0	0	3206658	0.0660926	0.5	0	0
2035-01-01	4098020	60.4059	18.205	TRUE	Depot	293.936	293.936	0	0	0	0	637174	0.068553	0.5	0	0
2035-01-01	3503846	56.9253	15.5722	TRUE	Depot	84.9777	84.9777	0	0	0	0	112917	0.124152	0.5	0	0
2035-01-01	2891811	56.2314	12.8625	TRUE	Depot	2022.31	2022.31	0	0	0	0	4383829	0.0659287	0.5	0	0
2035-01-01	2927778	55.5701	13.0225	TRUE	Destination	4987.99	4987.99	0	0	0	0	2.63838e+06	0.191168	0.518371	0	0
2035-01-01	3728951	59.037	16.5817	TRUE	Depot	105.417	105.417	0	0	0	0	228515	0.0740439	0.5	0	0
2035-01-01	3360045	60.9059	14.9596	TRUE	Depot	78.6085	78.6085	0	0	0	0	37368.2	0.153927	0.5	0	0
2035-01-01	3980965	59.3029	17.7058	TRUE	Destination	19.405	19.405	0	0	0	0	806.368	0.627865	0.957702	0	0
2035-01-01	4097968	59.3601	18.228	TRUE	Depot	294.538	294.538	0	0	0	0	638478	0.0685467	0.5	0	0
2035-01-01	4728238	64.7717	21.0393	TRUE	Depot	1731.36	1731.36	0	0	0	0	3753129	0.0660038	0.5	0	0
2035-01-01	2981779	55.5973	13.2619	TRUE	Depot	93.0702	93.0702	0	0	0	0	101864	0.1489	0.5	0	0
2035-01-01	3026976	59.5337	13.4778	TRUE	Depot	67.2066	67.2066	0	0	0	0	39230.8	0.157823	0.5	0	0
2035-01-01	3756105	62.1028	16.7144	TRUE	Depot	147.768	147.768	0	0	0	0	320321	0.0715902	0.5	0	0
2035-01-01	2891820	56.4199	12.8637	TRUE	Depot	84.9354	84.9354	0	0	0	0	62113.7	0.152217	0.5	0	0
2035-01-01	3207167	63.3459	14.2441	TRUE	Depot	549.146	549.146	0	0	0	0	1.1904e+06	0.0671259	0.5	0	0
2035-01-01	4025976	59.5206	17.9006	TRUE	Depot	1293.8	1293.8	0	0	0	0	2.80462e+06	0.06618	0.5	0	0
2035-01-01	4052970	59.4144	18.0369	TRUE	Depot	2444.14	2444.14	0	0	0	0	5.29824e+06	0.0658517	0.5	0	0
2035-01-01	3188813	56.2609	14.1983	TRUE	Depot	707.415	707.415	0	0	0	0	1.53349e+06	0.0667582	0.5	0	0
2035-01-01	4124981	59.637	18.3339	TRUE	RestStop	2818.4	2818.4	0	0	0	0	2.21077e+06	0.105833	0.412321	0	0
2035-01-01	3170872	57.4504	14.0926	TRUE	RestStop	77768.2	77768.2	0	0	0	0	61001740	0.105049	0.188963	0	0
2035-01-01	3900119	62.3965	17.3381	TRUE	Depot	13747.4	13747.4	0	0	0	0	29800544	0.0655481	0.5	0	0
2035-01-01	2900833	56.6776	12.8834	TRUE	Destination	6317.7	6317.7	0	0	0	0	3341731	0.191067	0.479775	0	0
2035-01-01	3261049	60.9903	14.5169	TRUE	Depot	456.018	456.018	0	0	0	0	988525	0.0674616	0.5	0	0
2035-01-01	4566191	63.8356	20.3125	TRUE	Depot	254.425	254.425	0	0	0	0	551524	0.0690298	0.5	0	0
2035-01-01	3944946	58.9203	17.5416	TRUE	Depot	96.7017	96.7017	0	0	0	0	61535	0.149631	0.5	0	0
2035-01-01	4034956	59.1279	17.9224	TRUE	Depot	84.2535	84.2535	0	0	0	0	119304	0.116644	0.5	0	0
2035-01-01	2747871	57.435	12.2286	TRUE	Depot	34.3087	34.3087	0	0	0	0	1602.6	0.183577	0.5	0	0
2035-01-01	4566192	63.8496	20.2957	TRUE	Destination	2485.36	2485.36	0	0	0	0	1.31462e+06	0.191651	0.454249	0	0
2035-01-01	4773247	64.9503	21.2024	TRUE	RestStop	9802.13	9802.13	0	0	0	0	7.68884e+06	0.105254	0.245523	0	0
2035-01-01	2981825	56.5199	13.2785	TRUE	Depot	85.5479	85.5479	0	0	0	0	60409.1	0.152065	0.5	0	0
2035-01-01	2882888	57.7697	12.8209	TRUE	Depot	33.6367	33.6367	0	0	0	0	5845.15	0.184628	0.5	0	0
2035-01-01	3909115	62.3111	17.3744	TRUE	Destination	851.135	851.135	0	0	0	0	450206	0.193499	0.246076	0	0
2035-01-01	4539192	63.8444	20.1682	TRUE	Depot	305.545	305.545	0	0	0	0	662340	0.0684363	0.5	0	0
2035-01-01	3998987	59.7495	17.7946	TRUE	Depot	200.266	200.266	0	0	0	0	434123	0.0699891	0.5	0	0
2035-01-01	3710900	58.0037	16.4887	TRUE	Destination	514.478	514.478	0	0	0	0	272132	0.195337	0.497642	0	0
2035-01-01	3026918	58.3786	13.4498	TRUE	Depot	205.314	205.314	0	0	0	0	445065	0.0698783	0.5	0	0
2035-01-01	4854263	65.2647	21.5631	TRUE	Depot	174.427	174.427	0	0	0	0	378111	0.0706567	0.5	0	0
2035-01-01	3251924	58.4986	14.4595	TRUE	Depot	246.205	246.205	0	0	0	0	533705	0.0691482	0.5	0	0
2035-01-01	4971282	65.6533	22.0848	TRUE	Depot	25.0528	25.0528	0	0	0	0	33654.5	0.163801	0.5	0	0
2035-01-01	4584185	63.7143	20.3615	TRUE	Destination	269.418	269.418	0	0	0	0	89013.3	0.319499	0.662644	0	0
2035-01-01	3107920	58.4038	13.8378	TRUE	Depot	265.036	265.036	0	0	0	0	574526	0.0688877	0.5	0	0
2035-01-01	3206976	59.5391	14.273	TRUE	Destination	488.983	488.983	0	0	0	0	258646	0.19558	0.330153	0	0
2035-01-01	4395179	63.582	19.5274	TRUE	Depot	74.1893	74.1893	0	0	0	0	63682.1	0.155295	0.5	0	0
2035-01-01	2774917	58.3518	12.3205	TRUE	Depot	102.996	102.996	0	0	0	0	223267	0.0742452	0.5	0	0
2035-01-01	3693015	60.3017	16.4164	TRUE	Depot	221.261	221.261	0	0	0	0	479634	0.0695615	0.5	0	0
2035-01-01	3737952	59.055	16.6142	TRUE	Depot	896.582	896.582	0	0	0	0	1.94355e+06	0.0664891	0.5	0	0
2035-01-01	3305883	57.6646	14.7146	TRUE	Depot	4912.53	4912.53	0	0	0	0	10649035	0.0656662	0.5	0	0
2035-01-01	4890292	65.8472	21.7217	TRUE	Depot	24.1528	24.1528	0	0	0	0	1050.78	0.2057	0.5	0	0
2035-01-01	3404839	56.7868	15.1513	TRUE	Destination	2053.47	2053.47	0	0	0	0	1.08618e+06	0.191853	0.451096	0	0
2035-01-01	3557868	57.3683	15.8356	TRUE	Depot	145.505	145.505	0	0	0	0	315415	0.0716852	0.5	0	0
2035-01-01	3359948	58.9629	14.9508	TRUE	Depot	82.8859	82.8859	0	0	0	0	75908.2	0.152742	0.5	0	0
2035-01-01	3845934	58.6806	17.1091	TRUE	Depot	283.11	283.11	0	0	0	0	613705	0.0686704	0.5	0	0
2035-01-01	3044968	59.3735	13.5246	TRUE	Depot	11899.6	11899.6	0	0	0	0	25795108	0.0655583	0.5	0	0
2035-01-01	3566874	57.4889	15.8413	TRUE	Depot	1152.85	1152.85	0	0	0	0	2499077	0.0662653	0.5	0	0
2035-01-01	2765916	58.3226	12.2827	TRUE	Depot	92.2537	92.2537	0	0	0	0	54312.5	0.150531	0.5	0	0
2035-01-01	3323809	56.1816	14.7671	TRUE	Destination	1383.98	1383.98	0	0	0	0	732051	0.192417	0.565007	0	0
2035-01-01	3225101	62.0339	14.3394	TRUE	Depot	3122.64	3122.64	0	0	0	0	6769041	0.0657715	0.5	0	0
2035-01-01	3386870	57.4098	15.0688	TRUE	Destination	5605.28	5605.28	0	0	0	0	2.9649e+06	0.191115	0.487475	0	0
2035-01-01	4061970	59.418	18.0433	TRUE	Depot	1517.95	1517.95	0	0	0	0	3.29051e+06	0.066077	0.5	0	0
2035-01-01	4647356	67.1337	20.6712	TRUE	RestStop	789.211	789.211	0	0	0	0	572062	0.116789	0.422835	0	0
2035-01-01	4494205	64.1169	19.9696	TRUE	Depot	408.418	408.418	0	0	0	0	885339	0.0676923	0.5	0	0
2035-01-01	2945810	56.2062	13.0992	TRUE	RestStop	20491.2	20491.2	0	0	0	0	16073413	0.105132	0.19283	0	0
2035-01-01	3647978	59.5608	16.2281	TRUE	Depot	210.205	210.205	0	0	0	0	455667	0.069776	0.5	0	0
2035-01-01	4097977	59.5595	18.2274	TRUE	Destination	185.37	185.37	0	0	0	0	88690.3	0.225077	0.325464	0	0
2035-01-01	2936781	55.6362	13.0678	TRUE	Depot	6207.29	6207.29	0	0	0	0	13455718	0.0656279	0.5	0	0
2035-01-01	4079961	59.2297	18.1399	TRUE	Depot	1354.12	1354.12	0	0	0	0	2.93536e+06	0.066149	0.5	0	0
2035-01-01	3882120	62.4011	17.2549	TRUE	Depot	311.726	311.726	0	0	0	0	675738	0.0683777	0.5	0	0
2035-01-01	5358366	67.3358	23.8228	TRUE	RestStop	1522.35	1522.35	0	0	0	0	1.19414e+06	0.106524	0.419896	0	0
2035-01-01	2675885	57.7022	11.9179	TRUE	Depot	4897.62	4897.62	0	0	0	0	10616712	0.0656667	0.5	0	0
2035-01-01	2864840	56.8161	12.7307	TRUE	Depot	727.292	727.292	0	0	0	0	1.57657e+06	0.0667234	0.5	0	0
2035-01-01	3953978	59.5636	17.5619	TRUE	Destination	584.934	584.934	0	0	0	0	309399	0.194777	0.462551	0	0
2035-01-01	3684066	61.3356	16.3902	TRUE	Depot	1172.25	1172.25	0	0	0	0	2.54113e+06	0.0662524	0.5	0	0
2035-01-01	2999779	55.581	13.3454	TRUE	Depot	90.4342	90.4342	0	0	0	0	6378.17	0.150925	0.5	0	0
2035-01-01	3971994	59.8853	17.6774	TRUE	Depot	87.7166	87.7166	0	0	0	0	32786.1	0.151543	0.5	0	0
2035-01-01	4080171	63.4399	18.136	TRUE	Depot	20.066	20.066	0	0	0	0	2350.81	0.22092	0.5	0	0
2035-01-01	4079958	59.1749	18.1543	TRUE	Destination	4632.59	4632.59	0	0	0	0	2450394	0.191205	0.531713	0	0
2035-01-01	3197793	55.8741	14.2193	TRUE	Depot	135.621	135.621	0	0	0	0	293990	0.0721372	0.5	0	0
2035-01-01	3549090	61.8036	15.7927	TRUE	Depot	1641.62	1641.62	0	0	0	0	3.55859e+06	0.0660323	0.5	0	0
2035-01-01	3998972	59.4572	17.7992	TRUE	Destination	557.931	557.931	0	0	0	0	295116	0.194975	0.162291	0	0
2035-01-01	3882034	60.6834	17.274	TRUE	Destination	12524.9	12524.9	0	0	0	0	6.62501e+06	0.19088	0.550914	0	0
2035-01-01	3179899	57.9994	14.12	TRUE	Depot	159.789	159.789	0	0	0	0	346379	0.0711307	0.5	0	0
2035-01-01	4737282	65.6462	21.0584	TRUE	Depot	25.3613	25.3613	0	0	0	0	1833.38	0.202138	0.5	0	0
2035-01-01	3575866	57.3309	15.8908	TRUE	Destination	798.096	798.096	0	0	0	0	422151	0.193685	0.248426	0	0
2035-01-01	4142984	59.6997	18.4014	TRUE	Depot	125.774	125.774	0	0	0	0	272644	0.0726582	0.5	0	0
2035-01-01	3107857	57.1578	13.8294	TRUE	Depot	329.275	329.275	0	0	0	0	713780	0.0682234	0.5	0	0
2035-01-01	3116918	58.378	13.8765	TRUE	Depot	4995.29	4995.29	0	0	0	0	10828432	0.0656631	0.5	0	0
2035-01-01	2936783	55.6798	13.0783	TRUE	Depot	379.949	379.949	0	0	0	0	823627	0.0678579	0.5	0	0
2035-01-01	3485810	56.2025	15.5122	TRUE	RestStop	4800.88	4800.88	0	0	0	0	3.76583e+06	0.105497	0.230639	0	0
2035-01-01	3828067	61.3407	17.017	TRUE	Depot	22.1423	22.1423	0	0	0	0	1070.12	0.212485	0.5	0	0
2035-01-01	4539190	63.8173	20.1878	TRUE	Depot	28.0446	28.0446	0	0	0	0	38684.1	0.153482	0.5	0	0
2035-01-01	2846982	59.649	12.6401	TRUE	Depot	181.73	181.73	0	0	0	0	393942	0.0704487	0.5	0	0
2035-01-01	2747855	57.1178	12.2373	TRUE	Depot	240.577	240.577	0	0	0	0	521505	0.069234	0.5	0	0
2035-01-01	4034976	59.5244	17.9307	TRUE	Depot	690.845	690.845	0	0	0	0	1.49757e+06	0.0667889	0.5	0	0
2035-01-01	4016962	59.2569	17.8695	TRUE	Depot	1284.45	1284.45	0	0	0	0	2.78434e+06	0.0661851	0.5	0	0
2035-01-01	2918802	56.0514	12.9765	TRUE	Depot	2121.66	2121.66	0	0	0	0	4599191	0.0659079	0.5	0	0
2035-01-01	3783030	60.6148	16.8088	TRUE	Depot	2082.11	2082.11	0	0	0	0	4.51345e+06	0.0659159	0.5	0	0
2035-01-01	3116919	58.3964	13.8665	TRUE	Depot	12883	12883	0	0	0	0	27926954	0.0655525	0.5	0	0
2035-01-01	3170800	56.006	14.1032	TRUE	Depot	1787.93	1787.93	0	0	0	0	3.87576e+06	0.0659873	0.5	0	0
2035-01-01	2963916	58.3201	13.1716	TRUE	Destination	67.8497	67.8497	0	0	0	0	8285.35	0.451873	0.898962	0	0
2035-01-01	4206164	63.2961	18.7144	TRUE	Depot	2100.55	2100.55	0	0	0	0	4.55342e+06	0.0659121	0.5	0	0
2035-01-01	3062881	57.6318	13.611	TRUE	Depot	300.746	300.746	0	0	0	0	651936	0.0684834	0.5	0	0
2035-01-01	3197814	56.2937	14.2154	TRUE	Destination	43.048	43.048	0	0	0	0	562.304	0.492488	0.907004	0	0
2035-01-01	4097967	59.3589	18.2233	TRUE	Depot	880.535	880.535	0	0	0	0	1.90876e+06	0.0665074	0.5	0	0
2035-01-01	3909208	64.1671	17.3682	TRUE	RestStop	5433.91	5433.91	0	0	0	0	4262382	0.105442	0.392784	0	0
2035-01-01	3891122	62.4451	17.3188	TRUE	Depot	141.277	141.277	0	0	0	0	306250	0.0718708	0.5	0	0
2035-01-01	4088965	59.318	18.1726	TRUE	Destination	1200.19	1200.19	0	0	0	0	634838	0.192681	0.642854	0	0
2035-01-01	3522030	60.6058	15.6646	TRUE	Destination	5289.44	5289.44	0	0	0	0	2.79783e+06	0.191141	0.526359	0	0
2035-01-01	3341807	56.1588	14.8417	TRUE	Depot	40908.4	40908.4	0	0	0	0	88678330	0.0655046	0.5	0	0
2035-01-01	2972969	59.399	13.2323	TRUE	Depot	222.651	222.651	0	0	0	0	482647	0.069536	0.5	0	0
2035-01-01	3495192	63.8541	15.5569	TRUE	Depot	5032.36	5032.36	0	0	0	0	10908798	0.0656618	0.5	0	0
2035-01-01	4034982	59.6454	17.9365	TRUE	Destination	3503.26	3503.26	0	0	0	0	1.85304e+06	0.191371	0.609295	0	0
2035-01-01	2900885	57.7168	12.8817	TRUE	Depot	874.829	874.829	0	0	0	0	1.89639e+06	0.0665141	0.5	0	0
2035-01-01	4088974	59.4999	18.1664	TRUE	Depot	63.7204	63.7204	0	0	0	0	14670.3	0.159293	0.5	0	0
2035-01-01	3297157	63.1595	14.6644	TRUE	Depot	33.9247	33.9247	0	0	0	0	1971.56	0.184172	0.5	0	0
2035-01-01	3503971	59.4377	15.5863	TRUE	Destination	106.914	106.914	0	0	0	0	11092.1	0.426115	0.83165	0	0
2035-01-01	4647358	67.1624	20.6458	TRUE	Depot	27.2668	27.2668	0	0	0	0	20542.8	0.197165	0.5	0	0
2035-01-01	3638930	58.6145	16.1669	TRUE	RestStop	38114.7	38114.7	0	0	0	0	29897308	0.10508	0.341423	0	0
2035-01-01	3971959	59.1994	17.6584	TRUE	RestStop	69581.2	69581.2	0	0	0	0	54579844	0.105053	0.216485	0	0
2035-01-01	4016962	59.2403	17.8526	TRUE	Destination	586.36	586.36	0	0	0	0	310154	0.194767	0.576259	0	0
2035-01-01	3359883	57.6767	14.9527	TRUE	Depot	1050.15	1050.15	0	0	0	0	2.27644e+06	0.0663419	0.5	0	0
2035-01-01	2819810	56.2	12.5436	TRUE	Depot	7463.51	7463.51	0	0	0	0	16178877	0.0656034	0.5	0	0
2035-01-01	3971969	59.392	17.6558	TRUE	Depot	43.8506	43.8506	0	0	0	0	69994.4	0.11688	0.5	0	0
2035-01-01	3306023	60.4604	14.7169	TRUE	Depot	87.2301	87.2301	0	0	0	0	189091	0.075829	0.5	0	0
2035-01-01	3404940	58.8094	15.1217	TRUE	Depot	310.209	310.209	0	0	0	0	672449	0.0683919	0.5	0	0
2035-01-01	3566952	59.0405	15.8715	TRUE	Destination	355.705	355.705	0	0	0	0	185820	0.199886	0.429324	0	0
2035-01-01	3657027	60.5407	16.2762	TRUE	Depot	343.146	343.146	0	0	0	0	743848	0.0681126	0.5	0	0
2035-01-01	2945850	57.0078	13.0976	TRUE	Destination	822.404	822.404	0	0	0	0	435009	0.193597	0.227419	0	0
2035-01-01	3836963	59.2606	17.0735	TRUE	Depot	37.3982	37.3982	0	0	0	0	21579.3	0.179231	0.5	0	0
2035-01-01	3827935	58.7188	17.0066	TRUE	Depot	2225.04	2225.04	0	0	0	0	4.82328e+06	0.0658881	0.5	0	0
2035-01-01	3944962	59.254	17.5536	TRUE	Depot	37.7449	37.7449	0	0	0	0	19206.5	0.178787	0.5	0	0
2035-01-01	3936018	60.3627	17.5017	TRUE	Depot	711.716	711.716	0	0	0	0	1.54281e+06	0.0667506	0.5	0	0
2035-01-01	2963983	59.6629	13.1601	TRUE	Depot	381.464	381.464	0	0	0	0	826910	0.0678484	0.5	0	0
2035-01-01	4026144	62.8843	17.9055	TRUE	Depot	31.6672	31.6672	0	0	0	0	36848.9	0.175081	0.5	0	0
2035-01-01	2522918	58.3671	11.2348	TRUE	Depot	187.47	187.47	0	0	0	0	406385	0.0702967	0.5	0	0
2035-01-01	3719967	59.3591	16.5423	TRUE	Depot	145.765	145.765	0	0	0	0	315978	0.0716741	0.5	0	0
2035-01-01	4017010	60.2105	17.8622	TRUE	Destination	90.2114	90.2114	0	0	0	0	1607.17	0.434398	0.808573	0	0
2035-01-01	4188231	64.627	18.6272	TRUE	Destination	10532.2	10532.2	0	0	0	0	5570981	0.190916	0.240097	0	0
2035-01-01	2981922	58.4516	13.2541	TRUE	Depot	84.8729	84.8729	0	0	0	0	183982	0.0761163	0.5	0	0
2035-01-01	3674849	56.984	16.3271	TRUE	Depot	475.686	475.686	0	0	0	0	1.03116e+06	0.0673798	0.5	0	0
2035-01-01	2666888	57.7666	11.8761	TRUE	Depot	28.8889	28.8889	0	0	0	0	33765.5	0.179389	0.5	0	0
2035-01-01	4467330	66.6032	19.8532	TRUE	Depot	4271.81	4271.81	0	0	0	0	9260133	0.0656937	0.5	0	0
2035-01-01	3423144	62.8901	15.2116	TRUE	Depot	48.2889	48.2889	0	0	0	0	35142.2	0.168345	0.5	0	0
2035-01-01	4836263	65.2795	21.4935	TRUE	Depot	1876.65	1876.65	0	0	0	0	4.06806e+06	0.0659634	0.5	0	0
2035-01-01	3647881	57.6258	16.2008	TRUE	Depot	84.1107	84.1107	0	0	0	0	52750.5	0.152425	0.5	0	0
2035-01-01	3881981	59.6352	17.278	TRUE	RestStop	29112.2	29112.2	0	0	0	0	22835786	0.105099	0.209167	0	0
2035-01-01	2765914	58.2886	12.3034	TRUE	Destination	1078.99	1078.99	0	0	0	0	570728	0.192905	0.511176	0	0
2035-01-01	3566809	56.1974	15.8537	TRUE	Depot	68.1648	68.1648	0	0	0	0	52526.9	0.157446	0.5	0	0
2035-01-01	3162024	60.4887	14.0714	TRUE	Depot	277.705	277.705	0	0	0	0	601989	0.0687324	0.5	0	0
2035-01-01	3621150	63.0098	16.1192	TRUE	Depot	469.534	469.534	0	0	0	0	1.01782e+06	0.0674046	0.5	0	0
2035-01-01	2919006	60.1372	12.9876	TRUE	Depot	1331.66	1331.66	0	0	0	0	2.88668e+06	0.0661602	0.5	0	0
2035-01-01	3395962	59.2458	15.1074	TRUE	RestStop	43870.3	43870.3	0	0	0	0	34412110	0.105072	0.36449	0	0
2035-01-01	3107933	58.6748	13.8146	TRUE	Destination	2237.29	2237.29	0	0	0	0	1183407	0.191758	0.507612	0	0
2035-01-01	3116934	58.6858	13.8445	TRUE	Depot	648.423	648.423	0	0	0	0	1.40561e+06	0.0668743	0.5	0	0
2035-01-01	4016960	59.213	17.8451	TRUE	Depot	806.836	806.836	0	0	0	0	1.749e+06	0.0666011	0.5	0	0
2035-01-01	4034963	59.2703	17.9263	TRUE	Destination	1176.21	1176.21	0	0	0	0	622151	0.192722	0.525768	0	0
2035-01-01	4206259	65.1986	18.7093	TRUE	Depot	773.866	773.866	0	0	0	0	1.67753e+06	0.0666487	0.5	0	0
2035-01-01	2747866	57.3268	12.2111	TRUE	RestStop	6613.69	6613.69	0	0	0	0	5187811	0.105366	0.173182	0	0
2035-01-01	3386872	57.4428	15.0612	TRUE	Destination	6639.21	6639.21	0	0	0	0	3511795	0.191049	0.376911	0	0
2035-01-01	3513028	60.5774	15.6151	TRUE	Depot	1190.73	1190.73	0	0	0	0	2.58119e+06	0.0662404	0.5	0	0
2035-01-01	3008858	57.1685	13.3965	TRUE	Depot	63.3625	63.3625	0	0	0	0	95635.9	0.114503	0.5	0	0
2035-01-01	2648884	57.6968	11.7993	TRUE	Depot	2838.78	2838.78	0	0	0	0	6.15371e+06	0.0658004	0.5	0	0
2035-01-01	3081001	60.0262	13.6891	TRUE	Depot	4432.93	4432.93	0	0	0	0	9609402	0.065686	0.5	0	0
2035-01-01	3638949	58.9923	16.1968	TRUE	Depot	6732.27	6732.27	0	0	0	0	14593759	0.0656165	0.5	0	0
2035-01-01	3809938	58.7719	16.9294	TRUE	Destination	100.621	100.621	0	0	0	0	13820.7	0.428913	0.796612	0	0
2035-01-01	3440955	59.1115	15.2804	TRUE	Depot	111.049	111.049	0	0	0	0	240723	0.0736098	0.5	0	0
2035-01-01	2693886	57.7385	11.9862	TRUE	RestStop	31453.7	31453.7	0	0	0	0	24672472	0.105093	0.215647	0	0
2035-01-01	3468026	60.5285	15.4	TRUE	Depot	2496.17	2496.17	0	0	0	0	5.41102e+06	0.065844	0.5	0	0
2035-01-01	3422978	59.563	15.2301	TRUE	Depot	55.8954	55.8954	0	0	0	0	121027	0.0817228	0.5	0	0
2035-01-01	2936776	55.5374	13.0746	TRUE	Depot	36.9111	36.9111	0	0	0	0	44318.6	0.162368	0.5	0	0
2035-01-01	4530294	65.8861	20.1211	TRUE	Depot	48.9527	48.9527	0	0	0	0	105421	0.0844728	0.5	0	0
2035-01-01	2585915	58.3029	11.4978	TRUE	Destination	408.809	408.809	0	0	0	0	216238	0.196539	0.709906	0	0
2035-01-01	4097961	59.2201	18.2208	TRUE	Depot	326.025	326.025	0	0	0	0	706735	0.0682507	0.5	0	0
2035-01-01	3566951	59.035	15.8735	TRUE	Depot	338.138	338.138	0	0	0	0	732991	0.0681516	0.5	0	0
2035-01-01	4476196	63.9215	19.8808	TRUE	Depot	54.8197	54.8197	0	0	0	0	118834	0.081946	0.5	0	0
2035-01-01	3611928	58.5697	16.0788	TRUE	RestStop	22753.1	22753.1	0	0	0	0	17847674	0.105121	0.205791	0	0
2035-01-01	2675917	58.3534	11.9129	TRUE	Depot	7868.56	7868.56	0	0	0	0	17056898	0.0655972	0.5	0	0
2035-01-01	2756916	58.3348	12.2441	TRUE	Depot	422.45	422.45	0	0	0	0	915757	0.0676189	0.5	0	0
2035-01-01	3287911	58.2313	14.6274	TRUE	Destination	674.824	674.824	0	0	0	0	356946	0.194233	0.301728	0	0
2035-01-01	3846086	61.7358	17.1021	TRUE	Destination	4815.43	4815.43	0	0	0	0	2.54711e+06	0.191185	0.502039	0	0
2035-01-01	3800938	58.7718	16.9108	TRUE	RestStop	23679.2	23679.2	0	0	0	0	18574050	0.105117	0.179765	0	0
2035-01-01	5268370	67.4041	23.4374	TRUE	Depot	24.9339	24.9339	0	0	0	0	13853.3	0.203358	0.5	0	0
2035-01-01	4467196	63.9207	19.8453	TRUE	Depot	140.924	140.924	0	0	0	0	305485	0.0718868	0.5	0	0
2035-01-01	2918778	55.5754	12.9918	TRUE	Depot	112.012	112.012	0	0	0	0	242811	0.0735399	0.5	0	0
2035-01-01	4197165	63.3199	18.6743	TRUE	Depot	48.371	48.371	0	0	0	0	35634.6	0.168282	0.5	0	0
2035-01-01	3242802	56.0453	14.4395	TRUE	Depot	182.86	182.86	0	0	0	0	396392	0.0704181	0.5	0	0
2035-01-01	3368901	58.0327	14.9679	TRUE	RestStop	32798.8	32798.8	0	0	0	0	25727536	0.10509	0.347896	0	0
2035-01-01	3990149	62.9888	17.7258	TRUE	Depot	348.73	348.73	0	0	0	0	755953	0.0680705	0.5	0	0
2035-01-01	4638278	65.5754	20.6219	TRUE	Depot	99.7639	99.7639	0	0	0	0	216261	0.0745291	0.5	0	0
2035-01-01	3053872	57.4474	13.5912	TRUE	Depot	1887.1	1887.1	0	0	0	0	4.09071e+06	0.0659607	0.5	0	0
2035-01-01	3855035	60.7058	17.147	TRUE	Destination	1051.52	1051.52	0	0	0	0	556201	0.192963	0.250046	0	0
2035-01-01	3566970	59.4021	15.8737	TRUE	Depot	514.621	514.621	0	0	0	0	1.11556e+06	0.0672362	0.5	0	0
2035-01-01	2801983	59.6723	12.4732	TRUE	Depot	21.2147	21.2147	0	0	0	0	862.431	0.21605	0.5	0	0
2035-01-01	2783889	57.799	12.3701	TRUE	RestStop	28654.6	28654.6	0	0	0	0	22476856	0.1051	0.251545	0	0
2035-01-01	3827966	59.3364	17.0241	TRUE	Depot	1190.44	1190.44	0	0	0	0	2.58055e+06	0.0662406	0.5	0	0
2035-01-01	3062882	57.6521	13.6015	TRUE	Depot	61.3254	61.3254	0	0	0	0	132937	0.0801994	0.5	0	0
2035-01-01	3080892	57.8493	13.7137	TRUE	Depot	113.713	113.713	0	0	0	0	246500	0.0734193	0.5	0	0
2035-01-01	2801844	56.8881	12.4792	TRUE	Depot	3890.1	3890.1	0	0	0	0	8432682	0.0657145	0.5	0	0
2035-01-01	3710912	58.2549	16.4913	TRUE	Depot	343.869	343.869	0	0	0	0	745415	0.0681071	0.5	0	0
2035-01-01	4034974	59.4972	17.9217	TRUE	Depot	3514.91	3514.91	0	0	0	0	7619384	0.0657392	0.5	0	0
2035-01-01	3431810	56.2014	15.2755	TRUE	Depot	2432.88	2432.88	0	0	0	0	5.27382e+06	0.0658535	0.5	0	0
2035-01-01	2954990	59.803	13.1224	TRUE	Depot	80.2176	80.2176	0	0	0	0	123418	0.108114	0.5	0	0
2035-01-01	4458331	66.6327	19.8229	TRUE	Depot	69.1007	69.1007	0	0	0	0	31787.8	0.157087	0.5	0	0
2035-01-01	4557190	63.8172	20.258	TRUE	Destination	2506.35	2506.35	0	0	0	0	1.32573e+06	0.191643	0.523065	0	0
2035-01-01	2765858	57.1626	12.2879	TRUE	Depot	806.682	806.682	0	0	0	0	1.74867e+06	0.0666013	0.5	0	0
2035-01-01	3377953	59.063	15.0068	TRUE	RestStop	5378.59	5378.59	0	0	0	0	4.219e+06	0.105446	0.290479	0	0
2035-01-01	3980965	59.3017	17.7052	TRUE	Depot	73.3766	73.3766	0	0	0	0	76089.7	0.155565	0.5	0	0
2035-01-01	3459179	63.5846	15.3601	TRUE	Depot	30.4452	30.4452	0	0	0	0	18305.2	0.190253	0.5	0	0
2035-01-01	3278812	56.2588	14.5642	TRUE	Destination	63.8224	63.8224	0	0	0	0	245.709	0.456321	0.86652	0	0
2035-01-01	3143908	58.1702	13.9608	TRUE	Depot	776.621	776.621	0	0	0	0	1.6835e+06	0.0666446	0.5	0	0
2035-01-01	3953958	59.1771	17.5915	TRUE	Depot	119.407	119.407	0	0	0	0	258842	0.0730409	0.5	0	0
2035-01-01	3989991	59.8296	17.7376	TRUE	Depot	210.451	210.451	0	0	0	0	456202	0.069771	0.5	0	0
2035-01-01	3692970	59.4034	16.4256	TRUE	Destination	667.888	667.888	0	0	0	0	353278	0.194269	0.320731	0	0
2035-01-01	3908960	59.2068	17.3854	TRUE	Depot	99.2503	99.2503	0	0	0	0	131897	0.121647	0.5	0	0
2035-01-01	3207025	60.5	14.2535	TRUE	Depot	2223.8	2223.8	0	0	0	0	4.8206e+06	0.0658883	0.5	0	0
2035-01-01	3746887	57.7501	16.673	TRUE	Destination	16522.4	16522.4	0	0	0	0	8739488	0.190833	0.417067	0	0
2035-01-01	3846087	61.7441	17.1197	TRUE	Depot	3753.91	3753.91	0	0	0	0	8137464	0.0657229	0.5	0	0
2035-01-01	3783031	60.6214	16.8042	TRUE	Depot	953.092	953.092	0	0	0	0	2.06605e+06	0.0664294	0.5	0	0
2035-01-01	3143908	58.1728	13.962	TRUE	Destination	1169.88	1169.88	0	0	0	0	618803	0.192733	0.389858	0	0
2035-01-01	3909208	64.1671	17.3682	TRUE	Destination	10471.1	10471.1	0	0	0	0	5.53867e+06	0.190917	0.367634	0	0
2035-01-01	4044131	62.6378	17.9636	TRUE	Depot	438.071	438.071	0	0	0	0	949618	0.0675427	0.5	0	0
2035-01-01	2738887	57.7504	12.1734	TRUE	Destination	4914.97	4914.97	0	0	0	0	2.59976e+06	0.191175	0.466527	0	0
2035-01-01	3396042	60.8585	15.1022	TRUE	RestStop	4223.45	4223.45	0	0	0	0	3.31289e+06	0.105562	0.271945	0	0
2035-01-01	2909787	55.7443	12.9262	TRUE	Depot	1642.44	1642.44	0	0	0	0	3.56037e+06	0.066032	0.5	0	0
2035-01-01	3305882	57.6466	14.7185	TRUE	Depot	4740.82	4740.82	0	0	0	0	10276820	0.0656729	0.5	0	0
2035-01-01	2972775	55.51	13.2329	TRUE	Depot	933.439	933.439	0	0	0	0	2.02344e+06	0.0664493	0.5	0	0
2035-01-01	4034971	59.4394	17.9337	TRUE	Destination	4431.81	4431.81	0	0	0	0	2.3442e+06	0.191228	0.581598	0	0
2035-01-01	3260964	59.2964	14.5075	TRUE	Depot	539.554	539.554	0	0	0	0	1.16961e+06	0.0671552	0.5	0	0
2035-01-01	4070974	59.4993	18.1003	TRUE	Destination	123.725	123.725	0	0	0	0	2061.17	0.420036	0.603866	0	0
2035-01-01	4016968	59.3737	17.8569	TRUE	Depot	1342.88	1342.88	0	0	0	0	2.91099e+06	0.0661546	0.5	0	0
2035-01-01	3638930	58.6167	16.1813	TRUE	Destination	11660.1	11660.1	0	0	0	0	6.16759e+06	0.190894	0.595447	0	0
2035-01-01	3287954	59.0873	14.6367	TRUE	Depot	83.3502	83.3502	0	0	0	0	28116.2	0.152621	0.5	0	0
2035-01-01	4737394	67.8929	21.0646	TRUE	Depot	79.2659	79.2659	0	0	0	0	138619	0.0952833	0.5	0	0
2035-01-01	2774914	58.2956	12.3327	TRUE	Depot	2275.33	2275.33	0	0	0	0	4932290	0.0658791	0.5	0	0
2035-01-01	3098807	56.1529	13.7884	TRUE	Depot	5395.91	5395.91	0	0	0	0	11696879	0.0656497	0.5	0	0
2035-01-01	4052972	59.4436	18.0333	TRUE	Destination	38.1236	38.1236	0	0	0	0	9372.07	0.50684	0.939059	0	0
2035-01-01	2675883	57.6661	11.8894	TRUE	Depot	1146.46	1146.46	0	0	0	0	2.48521e+06	0.0662697	0.5	0	0
2035-01-01	4215165	63.3036	18.7355	TRUE	RestStop	59628.6	59628.6	0	0	0	0	46772988	0.105058	0.313397	0	0
2035-01-01	3962969	59.3919	17.6235	TRUE	Depot	83.584	83.584	0	0	0	0	20073.8	0.152561	0.5	0	0
2035-01-01	2756994	59.8812	12.2723	TRUE	Depot	73.1117	73.1117	0	0	0	0	90986.8	0.135564	0.5	0	0
2035-01-01	2540921	58.4295	11.2984	TRUE	Destination	152.869	152.869	0	0	0	0	12418.5	0.412666	0.772149	0	0
2035-01-01	2891804	56.0992	12.8564	TRUE	Depot	195.479	195.479	0	0	0	0	423746	0.0700994	0.5	0	0
2035-01-01	2900911	58.2295	12.8883	TRUE	Depot	56.0552	56.0552	0	0	0	0	40300.4	0.163166	0.5	0	0
2035-01-01	3513192	63.8449	15.6215	TRUE	Depot	1509.85	1509.85	0	0	0	0	3272941	0.0660802	0.5	0	0
2035-01-01	2594899	57.9913	11.5563	TRUE	Depot	233.606	233.606	0	0	0	0	506395	0.0693459	0.5	0	0
2035-01-01	2855802	56.0542	12.6897	TRUE	Destination	3687.75	3687.75	0	0	0	0	1.95063e+06	0.191337	0.505516	0	0
2035-01-01	3026892	57.8412	13.4418	TRUE	Destination	29.1203	29.1203	0	0	0	0	815.793	0.54563	0.990367	0	0
2035-01-01	3755968	59.3703	16.6815	TRUE	Depot	21.5863	21.5863	0	0	0	0	8556	0.214585	0.5	0	0
2035-01-01	3422955	59.114	15.2238	TRUE	Depot	453.811	453.811	0	0	0	0	983739	0.0674712	0.5	0	0
2035-01-01	4043964	59.2918	17.9996	TRUE	Depot	576.08	576.08	0	0	0	0	1.24879e+06	0.0670491	0.5	0	0
2035-01-01	3288160	63.2114	14.6383	TRUE	RestStop	7528.66	7528.66	0	0	0	0	5905521	0.105324	0.369451	0	0
2035-01-01	2657975	59.5081	11.8303	TRUE	RestStop	15617.3	15617.3	0	0	0	0	12250260	0.105167	0.409136	0	0
2035-01-01	2999874	57.4893	13.3474	TRUE	Depot	1439	1439	0	0	0	0	3.11936e+06	0.0661097	0.5	0	0
2035-01-01	3620993	59.8715	16.0853	TRUE	Depot	127.806	127.806	0	0	0	0	277049	0.0725441	0.5	0	0
2035-01-01	2999783	55.6632	13.3415	TRUE	Depot	309.319	309.319	0	0	0	0	670520	0.0684002	0.5	0	0
2035-01-01	3693066	61.3261	16.4159	TRUE	Depot	736.252	736.252	0	0	0	0	1.59599e+06	0.0667083	0.5	0	0
2035-01-01	3494831	56.6302	15.5256	TRUE	Destination	8121.86	8121.86	0	0	0	0	4.29604e+06	0.190983	0.455491	0	0
2035-01-01	3827966	59.3279	17.0209	TRUE	RestStop	10263.6	10263.6	0	0	0	0	8050813	0.105243	0.256644	0	0
2035-01-01	4097961	59.2287	18.207	TRUE	Destination	994.464	994.464	0	0	0	0	526019	0.193094	0.45871	0	0
2035-01-01	2972970	59.4016	13.2166	TRUE	Depot	76.02	76.02	0	0	0	0	164791	0.0773547	0.5	0	0
2035-01-01	3188889	57.7836	14.1682	TRUE	Depot	112.475	112.475	0	0	0	0	243815	0.0735067	0.5	0	0
2035-01-01	3980993	59.8603	17.6814	TRUE	Depot	302.318	302.318	0	0	0	0	655343	0.0684678	0.5	0	0
2035-01-01	2792890	57.8195	12.4261	TRUE	Depot	196.835	196.835	0	0	0	0	426685	0.0700677	0.5	0	0
2035-01-01	3873252	65.0566	17.2331	TRUE	Depot	509.141	509.141	0	0	0	0	1.10368e+06	0.0672551	0.5	0	0
2035-01-01	3414005	60.1154	15.189	TRUE	Depot	78.1089	78.1089	0	0	0	0	86954.7	0.150007	0.5	0	0
2035-01-01	3828092	61.855	17.0305	TRUE	Destination	171.054	171.054	0	0	0	0	795.016	0.40934	0.389241	0	0
2035-01-01	3431955	59.1181	15.2749	TRUE	Depot	184.804	184.804	0	0	0	0	400604	0.0703662	0.5	0	0
2035-01-01	2954924	58.4926	13.1561	TRUE	Depot	71.4695	71.4695	0	0	0	0	119104	0.101603	0.5	0	0
2035-01-01	3638985	59.7052	16.1946	TRUE	Destination	400.261	400.261	0	0	0	0	211717	0.196664	0.304591	0	0
2035-01-01	3647984	59.6932	16.2299	TRUE	Depot	95.1657	95.1657	0	0	0	0	81407.1	0.149932	0.5	0	0
2035-01-01	3089867	57.3541	13.7329	TRUE	Depot	3013.56	3013.56	0	0	0	0	6532574	0.065782	0.5	0	0
2035-01-01	3413955	59.1061	15.1974	TRUE	Destination	53.6441	53.6441	0	0	0	0	172.807	0.470541	0.847062	0	0
2035-01-01	3071791	55.8398	13.6584	TRUE	Depot	37.3032	37.3032	0	0	0	0	3346.53	0.179353	0.5	0	0
2035-01-01	3278813	56.2633	14.5611	TRUE	Depot	1259.18	1259.18	0	0	0	0	2.72956e+06	0.0661992	0.5	0	0
2035-01-01	3720028	60.5793	16.5255	TRUE	Depot	375.162	375.162	0	0	0	0	813250	0.0678881	0.5	0	0
2035-01-01	3395870	57.4148	15.0858	TRUE	Depot	3441.92	3441.92	0	0	0	0	7461161	0.0657447	0.5	0	0
2035-01-01	3359945	58.9005	14.9214	TRUE	Depot	245.239	245.239	0	0	0	0	531612	0.0691626	0.5	0	0
2035-01-01	2648907	58.1482	11.7979	TRUE	Depot	112.723	112.723	0	0	0	0	244353	0.073489	0.5	0	0
2035-01-01	3522028	60.5797	15.6531	TRUE	Depot	240.701	240.701	0	0	0	0	521774	0.069232	0.5	0	0
2035-01-01	3837065	61.3084	17.0692	TRUE	Depot	5451.01	5451.01	0	0	0	0	11816308	0.065648	0.5	0	0
2035-01-01	2936827	56.5479	13.0736	TRUE	Depot	641.149	641.149	0	0	0	0	1.38984e+06	0.0668901	0.5	0	0
2035-01-01	3062864	57.2893	13.6352	TRUE	Destination	2686.55	2686.55	0	0	0	0	1.42104e+06	0.191579	0.404014	0	0
2035-01-01	3719982	59.6442	16.5478	TRUE	Depot	142.699	142.699	0	0	0	0	309333	0.0718071	0.5	0	0
2035-01-01	3719983	59.6653	16.5489	TRUE	Depot	87.0692	87.0692	0	0	0	0	106158	0.134854	0.5	0	0
2035-01-01	3395920	58.4042	15.0886	TRUE	Depot	192.963	192.963	0	0	0	0	418292	0.0701596	0.5	0	0
2035-01-01	3621092	61.8411	16.0836	TRUE	Depot	77.8964	77.8964	0	0	0	0	168858	0.0770687	0.5	0	0
2035-01-01	2927825	56.5036	13.0291	TRUE	Depot	3941.77	3941.77	0	0	0	0	8544699	0.0657114	0.5	0	0
2035-01-01	2909884	57.6965	12.9486	TRUE	Depot	89.5639	89.5639	0	0	0	0	152074	0.0964652	0.5	0	0
2035-01-01	4557190	63.8103	20.268	TRUE	Depot	1794.85	1794.85	0	0	0	0	3.89076e+06	0.0659853	0.5	0	0
2035-01-01	3377851	57.0227	15.0274	TRUE	Depot	24.4761	24.4761	0	0	0	0	3962.74	0.204712	0.5	0	0
2035-01-01	3197942	58.8548	14.2189	TRUE	RestStop	93313.9	93313.9	0	0	0	0	73195970	0.105044	0.234844	0	0
2035-01-01	2720878	57.5772	12.0955	TRUE	Depot	75.7716	75.7716	0	0	0	0	138191	0.0919895	0.5	0	0
2035-01-01	3981149	62.9911	17.6921	TRUE	Depot	3534.66	3534.66	0	0	0	0	7.6622e+06	0.0657378	0.5	0	0
2035-01-01	4097966	59.3272	18.2046	TRUE	Depot	39.8063	39.8063	0	0	0	0	29207.8	0.176311	0.5	0	0
2035-01-01	4647225	64.5138	20.6459	TRUE	Depot	1949.89	1949.89	0	0	0	0	4.22684e+06	0.0659453	0.5	0	0
2035-01-01	3728952	59.0597	16.5736	TRUE	Destination	3335.73	3335.73	0	0	0	0	1.76443e+06	0.191406	0.482317	0	0
2035-01-01	4683357	67.1405	20.8034	TRUE	Destination	184.528	184.528	0	0	0	0	546.325	0.407298	0.477085	0	0
2035-01-01	2945806	56.1385	13.1136	TRUE	Destination	1332.76	1332.76	0	0	0	0	704959	0.192483	0.573334	0	0
2035-01-01	2918906	58.1307	12.9672	TRUE	Depot	60.1555	60.1555	0	0	0	0	22458.5	0.160971	0.5	0	0
2035-01-01	3692986	59.7204	16.4295	TRUE	Depot	243.632	243.632	0	0	0	0	528129	0.0691869	0.5	0	0
2035-01-01	3026968	59.3798	13.4754	TRUE	Destination	4774.79	4774.79	0	0	0	0	2.52561e+06	0.19119	0.329675	0	0
2035-01-01	4773234	64.6903	21.221	TRUE	Depot	113.449	113.449	0	0	0	0	245926	0.0734378	0.5	0	0
2035-01-01	3800939	58.7947	16.8962	TRUE	Depot	336.154	336.154	0	0	0	0	728691	0.0681673	0.5	0	0
2035-01-01	3909119	62.3923	17.3611	TRUE	Destination	738.604	738.604	0	0	0	0	390683	0.193927	0.728435	0	0
2035-01-01	3656970	59.4076	16.2455	TRUE	RestStop	7925.18	7925.18	0	0	0	0	6216553	0.105309	0.303055	0	0
2035-01-01	3557968	59.3769	15.813	TRUE	Destination	306.032	306.032	0	0	0	0	1567.15	0.397007	0.353885	0	0
2035-01-01	3584969	59.3949	15.9244	TRUE	Depot	44.6519	44.6519	0	0	0	0	7239.42	0.17139	0.5	0	0
2035-01-01	2945850	57.0078	13.0976	TRUE	Depot	730.573	730.573	0	0	0	0	1.58368e+06	0.0667178	0.5	0	0
2035-01-01	2846983	59.6649	12.6408	TRUE	Depot	85.0312	85.0312	0	0	0	0	184325	0.0760965	0.5	0	0
2035-01-01	2711881	57.6246	12.0431	TRUE	Depot	99.6402	99.6402	0	0	0	0	215993	0.0745403	0.5	0	0
2035-01-01	3170920	58.4173	14.1082	TRUE	Depot	91.3871	91.3871	0	0	0	0	195930	0.076194	0.5	0	0
2035-01-01	2729969	59.3944	12.1325	TRUE	RestStop	12326.5	12326.5	0	0	0	0	9668995	0.105206	0.534902	0	0
2035-01-01	4097962	59.2406	18.2108	TRUE	Depot	2279.54	2279.54	0	0	0	0	4.94141e+06	0.0658784	0.5	0	0
2035-01-01	2864921	58.4305	12.7366	TRUE	Depot	31.2082	31.2082	0	0	0	0	13760.7	0.188804	0.5	0	0
2035-01-01	3224820	56.4056	14.3213	TRUE	Depot	234.214	234.214	0	0	0	0	507713	0.0693359	0.5	0	0
2035-01-01	3378035	60.7154	15.0061	TRUE	Destination	1736.88	1736.88	0	0	0	0	918719	0.192066	0.449575	0	0
2035-01-01	3035926	58.5356	13.4913	TRUE	Depot	4141.5	4141.5	0	0	0	0	8977652	0.0657004	0.5	0	0
2035-01-01	3891034	60.6815	17.2859	TRUE	Depot	415.897	415.897	0	0	0	0	901552	0.0676525	0.5	0	0
2035-01-01	5241369	67.393	23.2919	TRUE	Destination	202.707	202.707	0	0	0	0	1270.62	0.404973	0.471921	0	0
2035-01-01	2711890	57.808	12.0411	TRUE	Depot	3480.93	3480.93	0	0	0	0	7.54572e+06	0.0657417	0.5	0	0
2035-01-01	3080902	58.0405	13.7087	TRUE	Depot	40.0849	40.0849	0	0	0	0	52983.4	0.144317	0.5	0	0
2035-01-01	2909886	57.7298	12.9224	TRUE	Depot	7216.36	7216.36	0	0	0	0	15643111	0.0656076	0.5	0	0
2035-01-01	3251803	56.0668	14.4576	TRUE	Depot	1294.98	1294.98	0	0	0	0	2.80716e+06	0.0661794	0.5	0	0
2035-01-01	3765228	64.5783	16.7425	TRUE	Depot	118.055	118.055	0	0	0	0	255910	0.0731274	0.5	0	0
2035-01-01	3540016	60.3387	15.7401	TRUE	Depot	399.074	399.074	0	0	0	0	865085	0.067744	0.5	0	0
2035-01-01	4070972	59.4452	18.115	TRUE	Depot	1517.74	1517.74	0	0	0	0	3290049	0.0660771	0.5	0	0
2035-01-01	3044880	57.6044	13.521	TRUE	Destination	1653.04	1653.04	0	0	0	0	874374	0.192135	0.449909	0	0
2035-01-01	3251925	58.5131	14.4758	TRUE	Depot	87.1208	87.1208	0	0	0	0	35204.6	0.151684	0.5	0	0
2035-01-01	4377178	63.5795	19.4513	TRUE	Depot	1487.4	1487.4	0	0	0	0	3.22427e+06	0.0660893	0.5	0	0
2035-01-01	2783918	58.3687	12.3787	TRUE	Depot	71.6311	71.6311	0	0	0	0	48154	0.156164	0.5	0	0
2035-01-01	3378035	60.7168	15.0089	TRUE	Depot	761.915	761.915	0	0	0	0	1.65163e+06	0.066667	0.5	0	0
2035-01-01	3359945	58.9022	14.9242	TRUE	Destination	333.808	333.808	0	0	0	0	176567	0.197853	0.283073	0	0
2035-01-01	3828085	61.7193	17.0304	TRUE	Depot	93.7816	93.7816	0	0	0	0	84595.2	0.150212	0.5	0	0
2035-01-01	2585916	58.3279	11.4806	TRUE	Destination	136.024	136.024	0	0	0	0	7258.34	0.416541	0.571753	0	0
2035-01-01	3314886	57.7321	14.7442	TRUE	Depot	143.354	143.354	0	0	0	0	310752	0.0717783	0.5	0	0
2035-01-01	2855874	57.4996	12.6973	TRUE	Depot	1039.98	1039.98	0	0	0	0	2254385	0.0663503	0.5	0	0
2035-01-01	3701967	59.3474	16.4662	TRUE	Depot	696.165	696.165	0	0	0	0	1.5091e+06	0.0667789	0.5	0	0
2035-01-01	4016963	59.2779	17.8527	TRUE	Depot	1351.18	1351.18	0	0	0	0	2.92899e+06	0.0661504	0.5	0	0
2035-01-01	3584813	56.2622	15.9487	TRUE	Destination	273.062	273.062	0	0	0	0	123629	0.233014	0.706179	0	0
2035-01-01	3251878	57.579	14.4512	TRUE	Depot	130.475	130.475	0	0	0	0	282835	0.0723997	0.5	0	0
2035-01-01	3422980	59.6093	15.2103	TRUE	Depot	2818.91	2818.91	0	0	0	0	6.11063e+06	0.0658026	0.5	0	0
2035-01-01	3332826	56.5334	14.8165	TRUE	Depot	1182.79	1182.79	0	0	0	0	2.56398e+06	0.0662455	0.5	0	0
2035-01-01	3305874	57.4973	14.6952	TRUE	Depot	370.641	370.641	0	0	0	0	803450	0.0679175	0.5	0	0
2035-01-01	3071816	56.3299	13.6683	TRUE	Depot	151.607	151.607	0	0	0	0	328643	0.0714355	0.5	0	0
2035-01-01	3890951	59.0331	17.319	TRUE	Depot	99.6878	99.6878	0	0	0	0	91871.9	0.149072	0.5	0	0
2035-01-01	2900793	55.8795	12.8852	TRUE	Depot	378.466	378.466	0	0	0	0	820412	0.0678672	0.5	0	0
2035-01-01	3728909	58.1869	16.5846	TRUE	Destination	331.299	331.299	0	0	0	0	143805	0.241169	0.778086	0	0
2035-01-01	4818265	65.3192	21.4205	TRUE	RestStop	5376.78	5376.78	0	0	0	0	4.21758e+06	0.105446	0.396831	0	0
2035-01-01	3693067	61.3587	16.4255	TRUE	Destination	1422.17	1422.17	0	0	0	0	752254	0.19237	0.505317	0	0
2035-01-01	2945769	55.3813	13.0972	TRUE	Depot	738.874	738.874	0	0	0	0	1.60168e+06	0.0667039	0.5	0	0
2035-01-01	3503881	57.6225	15.5971	TRUE	Depot	94.2348	94.2348	0	0	0	0	69235.3	0.15012	0.5	0	0
2035-01-01	2765993	59.8799	12.2927	TRUE	Depot	2521.04	2521.04	0	0	0	0	5464938	0.0658405	0.5	0	0
2035-01-01	3729089	61.7991	16.5727	TRUE	Depot	530.942	530.942	0	0	0	0	1.15094e+06	0.0671823	0.5	0	0
2035-01-01	2864800	56.0084	12.7301	TRUE	Depot	2917.43	2917.43	0	0	0	0	6324188	0.0657918	0.5	0	0
2035-01-01	4025981	59.6246	17.9013	TRUE	RestStop	67682.4	67682.4	0	0	0	0	53090410	0.105054	0.275399	0	0
2035-01-01	2720895	57.9169	12.09	TRUE	Depot	224.589	224.589	0	0	0	0	486848	0.069501	0.5	0	0
2035-01-01	2891815	56.307	12.8403	TRUE	Depot	94.9161	94.9161	0	0	0	0	196141	0.0786658	0.5	0	0
2035-01-01	3206995	59.9015	14.255	TRUE	Depot	51.6223	51.6223	0	0	0	0	19742.1	0.165931	0.5	0	0
2035-01-01	4962278	65.5727	22.0772	TRUE	Depot	54.415	54.415	0	0	0	0	117957	0.0820684	0.5	0	0
2035-01-01	4719236	64.7389	20.9675	TRUE	Depot	2281.69	2281.69	0	0	0	0	4946080	0.065878	0.5	0	0
2035-01-01	3215886	57.7241	14.2919	TRUE	Depot	198.367	198.367	0	0	0	0	430005	0.0700322	0.5	0	0
2035-01-01	3413980	59.6098	15.1774	TRUE	Depot	5654.31	5654.31	0	0	0	0	12257009	0.0656421	0.5	0	0
2035-01-01	4106961	59.2395	18.2474	TRUE	Depot	94.6691	94.6691	0	0	0	0	166497	0.0924613	0.5	0	0
2035-01-01	2531947	58.9488	11.2541	TRUE	Depot	117.48	117.48	0	0	0	0	254664	0.0731649	0.5	0	0
2035-01-01	4521294	65.8868	20.1044	TRUE	Depot	23.5921	23.5921	0	0	0	0	2822.63	0.207476	0.5	0	0
2035-01-01	3044904	58.0871	13.5232	TRUE	Depot	209.047	209.047	0	0	0	0	453157	0.0697998	0.5	0	0
2035-01-01	3017805	56.1194	13.409	TRUE	Depot	30.4817	30.4817	0	0	0	0	5645	0.190182	0.5	0	0
2035-01-01	4026133	62.6619	17.8921	TRUE	Destination	97.8872	97.8872	0	0	0	0	13918.9	0.430241	0.884773	0	0
2035-01-01	3504031	60.6236	15.5698	TRUE	Destination	2240.65	2240.65	0	0	0	0	1.18518e+06	0.191756	0.19507	0	0
2035-01-01	3531017	60.3472	15.7184	TRUE	Depot	512.981	512.981	0	0	0	0	1.112e+06	0.0672418	0.5	0	0
2035-01-01	3171059	61.1919	14.0846	TRUE	Destination	65.4773	65.4773	0	0	0	0	2731.37	0.454427	0.784186	0	0
2035-01-01	3369037	60.7442	14.9847	TRUE	Destination	1116.59	1116.59	0	0	0	0	590618	0.19283	0.473226	0	0
2035-01-01	3998960	59.2073	17.7629	TRUE	Depot	104.642	104.642	0	0	0	0	181208	0.092767	0.5	0	0
2035-01-01	3161810	56.203	14.0501	TRUE	Depot	67.727	67.727	0	0	0	0	35187.1	0.157617	0.5	0	0
2035-01-01	3386927	58.5563	15.0507	TRUE	Depot	2577.41	2577.41	0	0	0	0	5.58714e+06	0.0658326	0.5	0	0
2035-01-01	3306159	63.1801	14.6934	TRUE	Depot	41.6995	41.6995	0	0	0	0	71538	0.11009	0.5	0	0
2035-01-01	3458858	57.1694	15.3712	TRUE	Depot	1843.37	1843.37	0	0	0	0	3.99592e+06	0.0659721	0.5	0	0
2035-01-01	4701355	67.1057	20.901	TRUE	Destination	181.198	181.198	0	0	0	0	952.529	0.407774	0.674525	0	0
2035-01-01	3557971	59.4255	15.8347	TRUE	RestStop	137492	137492	0	0	0	0	107849740	0.105036	0.392004	0	0
2035-01-01	3179876	57.5277	14.1209	TRUE	Depot	552.021	552.021	0	0	0	0	1.19663e+06	0.0671174	0.5	0	0
2035-01-01	3818858	57.1605	16.9898	TRUE	Destination	2602.87	2602.87	0	0	0	0	1.37678e+06	0.191607	0.441751	0	0
2035-01-01	4079958	59.1706	18.1522	TRUE	Depot	3017.2	3017.2	0	0	0	0	6.54047e+06	0.0657816	0.5	0	0
2035-01-01	2810845	56.9115	12.4966	TRUE	Destination	4252.62	4252.62	0	0	0	0	2249411	0.191251	0.405732	0	0
2035-01-01	3215977	59.5451	14.2922	TRUE	Depot	87.7362	87.7362	0	0	0	0	64244.4	0.151539	0.5	0	0
2035-01-01	5133316	66.3369	22.8211	TRUE	Depot	208.939	208.939	0	0	0	0	452923	0.069802	0.5	0	0
2035-01-01	4052965	59.3027	18.0218	TRUE	Depot	4317.35	4317.35	0	0	0	0	9358847	0.0656915	0.5	0	0
2035-01-01	3242946	58.9208	14.4336	TRUE	Depot	88.7791	88.7791	0	0	0	0	150217	0.0969162	0.5	0	0
2035-01-01	3378036	60.7202	15.0073	TRUE	Depot	1815.66	1815.66	0	0	0	0	3.93587e+06	0.0659795	0.5	0	0
2035-01-01	3747105	62.1008	16.6741	TRUE	Depot	85.5238	85.5238	0	0	0	0	115299	0.12226	0.5	0	0
2035-01-01	3404890	57.8004	15.1512	TRUE	Depot	75.8506	75.8506	0	0	0	0	55051.9	0.154762	0.5	0	0
2035-01-01	3296954	59.0909	14.6571	TRUE	Depot	880.428	880.428	0	0	0	0	1.90853e+06	0.0665076	0.5	0	0
2035-01-01	2549936	58.7323	11.3243	TRUE	Depot	2498.22	2498.22	0	0	0	0	5415469	0.0658437	0.5	0	0
2035-01-01	4061967	59.3568	18.0559	TRUE	Depot	1252.57	1252.57	0	0	0	0	2.71523e+06	0.066203	0.5	0	0
2035-01-01	2711879	57.5907	12.0648	TRUE	RestStop	1384.3	1384.3	0	0	0	0	1.08585e+06	0.106675	0.270035	0	0
2035-01-01	2711883	57.6726	12.0711	TRUE	Depot	788.414	788.414	0	0	0	0	1.70907e+06	0.0666272	0.5	0	0
2035-01-01	2621885	57.7001	11.6669	TRUE	Destination	1217.64	1217.64	0	0	0	0	644068	0.192653	0.362217	0	0
2035-01-01	3450178	63.5797	15.3497	TRUE	Depot	40.7105	40.7105	0	0	0	0	68265	0.113312	0.5	0	0
2035-01-01	2909821	56.4233	12.9546	TRUE	Depot	461.544	461.544	0	0	0	0	1.0005e+06	0.0674379	0.5	0	0
2035-01-01	2729882	57.66	12.1333	TRUE	Depot	313.376	313.376	0	0	0	0	679315	0.0683625	0.5	0	0
2035-01-01	3053864	57.2878	13.5918	TRUE	RestStop	3663.71	3663.71	0	0	0	0	2873833	0.105645	0.27014	0	0
2035-01-01	3557886	57.7395	15.8019	TRUE	Depot	106.76	106.76	0	0	0	0	231426	0.0739362	0.5	0	0
2035-01-01	2927904	58.0847	13.0331	TRUE	Depot	1037.92	1037.92	0	0	0	0	2.24994e+06	0.066352	0.5	0	0
2035-01-01	4007987	59.7442	17.8172	TRUE	RestStop	21412.3	21412.3	0	0	0	0	16795912	0.105127	0.296091	0	0
2035-01-01	3827938	58.7656	17.0054	TRUE	Depot	86.1938	86.1938	0	0	0	0	186845	0.0759533	0.5	0	0
2035-01-01	3405044	60.8965	15.1394	TRUE	Depot	4425.15	4425.15	0	0	0	0	9592542	0.0656864	0.5	0	0
2035-01-01	2711895	57.9088	12.0547	TRUE	Depot	1376.3	1376.3	0	0	0	0	2.98344e+06	0.0661382	0.5	0	0
2035-01-01	4025946	58.9218	17.9196	TRUE	Depot	28.2641	28.2641	0	0	0	0	5760.91	0.194829	0.5	0	0
2035-01-01	3971993	59.8602	17.6648	TRUE	Depot	1027.44	1027.44	0	0	0	0	2227222	0.0663609	0.5	0	0
2035-01-01	3756230	64.6135	16.683	TRUE	Depot	2317.01	2317.01	0	0	0	0	5.02266e+06	0.065872	0.5	0	0
2035-01-01	3260966	59.3287	14.4826	TRUE	Destination	1966.57	1966.57	0	0	0	0	1.04021e+06	0.191905	0.481245	0	0
2035-01-01	3206833	56.6621	14.2707	TRUE	Depot	213.849	213.849	0	0	0	0	463566	0.0697029	0.5	0	0
2035-01-01	2729863	57.2621	12.1212	TRUE	Destination	6348.35	6348.35	0	0	0	0	3.35794e+06	0.191065	0.380811	0	0
2035-01-01	3017968	59.3773	13.4378	TRUE	Depot	257.74	257.74	0	0	0	0	558711	0.0689841	0.5	0	0
2035-01-01	3251818	56.3606	14.4642	TRUE	Depot	74.7701	74.7701	0	0	0	0	9035.23	0.155106	0.5	0	0
2035-01-01	2846884	57.6806	12.6536	TRUE	Depot	96.1455	96.1455	0	0	0	0	5118.52	0.149739	0.5	0	0
2035-01-01	3891093	61.8716	17.3146	TRUE	Depot	634.993	634.993	0	0	0	0	1376493	0.0669038	0.5	0	0
2035-01-01	2774862	57.2592	12.3256	TRUE	Depot	4417.06	4417.06	0	0	0	0	9574983	0.0656868	0.5	0	0
2035-01-01	4539191	63.8245	20.1771	TRUE	Depot	836.76	836.76	0	0	0	0	1.81387e+06	0.066561	0.5	0	0
2035-01-01	3387030	60.6071	15.0706	TRUE	Depot	1478.98	1478.98	0	0	0	0	3.20603e+06	0.0660927	0.5	0	0
2035-01-01	2900886	57.7247	12.8889	TRUE	Depot	152.571	152.571	0	0	0	0	330734	0.0713979	0.5	0	0
2035-01-01	4728211	64.2325	21.0174	TRUE	RestStop	8363.68	8363.68	0	0	0	0	6.56051e+06	0.105294	0.30612	0	0
2035-01-01	3449956	59.1367	15.3415	TRUE	Depot	705.495	705.495	0	0	0	0	1529322	0.0667617	0.5	0	0
2035-01-01	2828959	59.1809	12.561	TRUE	Depot	36.0143	36.0143	0	0	0	0	3777.42	0.181085	0.5	0	0
2035-01-01	4395216	64.3281	19.5216	TRUE	Depot	249.826	249.826	0	0	0	0	541556	0.0690951	0.5	0	0
2035-01-01	3638932	58.6415	16.1776	TRUE	Destination	1697.52	1697.52	0	0	0	0	897897	0.192098	0.768854	0	0
2035-01-01	3261139	62.7878	14.4903	TRUE	Destination	1948.94	1948.94	0	0	0	0	1.03089e+06	0.191916	0.309154	0	0
2035-01-01	3377926	58.5376	15.0163	TRUE	Depot	2696.82	2696.82	0	0	0	0	5845982	0.0658171	0.5	0	0
2035-01-01	3648017	60.3403	16.2321	TRUE	Depot	51.6866	51.6866	0	0	0	0	30934.9	0.165888	0.5	0	0
2035-01-01	3431812	56.2591	15.2511	TRUE	Depot	174.293	174.293	0	0	0	0	377821	0.0706607	0.5	0	0
2035-01-01	2783918	58.3692	12.3799	TRUE	Destination	56.0636	56.0636	0	0	0	0	8404.56	0.466693	0.891763	0	0
2035-01-01	3179964	59.2962	14.1249	TRUE	RestStop	24755.8	24755.8	0	0	0	0	19418600	0.105112	0.398531	0	0
2035-01-01	3296881	57.6365	14.657	TRUE	Depot	156.669	156.669	0	0	0	0	339616	0.0712432	0.5	0	0
2035-01-01	3107772	55.4441	13.8363	TRUE	Depot	190.019	190.019	0	0	0	0	411909	0.0702321	0.5	0	0
2035-01-01	2900804	56.0901	12.9096	TRUE	Depot	362.814	362.814	0	0	0	0	786484	0.06797	0.5	0	0
2035-01-01	3027008	60.1601	13.4767	TRUE	Depot	24.9962	24.9962	0	0	0	0	4137.57	0.203178	0.5	0	0
2035-01-01	3008874	57.4915	13.3634	TRUE	Depot	112.418	112.418	0	0	0	0	243691	0.0735108	0.5	0	0
2035-01-01	3557979	59.5976	15.8364	TRUE	Depot	91.521	91.521	0	0	0	0	78294.2	0.150688	0.5	0	0
2035-01-01	4043982	59.6589	17.9706	TRUE	Depot	439.875	439.875	0	0	0	0	953530	0.0675342	0.5	0	0
2035-01-01	3314881	57.6398	14.7225	TRUE	Depot	158.739	158.739	0	0	0	0	344102	0.0711681	0.5	0	0
2035-01-01	3224866	57.331	14.3355	TRUE	Depot	76.708	76.708	0	0	0	0	75545.9	0.154496	0.5	0	0
2035-01-01	3323845	56.9015	14.7813	TRUE	Depot	76.9387	76.9387	0	0	0	0	82664.3	0.154426	0.5	0	0
2035-01-01	3440812	56.2585	15.2867	TRUE	Depot	630.129	630.129	0	0	0	0	1.36595e+06	0.0669147	0.5	0	0
2035-01-01	3612067	61.351	16.0455	TRUE	Destination	146.216	146.216	0	0	0	0	41423.1	0.386572	0.686129	0	0
2035-01-01	2765951	59.0228	12.2824	TRUE	Depot	64.5342	64.5342	0	0	0	0	19563.4	0.158935	0.5	0	0
2035-01-01	3638949	58.9999	16.1817	TRUE	Destination	13193.3	13193.3	0	0	0	0	6.97854e+06	0.19087	0.5087	0	0
2035-01-01	3683894	57.8994	16.3976	TRUE	Depot	430.801	430.801	0	0	0	0	933859	0.0675775	0.5	0	0
2035-01-01	4070965	59.3029	18.0887	TRUE	Depot	4019.01	4019.01	0	0	0	0	8712122	0.0657071	0.5	0	0
2035-01-01	3017890	57.806	13.4094	TRUE	RestStop	44318.4	44318.4	0	0	0	0	34763616	0.105072	0.234776	0	0
2035-01-01	4368178	63.5781	19.4361	TRUE	Destination	2721.49	2721.49	0	0	0	0	1.43953e+06	0.191568	0.607284	0	0
2035-01-01	3162061	61.2254	14.049	TRUE	Depot	728.644	728.644	0	0	0	0	1579502	0.0667211	0.5	0	0
2035-01-01	4431210	64.2002	19.7186	TRUE	Depot	87.378	87.378	0	0	0	0	34776.9	0.151623	0.5	0	0
2035-01-01	3125919	58.3957	13.8937	TRUE	Depot	4218.2	4218.2	0	0	0	0	9143913	0.0656964	0.5	0	0
2035-01-01	2756892	57.8462	12.2735	TRUE	Depot	97.7727	97.7727	0	0	0	0	138432	0.114389	0.5	0	0
2035-01-01	2594899	57.9899	11.5577	TRUE	Destination	557.854	557.854	0	0	0	0	295076	0.194976	0.58913	0	0
2035-01-01	4206259	65.1938	18.6951	TRUE	Destination	1106.45	1106.45	0	0	0	0	585253	0.19285	0.612667	0	0
2035-01-01	3440917	58.3503	15.2872	TRUE	Depot	84.5951	84.5951	0	0	0	0	132804	0.105151	0.5	0	0
2035-01-01	3855034	60.6821	17.1435	TRUE	Depot	14710	14710	0	0	0	0	31887290	0.0655438	0.5	0	0
2035-01-01	4674353	67.0759	20.7782	TRUE	Depot	78.1701	78.1701	0	0	0	0	169452	0.0770281	0.5	0	0
2035-01-01	4026009	60.1818	17.9098	TRUE	Depot	157.058	157.058	0	0	0	0	340459	0.0712289	0.5	0	0
2035-01-01	3035976	59.526	13.5114	TRUE	Depot	3010.59	3010.59	0	0	0	0	6.52616e+06	0.0657822	0.5	0	0
2035-01-01	2747909	58.1957	12.2173	TRUE	Depot	100.268	100.268	0	0	0	0	80016.9	0.148967	0.5	0	0
2035-01-01	4575392	67.8457	20.3495	TRUE	Depot	34.3087	34.3087	0	0	0	0	4977.89	0.183577	0.5	0	0
2035-01-01	3008806	56.1259	13.3942	TRUE	Depot	2838.95	2838.95	0	0	0	0	6154087	0.0658003	0.5	0	0
2035-01-01	3837093	61.8648	17.0485	TRUE	Destination	260.935	260.935	0	0	0	0	41582.7	0.399708	0.468385	0	0
2035-01-01	3701852	57.0457	16.4428	TRUE	Destination	867.395	867.395	0	0	0	0	458807	0.193446	0.446135	0	0
2035-01-01	4719237	64.7556	20.9604	TRUE	Depot	3469.79	3469.79	0	0	0	0	7521564	0.0657426	0.5	0	0
2035-01-01	3027167	63.3557	13.4453	TRUE	RestStop	535.006	535.006	0	0	0	0	126061	0.363868	0.538235	0	0
2035-01-01	4728381	67.6326	21.0087	TRUE	Depot	23.7039	23.7039	0	0	0	0	808.849	0.207115	0.5	0	0
2035-01-01	2684944	58.895	11.9596	TRUE	Depot	84.7775	84.7775	0	0	0	0	156196	0.0895695	0.5	0	0
2035-01-01	3251879	57.5831	14.4712	TRUE	Depot	79.708	79.708	0	0	0	0	725.017	0.153611	0.5	0	0
2035-01-01	3522028	60.5754	15.6404	TRUE	Destination	384.267	384.267	0	0	0	0	203257	0.196912	0.834366	0	0
2035-01-01	3197831	56.6307	14.2145	TRUE	Destination	3068.84	3068.84	0	0	0	0	1.62325e+06	0.191468	0.39332	0	0
2035-01-01	2927908	58.1722	13.0118	TRUE	Destination	1671.52	1671.52	0	0	0	0	884145	0.19212	0.501167	0	0
2035-01-01	3557882	57.6522	15.8398	TRUE	Depot	483.344	483.344	0	0	0	0	1.04776e+06	0.0673497	0.5	0	0
2035-01-01	4206229	64.5924	18.68	TRUE	RestStop	13582.6	13582.6	0	0	0	0	10654275	0.105188	0.355909	0	0
2035-01-01	3692979	59.5987	16.4351	TRUE	RestStop	4651.8	4651.8	0	0	0	0	3.6489e+06	0.105512	0.171023	0	0
2035-01-01	3342153	63.0696	14.8434	TRUE	RestStop	14705.3	14705.3	0	0	0	0	11534957	0.105176	0.41716	0	0
2035-01-01	4305166	63.3214	19.1593	TRUE	Destination	163.534	163.534	0	0	0	0	1632.13	0.410626	0.76211	0	0
2035-01-01	3179892	57.8579	14.1366	TRUE	Destination	249.632	249.632	0	0	0	0	913.671	0.400538	0.365052	0	0
2035-01-01	4620194	63.891	20.5212	TRUE	Depot	20.5703	20.5703	0	0	0	0	12586.4	0.218715	0.5	0	0
2035-01-01	5421292	65.8412	24.1118	TRUE	Depot	1055.09	1055.09	0	0	0	0	2.28715e+06	0.0663379	0.5	0	0
2035-01-01	3558069	61.3964	15.8144	TRUE	Depot	1333.92	1333.92	0	0	0	0	2.89159e+06	0.0661591	0.5	0	0
2035-01-01	3467944	58.8982	15.4332	TRUE	Depot	86.0931	86.0931	0	0	0	0	44399.6	0.151931	0.5	0	0
2035-01-01	2990975	59.501	13.3046	TRUE	Depot	6121.68	6121.68	0	0	0	0	13270145	0.0656299	0.5	0	0
2035-01-01	3926978	59.58	17.4794	TRUE	Depot	123.172	123.172	0	0	0	0	267003	0.0728098	0.5	0	0
2035-01-01	3206814	56.2827	14.2736	TRUE	Destination	97.4886	97.4886	0	0	0	0	19352.3	0.43044	0.861449	0	0
2035-01-01	2702929	58.5818	12.0223	TRUE	Depot	200.051	200.051	0	0	0	0	433657	0.0699939	0.5	0	0
2035-01-01	3369036	60.7209	14.9982	TRUE	Depot	319.008	319.008	0	0	0	0	691523	0.0683116	0.5	0	0
2035-01-01	3242961	59.2249	14.4338	TRUE	Destination	3489.48	3489.48	0	0	0	0	1.84575e+06	0.191374	0.410131	0	0
2035-01-01	3576002	60.0583	15.9184	TRUE	Depot	235.651	235.651	0	0	0	0	510827	0.0693124	0.5	0	0
2035-01-01	3512919	58.3997	15.6101	TRUE	Depot	1239.46	1239.46	0	0	0	0	2686808	0.0662106	0.5	0	0
2035-01-01	4106967	59.3441	18.2489	TRUE	Depot	692.342	692.342	0	0	0	0	1500811	0.066786	0.5	0	0
2035-01-01	2693889	57.7803	11.9997	TRUE	Destination	480.67	480.67	0	0	0	0	254249	0.195664	0.856893	0	0
2035-01-01	3477021	60.4376	15.4756	TRUE	Depot	94.2513	94.2513	0	0	0	0	204311	0.0750582	0.5	0	0
2035-01-01	3026926	58.5265	13.479	TRUE	Depot	1348.03	1348.03	0	0	0	0	2.92216e+06	0.066152	0.5	0	0
2035-01-01	3845965	59.3074	17.0858	TRUE	Depot	95.2734	95.2734	0	0	0	0	31702	0.149911	0.5	0	0
2035-01-01	2999783	55.6609	13.3318	TRUE	Destination	90.1334	90.1334	0	0	0	0	447.219	0.434444	0.814073	0	0
2035-01-01	3485924	58.4938	15.501	TRUE	Depot	130.94	130.94	0	0	0	0	283843	0.0723751	0.5	0	0
2035-01-01	3378006	60.1282	15.0065	TRUE	Depot	83.353	83.353	0	0	0	0	48385.2	0.15262	0.5	0	0
2035-01-01	2936785	55.7178	13.0684	TRUE	Depot	70.33	70.33	0	0	0	0	37764.6	0.15663	0.5	0	0
2035-01-01	3053858	57.1771	13.586	TRUE	Depot	535.159	535.159	0	0	0	0	1.16008e+06	0.0671689	0.5	0	0
2035-01-01	4088959	59.1846	18.1652	TRUE	Destination	1255.13	1255.13	0	0	0	0	663898	0.192594	0.661871	0	0
2035-01-01	3449833	56.6603	15.3366	TRUE	Depot	99.502	99.502	0	0	0	0	215693	0.0745529	0.5	0	0
2035-01-01	3962975	59.5159	17.6321	TRUE	Depot	263.448	263.448	0	0	0	0	571085	0.0689083	0.5	0	0
2035-01-01	3368869	57.3859	14.9669	TRUE	Depot	130.468	130.468	0	0	0	0	282820	0.0724001	0.5	0	0
2035-01-01	3818968	59.3729	16.9892	TRUE	Depot	384.703	384.703	0	0	0	0	833931	0.0678285	0.5	0	0
2035-01-01	3495192	63.8401	15.5549	TRUE	Destination	2652.3	2652.3	0	0	0	0	1.40293e+06	0.19159	0.505217	0	0
2035-01-01	2999907	58.1418	13.3361	TRUE	Depot	93.8154	93.8154	0	0	0	0	203366	0.0751027	0.5	0	0
2035-01-01	3170934	58.6914	14.1143	TRUE	Depot	1445.87	1445.87	0	0	0	0	3.13426e+06	0.0661067	0.5	0	0
2035-01-01	3485834	56.6845	15.5131	TRUE	Depot	37.276	37.276	0	0	0	0	1815.03	0.179389	0.5	0	0
2035-01-01	3531016	60.3395	15.7131	TRUE	Depot	794.76	794.76	0	0	0	0	1.72282e+06	0.0666181	0.5	0	0
2035-01-01	3296823	56.4621	14.6781	TRUE	Depot	450.586	450.586	0	0	0	0	976748	0.0674855	0.5	0	0
2035-01-01	3890986	59.7261	17.2906	TRUE	Depot	59.7203	59.7203	0	0	0	0	63046.7	0.16119	0.5	0	0
2035-01-01	4007971	59.4352	17.8288	TRUE	Depot	631.507	631.507	0	0	0	0	1.36894e+06	0.0669116	0.5	0	0
2035-01-01	4043966	59.334	17.988	TRUE	Destination	3252.69	3252.69	0	0	0	0	1.7205e+06	0.191424	0.714987	0	0
2035-01-01	3161812	56.2496	14.0656	TRUE	Depot	384.675	384.675	0	0	0	0	833871	0.0678287	0.5	0	0
2035-01-01	4043969	59.3825	17.9943	TRUE	Depot	3640.63	3640.63	0	0	0	0	7891902	0.0657304	0.5	0	0
2035-01-01	3252137	62.7589	14.4481	TRUE	Depot	576.842	576.842	0	0	0	0	1.25044e+06	0.067047	0.5	0	0
2035-01-01	3828089	61.7924	17.019	TRUE	Destination	301.701	301.701	0	0	0	0	13871.9	0.397231	0.390908	0	0
2035-01-01	3269803	56.0627	14.551	TRUE	Destination	108.78	108.78	0	0	0	0	357.373	0.425348	0.64125	0	0
2035-01-01	3639205	64.1066	16.1875	TRUE	RestStop	4295.58	4295.58	0	0	0	0	3.36947e+06	0.105553	0.302297	0	0
2035-01-01	2837984	59.6857	12.6376	TRUE	Depot	55.6991	55.6991	0	0	0	0	32716.3	0.163372	0.5	0	0
2035-01-01	3017818	56.368	13.4353	TRUE	Depot	110.184	110.184	0	0	0	0	238850	0.0736735	0.5	0	0
2035-01-01	3440811	56.2217	15.2813	TRUE	Destination	215.701	215.701	0	0	0	0	1525.33	0.403552	0.389491	0	0
2035-01-01	3089913	58.2666	13.7268	TRUE	Depot	86.4831	86.4831	0	0	0	0	38889.9	0.151837	0.5	0	0
2035-01-01	3981149	62.9859	17.6942	TRUE	Destination	2315.91	2315.91	0	0	0	0	1.22499e+06	0.191721	0.714769	0	0
2035-01-01	3297161	63.2219	14.6491	TRUE	Depot	36.6202	36.6202	0	0	0	0	79382.7	0.090128	0.5	0	0
2035-01-01	4764230	64.6131	21.1827	TRUE	RestStop	8070.14	8070.14	0	0	0	0	6.33026e+06	0.105304	0.207	0	0
2035-01-01	2954783	55.6761	13.1349	TRUE	Depot	121.21	121.21	0	0	0	0	262750	0.0729284	0.5	0	0
2035-01-01	3837092	61.8571	17.0421	TRUE	Depot	514.959	514.959	0	0	0	0	1.11629e+06	0.0672351	0.5	0	0
2035-01-01	2873804	56.0864	12.7615	TRUE	Destination	534.77	534.77	0	0	0	0	282865	0.195161	0.135536	0	0
2035-01-01	3143848	56.9735	13.9658	TRUE	Depot	79.1718	79.1718	0	0	0	0	157063	0.0840092	0.5	0	0
2035-01-01	3953945	58.9052	17.5713	TRUE	Destination	277.997	277.997	0	0	0	0	27473.8	0.398583	0.847725	0	0
2035-01-01	3512898	57.9661	15.6227	TRUE	Depot	2822.78	2822.78	0	0	0	0	6.11904e+06	0.0658022	0.5	0	0
2035-01-01	3486124	62.4869	15.4888	TRUE	Depot	3660.51	3660.51	0	0	0	0	7934988	0.065729	0.5	0	0
2035-01-01	2927786	55.7347	13.0309	TRUE	Destination	302.112	302.112	0	0	0	0	150977	0.210214	0.504632	0	0
2035-01-01	2927894	57.8851	13.0059	TRUE	Depot	706.061	706.061	0	0	0	0	1.53055e+06	0.0667607	0.5	0	0
2035-01-01	3737980	59.611	16.6192	TRUE	Destination	1689.94	1689.94	0	0	0	0	893887	0.192104	0.424492	0	0
2035-01-01	2792876	57.5388	12.439	TRUE	Depot	74.6874	74.6874	0	0	0	0	129624	0.0968817	0.5	0	0
2035-01-01	3269986	59.7226	14.5237	TRUE	Depot	49.7531	49.7531	0	0	0	0	61917.4	0.145658	0.5	0	0
2035-01-01	2855917	58.3433	12.6853	TRUE	Destination	53.2961	53.2961	0	0	0	0	596.649	0.471123	0.959125	0	0
2035-01-01	3405057	61.1565	15.1241	TRUE	Depot	1369.31	1369.31	0	0	0	0	2.9683e+06	0.0661416	0.5	0	0
2035-01-01	5421291	65.8327	24.1161	TRUE	RestStop	4422.47	4422.47	0	0	0	0	3.469e+06	0.105538	0.272907	0	0
2035-01-01	4548192	63.8465	20.2127	TRUE	Depot	12814.4	12814.4	0	0	0	0	27778198	0.0655529	0.5	0	0
2035-01-01	3152819	56.393	14.0162	TRUE	Depot	795.637	795.637	0	0	0	0	1.72473e+06	0.0666168	0.5	0	0
2035-01-01	4034946	58.9263	17.9571	TRUE	Destination	1962.29	1962.29	0	0	0	0	1.03795e+06	0.191908	0.497579	0	0
2035-01-01	4161159	63.1986	18.4986	TRUE	Depot	104.947	104.947	0	0	0	0	227497	0.0740823	0.5	0	0
2035-01-01	3152777	55.542	14.0391	TRUE	Depot	95.4453	95.4453	0	0	0	0	206900	0.0749384	0.5	0	0
2035-01-01	3621003	60.0622	16.0859	TRUE	Depot	3853.56	3853.56	0	0	0	0	8353468	0.0657167	0.5	0	0
2035-01-01	3837064	61.2942	17.0662	TRUE	Depot	2198.62	2198.62	0	0	0	0	4.76602e+06	0.065893	0.5	0	0
2035-01-01	3693212	64.2561	16.4306	TRUE	Depot	2875.96	2875.96	0	0	0	0	6234308	0.0657962	0.5	0	0
2035-01-01	2603928	58.5623	11.5737	TRUE	Destination	45.5545	45.5545	0	0	0	0	2633.38	0.486374	0.927075	0	0
2035-01-01	3639007	60.1503	16.1654	TRUE	Depot	5376.3	5376.3	0	0	0	0	11654368	0.0656503	0.5	0	0
2035-01-01	3476827	56.5546	15.455	TRUE	Depot	376.59	376.59	0	0	0	0	816346	0.067879	0.5	0	0
2035-01-01	3855086	61.7239	17.1451	TRUE	Destination	5335.64	5335.64	0	0	0	0	2.82227e+06	0.191137	0.522001	0	0
2035-01-01	3062823	56.4759	13.6035	TRUE	Depot	151.846	151.846	0	0	0	0	329161	0.0714261	0.5	0	0
2035-01-01	3638834	56.6963	16.1683	TRUE	Destination	250.197	250.197	0	0	0	0	73934.8	0.358437	0.42492	0	0
2035-01-01	3621091	61.8355	16.0887	TRUE	Destination	20038.9	20038.9	0	0	0	0	10599521	0.190808	0.415743	0	0
2035-01-01	4215229	64.5954	18.7508	TRUE	Depot	213.694	213.694	0	0	0	0	463231	0.0697059	0.5	0	0
2035-01-01	3864120	62.4198	17.1987	TRUE	Destination	64.3819	64.3819	0	0	0	0	11048.9	0.45567	0.852832	0	0
2035-01-01	4034981	59.6382	17.9246	TRUE	Depot	1033.17	1033.17	0	0	0	0	2.23964e+06	0.066356	0.5	0	0
2035-01-01	3242839	56.7875	14.4395	TRUE	Destination	410.356	410.356	0	0	0	0	217057	0.196517	0.776126	0	0
2035-01-01	4106973	59.4759	18.2536	TRUE	Depot	553.762	553.762	0	0	0	0	1200406	0.0671123	0.5	0	0
2035-01-01	4737282	65.6462	21.0584	TRUE	Destination	232.388	232.388	0	0	0	0	56162.7	0.40196	0.711191	0	0
2035-01-01	3737909	58.1831	16.6119	TRUE	Depot	506.24	506.24	0	0	0	0	1.09739e+06	0.0672652	0.5	0	0
2035-01-01	3368877	57.5505	14.9882	TRUE	Depot	665.5	665.5	0	0	0	0	1442624	0.0668386	0.5	0	0
2035-01-01	3837087	61.7415	17.0647	TRUE	Depot	196.858	196.858	0	0	0	0	426735	0.0700671	0.5	0	0
2035-01-01	4197006	60.1377	18.6426	TRUE	Destination	280.514	280.514	0	0	0	0	40307.2	0.398429	0.524353	0	0
2035-01-01	3648007	60.1522	16.2047	TRUE	RestStop	4510.34	4510.34	0	0	0	0	3537934	0.105528	0.236314	0	0
2035-01-01	2774890	57.8049	12.333	TRUE	Depot	96.2734	96.2734	0	0	0	0	202676	0.0770801	0.5	0	0
2035-01-01	4512294	65.8951	20.0762	TRUE	Depot	83.4338	83.4338	0	0	0	0	39448.8	0.152599	0.5	0	0
2035-01-01	2936781	55.6233	13.0793	TRUE	Destination	9695.35	9695.35	0	0	0	0	5.12833e+06	0.190935	0.645011	0	0
2035-01-01	3377993	59.8738	15.0021	TRUE	Destination	2239.18	2239.18	0	0	0	0	1.18441e+06	0.191757	0.394796	0	0
2035-01-01	3161859	57.1866	14.0585	TRUE	Depot	2740.73	2740.73	0	0	0	0	5941169	0.0658118	0.5	0	0
2035-01-01	4629357	67.1432	20.5968	TRUE	Depot	27.9217	27.9217	0	0	0	0	8423.82	0.195612	0.5	0	0
2035-01-01	3188984	59.6974	14.1639	TRUE	Depot	1793.99	1793.99	0	0	0	0	3.88888e+06	0.0659855	0.5	0	0
2035-01-01	4395178	63.5765	19.5262	TRUE	Depot	20.961	20.961	0	0	0	0	13999.3	0.21708	0.5	0	0
2035-01-01	2954810	56.2049	13.1463	TRUE	Depot	1442.77	1442.77	0	0	0	0	3.12753e+06	0.066108	0.5	0	0
2035-01-01	3404839	56.7839	15.153	TRUE	Depot	1119.14	1119.14	0	0	0	0	2.42598e+06	0.0662889	0.5	0	0
2035-01-01	3134776	55.5374	13.9576	TRUE	Depot	60.133	60.133	0	0	0	0	9720.75	0.160983	0.5	0	0
2035-01-01	5250360	67.2101	23.3563	TRUE	Depot	2977.06	2977.06	0	0	0	0	6.45346e+06	0.0657856	0.5	0	0
2035-01-01	3684073	61.4725	16.3786	TRUE	Destination	1108.79	1108.79	0	0	0	0	586494	0.192846	0.569265	0	0
2035-01-01	2819905	58.1157	12.5452	TRUE	Depot	188.758	188.758	0	0	0	0	409177	0.0702639	0.5	0	0
2035-01-01	3026931	58.6294	13.4479	TRUE	Depot	198.246	198.246	0	0	0	0	429743	0.070035	0.5	0	0
2035-01-01	3737888	57.7679	16.6118	TRUE	Depot	3296.64	3296.64	0	0	0	0	7.14623e+06	0.0657562	0.5	0	0
2035-01-01	2765912	58.2554	12.2907	TRUE	Depot	33.9089	33.9089	0	0	0	0	14819.7	0.184197	0.5	0	0
2035-01-01	3260968	59.3622	14.5101	TRUE	Depot	213.776	213.776	0	0	0	0	463410	0.0697043	0.5	0	0
2035-01-01	3188957	59.159	14.1771	TRUE	Depot	763.559	763.559	0	0	0	0	1.65519e+06	0.0666645	0.5	0	0
2035-01-01	2693917	58.3564	11.9699	TRUE	Depot	4066.61	4066.61	0	0	0	0	8815303	0.0657044	0.5	0	0
2035-01-01	4575191	63.8349	20.3295	TRUE	Depot	630.375	630.375	0	0	0	0	1.36648e+06	0.0669142	0.5	0	0
2035-01-01	4890291	65.8335	21.722	TRUE	Destination	302.878	302.878	0	0	0	0	26756.7	0.39717	0.650806	0	0
2035-01-01	3359916	58.3203	14.946	TRUE	Destination	299.533	299.533	0	0	0	0	157156	0.200293	0.607472	0	0
2035-01-01	2909885	57.7092	12.9495	TRUE	Depot	7543.26	7543.26	0	0	0	0	16351750	0.0656021	0.5	0	0
2035-01-01	3792031	60.6292	16.8448	TRUE	Depot	36.7614	36.7614	0	0	0	0	18612.2	0.180067	0.5	0	0
2035-01-01	5007278	65.5606	22.2429	TRUE	Depot	24.7449	24.7449	0	0	0	0	49904.6	0.109588	0.5	0	0
2035-01-01	3026841	56.8284	13.4412	TRUE	Depot	875.18	875.18	0	0	0	0	1.89715e+06	0.0665137	0.5	0	0
2035-01-01	3089790	55.8091	13.7303	TRUE	Depot	98.5165	98.5165	0	0	0	0	180093	0.0885138	0.5	0	0
2035-01-01	3008876	57.5377	13.3602	TRUE	Depot	836.463	836.463	0	0	0	0	1.81323e+06	0.0665614	0.5	0	0
2035-01-01	2981784	55.6923	13.2409	TRUE	Depot	41.2021	41.2021	0	0	0	0	9640.74	0.174775	0.5	0	0
2035-01-01	3233966	59.3214	14.3964	TRUE	RestStop	11226.9	11226.9	0	0	0	0	8806463	0.105224	0.216426	0	0
2035-01-01	3557876	57.5348	15.8384	TRUE	Depot	98.9284	98.9284	0	0	0	0	214450	0.0746055	0.5	0	0
2035-01-01	3575836	56.7395	15.9084	TRUE	Destination	898.223	898.223	0	0	0	0	475113	0.193351	0.44478	0	0
2035-01-01	3315158	63.1624	14.7466	TRUE	Destination	437.228	437.228	0	0	0	0	231271	0.196158	0.441829	0	0
2035-01-01	3170805	56.1074	14.0925	TRUE	Depot	37.632	37.632	0	0	0	0	26185.5	0.178931	0.5	0	0
2035-01-01	3909032	60.6438	17.3778	TRUE	Depot	6829.97	6829.97	0	0	0	0	14805537	0.0656146	0.5	0	0
2035-01-01	3026965	59.3194	13.4431	TRUE	Destination	13152.6	13152.6	0	0	0	0	6.95703e+06	0.190871	0.26118	0	0
2035-01-01	3125919	58.3903	13.8811	TRUE	Destination	6055.29	6055.29	0	0	0	0	3202931	0.191084	0.535708	0	0
2035-01-01	3971957	59.1589	17.6778	TRUE	Depot	84.1238	84.1238	0	0	0	0	129552	0.107274	0.5	0	0
2035-01-01	3134848	56.9699	13.9482	TRUE	Depot	125.874	125.874	0	0	0	0	272861	0.0726525	0.5	0	0
2035-01-01	3044908	58.1639	13.5512	TRUE	Depot	1627.91	1627.91	0	0	0	0	3528865	0.0660369	0.5	0	0
2035-01-01	3431810	56.2004	15.2774	TRUE	Destination	6140.51	6140.51	0	0	0	0	3248011	0.191078	0.37076	0	0
2035-01-01	2819958	59.1705	12.5529	TRUE	Depot	1401.52	1401.52	0	0	0	0	3.03812e+06	0.0661264	0.5	0	0
2035-01-01	4079967	59.3454	18.1252	TRUE	Depot	19069.3	19069.3	0	0	0	0	41337092	0.0655298	0.5	0	0
2035-01-01	3188831	56.6218	14.1957	TRUE	Depot	36.4366	36.4366	0	0	0	0	1323.17	0.180504	0.5	0	0
2035-01-01	3449836	56.7299	15.3467	TRUE	Depot	281.518	281.518	0	0	0	0	610254	0.0686884	0.5	0	0
2035-01-01	3989959	59.198	17.7369	TRUE	Depot	91.0539	91.0539	0	0	0	0	107421	0.138533	0.5	0	0
2035-01-01	5430290	65.82	24.1287	TRUE	Depot	39.4606	39.4606	0	0	0	0	31731.7	0.176708	0.5	0	0
2035-01-01	2684903	58.0641	11.9308	TRUE	Destination	436.489	436.489	0	0	0	0	230880	0.196168	0.888488	0	0
2035-01-01	3818937	58.7556	16.9809	TRUE	Depot	2059.93	2059.93	0	0	0	0	4.46538e+06	0.0659206	0.5	0	0
2035-01-01	3062862	57.2582	13.6341	TRUE	Depot	186.017	186.017	0	0	0	0	403234	0.0703343	0.5	0	0
2035-01-01	3377909	58.1948	15.0268	TRUE	Depot	1577.72	1577.72	0	0	0	0	3.42006e+06	0.0660545	0.5	0	0
2035-01-01	4692242	64.8464	20.8783	TRUE	Depot	101.003	101.003	0	0	0	0	218947	0.0744181	0.5	0	0
2035-01-01	4088976	59.5365	18.1711	TRUE	Destination	359.662	359.662	0	0	0	0	190242	0.197338	0.342526	0	0
2035-01-01	4827266	65.3332	21.4467	TRUE	RestStop	3591.95	3591.95	0	0	0	0	2.81754e+06	0.105658	0.415074	0	0
2035-01-01	3548869	57.3818	15.7616	TRUE	Depot	209.97	209.97	0	0	0	0	455159	0.0697808	0.5	0	0
2035-01-01	2585917	58.3444	11.5082	TRUE	Depot	786.754	786.754	0	0	0	0	1.70547e+06	0.0666296	0.5	0	0
2035-01-01	3296884	57.6817	14.6724	TRUE	RestStop	16367.3	16367.3	0	0	0	0	12838620	0.10516	0.346655	0	0
2035-01-01	3233958	59.1783	14.3796	TRUE	Depot	181.076	181.076	0	0	0	0	392523	0.0704667	0.5	0	0
2035-01-01	2999975	59.507	13.3356	TRUE	Depot	656.477	656.477	0	0	0	0	1423065	0.0668572	0.5	0	0
2035-01-01	2540947	58.9474	11.2985	TRUE	Depot	127.389	127.389	0	0	0	0	276144	0.0725673	0.5	0	0
2035-01-01	4728241	64.8285	21.0137	TRUE	Depot	2456.67	2456.67	0	0	0	0	5.3254e+06	0.0658498	0.5	0	0
2035-01-01	3179799	55.9931	14.1218	TRUE	Destination	228.195	228.195	0	0	0	0	23626.5	0.402338	0.582686	0	0
2035-01-01	4007961	59.227	17.8397	TRUE	Depot	2650.3	2650.3	0	0	0	0	5.74514e+06	0.065823	0.5	0	0
2035-01-01	3098926	58.5332	13.7634	TRUE	Depot	219.264	219.264	0	0	0	0	475305	0.0695986	0.5	0	0
2035-01-01	2882884	57.6889	12.8167	TRUE	Depot	3289.05	3289.05	0	0	0	0	7129765	0.0657569	0.5	0	0
2035-01-01	3233777	55.5536	14.36	TRUE	Depot	410.505	410.505	0	0	0	0	889865	0.067681	0.5	0	0
2035-01-01	3270049	60.9863	14.5316	TRUE	Destination	14652.3	14652.3	0	0	0	0	7750299	0.190852	0.429432	0	0
2035-01-01	2981782	55.6544	13.2464	TRUE	Depot	100.904	100.904	0	0	0	0	40526.9	0.148854	0.5	0	0
2035-01-01	3638929	58.5909	16.1734	TRUE	Depot	8296.36	8296.36	0	0	0	0	17984268	0.0655913	0.5	0	0
2035-01-01	3684073	61.4739	16.3705	TRUE	Depot	477.322	477.322	0	0	0	0	1.0347e+06	0.0673733	0.5	0	0
2035-01-01	3359826	56.5338	14.9579	TRUE	Destination	2510.94	2510.94	0	0	0	0	1328156	0.191641	0.571397	0	0
2035-01-01	4359247	64.9482	19.3782	TRUE	Depot	68.0258	68.0258	0	0	0	0	147461	0.0787498	0.5	0	0
2035-01-01	3477135	62.7174	15.4564	TRUE	Depot	67.7959	67.7959	0	0	0	0	25061.3	0.15759	0.5	0	0
2035-01-01	3017789	55.7932	13.4041	TRUE	Depot	39.8907	39.8907	0	0	0	0	12191.7	0.176215	0.5	0	0
2035-01-01	2666897	57.9413	11.853	TRUE	RestStop	1759.07	1759.07	0	0	0	0	1.37983e+06	0.106322	0.311672	0	0
2035-01-01	4827263	65.2691	21.4728	TRUE	Depot	229.498	229.498	0	0	0	0	497490	0.0694151	0.5	0	0
2035-01-01	3170921	58.4219	14.1177	TRUE	Depot	48.0103	48.0103	0	0	0	0	15176.6	0.168562	0.5	0	0
2035-01-01	4133987	59.7452	18.3779	TRUE	Depot	1476.15	1476.15	0	0	0	0	3.19989e+06	0.0660939	0.5	0	0
2035-01-01	3413916	58.3331	15.1999	TRUE	Depot	128.521	128.521	0	0	0	0	278600	0.0725048	0.5	0	0
2035-01-01	4070962	59.2434	18.1057	TRUE	Depot	1291.36	1291.36	0	0	0	0	2799309	0.0661814	0.5	0	0
2035-01-01	3593974	59.4925	15.9897	TRUE	Depot	609.413	609.413	0	0	0	0	1.32104e+06	0.0669634	0.5	0	0
2035-01-01	2765915	58.3032	12.3148	TRUE	Depot	571.643	571.643	0	0	0	0	1.23917e+06	0.0670613	0.5	0	0
2035-01-01	2954992	59.8509	13.1508	TRUE	Depot	5789.97	5789.97	0	0	0	0	12551084	0.0656383	0.5	0	0
2035-01-01	2855801	56.0322	12.7002	TRUE	RestStop	12225.4	12225.4	0	0	0	0	9589656	0.105207	0.597258	0	0
2035-01-01	2612894	57.8939	11.6078	TRUE	Depot	17.6487	17.6487	0	0	0	0	1246.07	0.233241	0.5	0	0
2035-01-01	2999817	56.3468	13.3441	TRUE	Destination	149.545	149.545	0	0	0	0	9100.61	0.413362	0.960526	0	0
2035-01-01	3161966	59.3336	14.0596	TRUE	Depot	789.177	789.177	0	0	0	0	1.71072e+06	0.0666261	0.5	0	0
2035-01-01	3243137	62.7531	14.4298	TRUE	Destination	4663.09	4663.09	0	0	0	0	2466528	0.191202	0.458622	0	0
2035-01-01	3342153	63.0696	14.8434	TRUE	Depot	23.9584	23.9584	0	0	0	0	4231.19	0.206306	0.5	0	0
2035-01-01	2945785	55.719	13.0915	TRUE	Depot	61.3337	61.3337	0	0	0	0	132955	0.0801975	0.5	0	0
2035-01-01	5196293	65.871	23.1135	TRUE	Depot	30.1982	30.1982	0	0	0	0	5455.75	0.190738	0.5	0	0
2035-01-01	3557883	57.6703	15.8295	TRUE	Destination	1118.26	1118.26	0	0	0	0	591500	0.192827	0.573471	0	0
2035-01-01	3026857	57.1581	13.4428	TRUE	Depot	75.1959	75.1959	0	0	0	0	68075.7	0.15497	0.5	0	0
2035-01-01	3170887	57.7476	14.0891	TRUE	Destination	116.239	116.239	0	0	0	0	1746.7	0.422526	0.733591	0	0
2035-01-01	2693918	58.3638	11.9709	TRUE	Depot	935.774	935.774	0	0	0	0	2.0285e+06	0.0664469	0.5	0	0
2035-01-01	3089815	56.3195	13.7371	TRUE	Depot	40.4091	40.4091	0	0	0	0	34276.6	0.175634	0.5	0	0
2035-01-01	3864062	61.2582	17.1637	TRUE	Depot	1964.7	1964.7	0	0	0	0	4258936	0.0659418	0.5	0	0
2035-01-01	5052422	68.4412	22.4783	TRUE	Depot	34.0967	34.0967	0	0	0	0	13654.4	0.183904	0.5	0	0
2035-01-01	3090033	60.6787	13.7327	TRUE	Depot	105.74	105.74	0	0	0	0	229215	0.0740178	0.5	0	0
2035-01-01	3747231	64.624	16.6627	TRUE	RestStop	1853.06	1853.06	0	0	0	0	1.45355e+06	0.106256	0.321912	0	0
2035-01-01	2945847	56.9574	13.0875	TRUE	RestStop	700.623	700.623	0	0	0	0	338653	0.175733	0.391468	0	0
2035-01-01	3251839	56.7805	14.4551	TRUE	Depot	1659.17	1659.17	0	0	0	0	3596632	0.0660264	0.5	0	0
2035-01-01	3431838	56.7623	15.268	TRUE	Depot	87.325	87.325	0	0	0	0	171622	0.083626	0.5	0	0
2035-01-01	3882158	63.1785	17.2615	TRUE	RestStop	1811.61	1811.61	0	0	0	0	1.42103e+06	0.106284	0.303283	0	0
2035-01-01	2684918	58.3605	11.9265	TRUE	Depot	28.01	28.01	0	0	0	0	12731.5	0.195408	0.5	0	0
2035-01-01	2846916	58.3334	12.6794	TRUE	Destination	389.943	389.943	0	0	0	0	173123	0.234494	0.350441	0	0
2035-01-01	3179888	57.7608	14.143	TRUE	Depot	2442.65	2442.65	0	0	0	0	5295005	0.065852	0.5	0	0
2035-01-01	4034969	59.3991	17.9577	TRUE	Depot	6389.03	6389.03	0	0	0	0	13849684	0.0656237	0.5	0	0
2035-01-01	3863982	59.6516	17.1633	TRUE	Depot	151.274	151.274	0	0	0	0	327922	0.0714486	0.5	0	0
2035-01-01	2891809	56.1894	12.8541	TRUE	Destination	1259.94	1259.94	0	0	0	0	666445	0.192587	0.510989	0	0
2035-01-01	5007277	65.5584	22.2621	TRUE	Destination	20306.2	20306.2	0	0	0	0	10740932	0.190807	0.364061	0	0
2035-01-01	3270049	60.9824	14.533	TRUE	Depot	4916.63	4916.63	0	0	0	0	10657920	0.0656661	0.5	0	0
2035-01-01	2756884	57.6844	12.2697	TRUE	Depot	478.421	478.421	0	0	0	0	1.03709e+06	0.0673689	0.5	0	0
2035-01-01	2756923	58.4754	12.2675	TRUE	Depot	85.6806	85.6806	0	0	0	0	185732	0.076016	0.5	0	0
2035-01-01	3746995	59.9193	16.6474	TRUE	Destination	31.7533	31.7533	0	0	0	0	3169.46	0.53201	0.988503	0	0
2035-01-01	3188998	59.9766	14.1826	TRUE	Depot	220.054	220.054	0	0	0	0	477016	0.0695839	0.5	0	0
2035-01-01	3746871	57.4261	16.6735	TRUE	Destination	230.553	230.553	0	0	0	0	8614.21	0.402124	0.909658	0	0
2035-01-01	3090001	60.0385	13.7224	TRUE	Depot	71.4767	71.4767	0	0	0	0	56006.9	0.156219	0.5	0	0
2035-01-01	3854967	59.3447	17.122	TRUE	Destination	24.0436	24.0436	0	0	0	0	1522.78	0.580311	0.942925	0	0
2035-01-01	3179964	59.2987	14.1364	TRUE	Depot	1038.1	1038.1	0	0	0	0	2.25033e+06	0.0663519	0.5	0	0
2035-01-01	3728969	59.3801	16.593	TRUE	Destination	456.225	456.225	0	0	0	0	241319	0.195931	0.391813	0	0
2035-01-01	2990925	58.5196	13.2939	TRUE	Depot	3368.35	3368.35	0	0	0	0	7.30168e+06	0.0657504	0.5	0	0
2035-01-01	3359881	57.6366	14.9579	TRUE	Destination	402.673	402.673	0	0	0	0	212993	0.196628	0.22558	0	0
2035-01-01	3062974	59.4953	13.6072	TRUE	Depot	63.1964	63.1964	0	0	0	0	3276.48	0.159527	0.5	0	0
2035-01-01	2999809	56.1946	13.3459	TRUE	Depot	84.4452	84.4452	0	0	0	0	29607.8	0.15234	0.5	0	0
2035-01-01	3198025	60.5113	14.2234	TRUE	RestStop	7886.87	7886.87	0	0	0	0	6186506	0.10531	0.293839	0	0
2035-01-01	3755895	57.907	16.6976	TRUE	Depot	100.537	100.537	0	0	0	0	217937	0.0744595	0.5	0	0
2035-01-01	3413917	58.345	15.1756	TRUE	Destination	128.507	128.507	0	0	0	0	5441.07	0.418598	0.591188	0	0
2035-01-01	2954874	57.4979	13.1236	TRUE	Depot	225.283	225.283	0	0	0	0	488354	0.0694886	0.5	0	0
2035-01-01	3980992	59.8526	17.6935	TRUE	Depot	9518.7	9518.7	0	0	0	0	20633974	0.0655773	0.5	0	0
2035-01-01	4620195	63.9056	20.5486	TRUE	Depot	45.388	45.388	0	0	0	0	98388.9	0.0853671	0.5	0	0
2035-01-01	3053878	57.5717	13.5729	TRUE	Depot	88.7175	88.7175	0	0	0	0	74140.6	0.151311	0.5	0	0
2035-01-01	3162023	60.4783	14.0709	TRUE	Depot	1043.52	1043.52	0	0	0	0	2.26207e+06	0.0663474	0.5	0	0
2035-01-01	3422965	59.3098	15.2351	TRUE	Depot	2533.22	2533.22	0	0	0	0	5491325	0.0658388	0.5	0	0
2035-01-01	2954773	55.4724	13.1451	TRUE	Depot	98.5173	98.5173	0	0	0	0	127521	0.125005	0.5	0	0
2035-01-01	3990011	60.2308	17.7293	TRUE	Depot	36.2525	36.2525	0	0	0	0	3140.1	0.180756	0.5	0	0
2035-01-01	3116920	58.4007	13.8784	TRUE	Depot	2545.92	2545.92	0	0	0	0	5.51887e+06	0.065837	0.5	0	0
2035-01-01	3593907	58.1534	15.9637	TRUE	Depot	40.1434	40.1434	0	0	0	0	7669.17	0.17593	0.5	0	0
2035-01-01	3449973	59.477	15.3373	TRUE	Depot	3978.45	3978.45	0	0	0	0	8624203	0.0657093	0.5	0	0
2035-01-01	2711878	57.5727	12.0588	TRUE	RestStop	18836	18836	0	0	0	0	14775040	0.105142	0.303059	0	0
2035-01-01	2621923	58.4768	11.6708	TRUE	Depot	734.752	734.752	0	0	0	0	1.59274e+06	0.0667108	0.5	0	0
2035-01-01	2855952	59.0501	12.7017	TRUE	RestStop	9186.22	9186.22	0	0	0	0	7.20572e+06	0.105269	0.236726	0	0
2035-01-01	3692863	57.2655	16.4121	TRUE	Depot	1829.14	1829.14	0	0	0	0	3.96508e+06	0.0659759	0.5	0	0
2035-01-01	3926958	59.1775	17.4419	TRUE	Depot	203.959	203.959	0	0	0	0	442128	0.0699075	0.5	0	0
2035-01-01	2963781	55.6275	13.1851	TRUE	Destination	1433.47	1433.47	0	0	0	0	758230	0.192357	0.459689	0	0
2035-01-01	3008795	55.9026	13.3958	TRUE	Depot	98.9228	98.9228	0	0	0	0	214438	0.074606	0.5	0	0
2035-01-01	3413962	59.2586	15.1698	TRUE	Depot	9020.61	9020.61	0	0	0	0	19554252	0.0655825	0.5	0	0
2035-01-01	3170809	56.1918	14.0868	TRUE	Depot	334.276	334.276	0	0	0	0	724620	0.0681824	0.5	0	0
2035-01-01	2666975	59.5048	11.8592	TRUE	Destination	4341.22	4341.22	0	0	0	0	2.29628e+06	0.19124	0.633035	0	0
2035-01-01	3890952	59.0522	17.2924	TRUE	Depot	669.087	669.087	0	0	0	0	1.4504e+06	0.0668314	0.5	0	0
2035-01-01	3855033	60.6702	17.1479	TRUE	Depot	6954.55	6954.55	0	0	0	0	15075586	0.0656122	0.5	0	0
2035-01-01	3566980	59.6007	15.8418	TRUE	Depot	45.308	45.308	0	0	0	0	2675.66	0.170804	0.5	0	0
2035-01-01	3044903	58.0751	13.5205	TRUE	Depot	886.627	886.627	0	0	0	0	1.92197e+06	0.0665004	0.5	0	0
2035-01-01	3386992	59.8558	15.0442	TRUE	Depot	774.337	774.337	0	0	0	0	1678554	0.066648	0.5	0	0
2035-01-01	4818265	65.3157	21.4318	TRUE	Depot	239.237	239.237	0	0	0	0	518602	0.069255	0.5	0	0
2035-01-01	3279051	61.027	14.5901	TRUE	Depot	1416.83	1416.83	0	0	0	0	3.0713e+06	0.0661195	0.5	0	0
2035-01-01	4953280	65.6083	22.0389	TRUE	Destination	205.109	205.109	0	0	0	0	671.498	0.404697	0.42667	0	0
2035-01-01	3179802	56.0409	14.1501	TRUE	Depot	2411.16	2411.16	0	0	0	0	5.22674e+06	0.0658568	0.5	0	0
2035-01-01	3710832	56.648	16.4911	TRUE	Depot	1353.89	1353.89	0	0	0	0	2.93488e+06	0.0661491	0.5	0	0
2035-01-01	3215849	56.9821	14.3145	TRUE	Destination	381.956	381.956	0	0	0	0	202034	0.19695	0.445304	0	0
2035-01-01	2963826	56.5302	13.1701	TRUE	Depot	102.716	102.716	0	0	0	0	222661	0.074269	0.5	0	0
2035-01-01	3332842	56.8561	14.831	TRUE	Depot	138.541	138.541	0	0	0	0	300318	0.071997	0.5	0	0
2035-01-01	3828032	60.6479	17.0194	TRUE	Depot	373.937	373.937	0	0	0	0	810594	0.067896	0.5	0	0
2035-01-01	2657885	57.7177	11.8261	TRUE	Depot	9286.25	9286.25	0	0	0	0	20130086	0.0655797	0.5	0	0
2035-01-01	3269984	59.7	14.5238	TRUE	Depot	45.0472	45.0472	0	0	0	0	33933.8	0.171035	0.5	0	0
2035-01-01	2720969	59.3884	12.1171	TRUE	Depot	428.986	428.986	0	0	0	0	929925	0.0675863	0.5	0	0
2035-01-01	4566193	63.8623	20.3063	TRUE	Destination	273.93	273.93	0	0	0	0	34481	0.398838	0.529449	0	0
2035-01-01	3710970	59.404	16.4878	TRUE	Depot	35.9941	35.9941	0	0	0	0	9239.56	0.181113	0.5	0	0
2035-01-01	4070971	59.434	18.0825	TRUE	Depot	321.731	321.731	0	0	0	0	697427	0.0682877	0.5	0	0
2035-01-01	3359965	59.3069	14.9349	TRUE	Depot	241.4	241.4	0	0	0	0	523289	0.0692212	0.5	0	0
2035-01-01	2747916	58.336	12.2388	TRUE	Depot	189.862	189.862	0	0	0	0	411570	0.070236	0.5	0	0
2035-01-01	4142966	59.3303	18.4079	TRUE	Depot	735.579	735.579	0	0	0	0	1.59454e+06	0.0667094	0.5	0	0
2035-01-01	3593976	59.5202	15.9785	TRUE	Depot	676.818	676.818	0	0	0	0	1.46716e+06	0.0668159	0.5	0	0
2035-01-01	4061972	59.4544	18.0714	TRUE	Depot	1626.64	1626.64	0	0	0	0	3.52612e+06	0.0660373	0.5	0	0
2035-01-01	3468006	60.1376	15.4088	TRUE	RestStop	1381.83	1381.83	0	0	0	0	1.08392e+06	0.106677	0.3129	0	0
2035-01-01	3395812	56.2401	15.1177	TRUE	Depot	83.8521	83.8521	0	0	0	0	62972.3	0.152492	0.5	0	0
2035-01-01	4070975	59.5131	18.0838	TRUE	Depot	727.824	727.824	0	0	0	0	1.57773e+06	0.0667225	0.5	0	0
2035-01-01	3431809	56.1995	15.2713	TRUE	Depot	40.487	40.487	0	0	0	0	11987.9	0.175548	0.5	0	0
2035-01-01	3953945	58.9052	17.5713	TRUE	Depot	352.661	352.661	0	0	0	0	764474	0.0680416	0.5	0	0
2035-01-01	3891123	62.4726	17.3143	TRUE	Depot	126.599	126.599	0	0	0	0	274432	0.0726115	0.5	0	0
2035-01-01	2549933	58.6793	11.3391	TRUE	Depot	98.0722	98.0722	0	0	0	0	88200.5	0.14937	0.5	0	0
2035-01-01	3161797	55.9464	14.0671	TRUE	Depot	40.2345	40.2345	0	0	0	0	68991.7	0.111139	0.5	0	0
2035-01-01	4206166	63.3206	18.7051	TRUE	Destination	191.643	191.643	0	0	0	0	24966.4	0.406336	0.708515	0	0
2035-01-01	3981150	63.0029	17.7047	TRUE	Depot	167.359	167.359	0	0	0	0	362790	0.0708752	0.5	0	0
2035-01-01	3215916	58.3219	14.3055	TRUE	Depot	239.113	239.113	0	0	0	0	518333	0.0692569	0.5	0	0
2035-01-01	3098858	57.1695	13.7632	TRUE	Depot	102.513	102.513	0	0	0	0	222220	0.0742865	0.5	0	0
2035-01-01	3935948	58.9601	17.4872	TRUE	Depot	74.7508	74.7508	0	0	0	0	28498.6	0.155112	0.5	0	0
2035-01-01	3161858	57.1703	14.0635	TRUE	RestStop	116565	116565	0	0	0	0	91433830	0.10504	0.302494	0	0
2035-01-01	4079963	59.2618	18.1401	TRUE	Depot	1241.96	1241.96	0	0	0	0	2.69223e+06	0.0662091	0.5	0	0
2035-01-01	3395864	57.2924	15.11	TRUE	Depot	313.007	313.007	0	0	0	0	678514	0.0683659	0.5	0	0
2035-01-01	3359996	59.9377	14.9333	TRUE	Depot	2148.58	2148.58	0	0	0	0	4.65754e+06	0.0659025	0.5	0	0
2035-01-01	3251965	59.3124	14.4691	TRUE	Depot	853.618	853.618	0	0	0	0	1.85041e+06	0.0665398	0.5	0	0
2035-01-01	3746844	56.882	16.6713	TRUE	Depot	2548.45	2548.45	0	0	0	0	5524357	0.0658366	0.5	0	0
2035-01-01	4566190	63.8046	20.2847	TRUE	Depot	206.753	206.753	0	0	0	0	448185	0.0698477	0.5	0	0
2035-01-01	3468024	60.4975	15.4362	TRUE	Depot	1730.4	1730.4	0	0	0	0	3751041	0.066004	0.5	0	0
2035-01-01	3071864	57.2834	13.6648	TRUE	Depot	26.4494	26.4494	0	0	0	0	18944.2	0.19921	0.5	0	0
2035-01-01	4205988	59.7647	18.6921	TRUE	Depot	3230.45	3230.45	0	0	0	0	7.00274e+06	0.0657618	0.5	0	0
2035-01-01	2900814	56.2814	12.8804	TRUE	Depot	90.9041	90.9041	0	0	0	0	13391.7	0.150822	0.5	0	0
2035-01-01	2765950	59.0166	12.2805	TRUE	Depot	119.081	119.081	0	0	0	0	258136	0.0730615	0.5	0	0
2035-01-01	3269925	58.519	14.5275	TRUE	Depot	77.6132	77.6132	0	0	0	0	59904.4	0.154222	0.5	0	0
2035-01-01	3953954	59.0864	17.596	TRUE	RestStop	37772.9	37772.9	0	0	0	0	29629288	0.105081	0.41975	0	0
2035-01-01	4160966	59.3263	18.4929	TRUE	Destination	134.69	134.69	0	0	0	0	9142.32	0.416889	0.869004	0	0
2035-01-01	3107933	58.6749	13.8185	TRUE	Depot	2703.3	2703.3	0	0	0	0	5860014	0.0658163	0.5	0	0
2035-01-01	2981784	55.6923	13.2409	TRUE	Destination	121.995	121.995	0	0	0	0	4147.66	0.420585	0.604171	0	0
2035-01-01	3468027	60.5489	15.416	TRUE	Depot	74.1096	74.1096	0	0	0	0	102743	0.121431	0.5	0	0
2035-01-01	3846033	60.6683	17.0992	TRUE	RestStop	84636	84636	0	0	0	0	66388970	0.105047	0.222154	0	0
2035-01-01	4161160	63.2059	18.4921	TRUE	Depot	2037.9	2037.9	0	0	0	0	4.41762e+06	0.0659253	0.5	0	0
2035-01-01	2891907	58.1535	12.8477	TRUE	Depot	37.3218	37.3218	0	0	0	0	24455.1	0.179329	0.5	0	0
2035-01-01	3945000	60.0183	17.5346	TRUE	Depot	93.9269	93.9269	0	0	0	0	185572	0.0823897	0.5	0	0
2035-01-01	2891836	56.7236	12.8627	TRUE	Depot	108.505	108.505	0	0	0	0	235208	0.0738003	0.5	0	0
2035-01-01	4133986	59.7372	18.3653	TRUE	Depot	84.3449	84.3449	0	0	0	0	137737	0.101128	0.5	0	0
2035-01-01	3873019	60.3825	17.2355	TRUE	Depot	377.655	377.655	0	0	0	0	818653	0.0678723	0.5	0	0
2035-01-01	3909122	62.4562	17.3669	TRUE	Depot	140.066	140.066	0	0	0	0	303625	0.071926	0.5	0	0
2035-01-01	3503971	59.4371	15.5933	TRUE	Depot	82.647	82.647	0	0	0	0	176160	0.0777022	0.5	0	0
2035-01-01	3368947	58.9566	14.9621	TRUE	Depot	80.8945	80.8945	0	0	0	0	2543.92	0.153279	0.5	0	0
2035-01-01	4025975	59.5025	17.9191	TRUE	Destination	4837.07	4837.07	0	0	0	0	2.55856e+06	0.191183	0.491464	0	0
2035-01-01	2666885	57.7067	11.8726	TRUE	RestStop	8236.85	8236.85	0	0	0	0	6461025	0.105298	0.193605	0	0
2035-01-01	2783846	56.9264	12.3957	TRUE	Destination	186.168	186.168	0	0	0	0	31973.5	0.40707	0.748823	0	0
2035-01-01	3656981	59.6203	16.2459	TRUE	Depot	89.4742	89.4742	0	0	0	0	126209	0.116134	0.5	0	0
2035-01-01	2999775	55.5187	13.3558	TRUE	Depot	91.9621	91.9621	0	0	0	0	144412	0.103941	0.5	0	0
2035-01-01	3368926	58.5336	14.9871	TRUE	Depot	37.8774	37.8774	0	0	0	0	6743.22	0.17862	0.5	0	0
2035-01-01	3486121	62.4209	15.4831	TRUE	Depot	86.5342	86.5342	0	0	0	0	105089	0.135502	0.5	0	0
2035-01-01	2783863	57.2782	12.3702	TRUE	Depot	80.4891	80.4891	0	0	0	0	162286	0.0824577	0.5	0	0
2035-01-01	2972849	56.9919	13.2243	TRUE	Depot	4952.89	4952.89	0	0	0	0	10736539	0.0656647	0.5	0	0
2035-01-01	3152948	58.9675	14.035	TRUE	Depot	742.041	742.041	0	0	0	0	1608544	0.0666987	0.5	0	0
2035-01-01	4332279	65.5922	19.2631	TRUE	Depot	324.154	324.154	0	0	0	0	702678	0.0682667	0.5	0	0
2035-01-01	2927825	56.5018	13.033	TRUE	Destination	6477.29	6477.29	0	0	0	0	3.42615e+06	0.191058	0.369593	0	0
2035-01-01	4034971	59.4369	17.932	TRUE	Depot	4731.92	4731.92	0	0	0	0	10257525	0.0656732	0.5	0	0
2035-01-01	2828883	57.6625	12.5612	TRUE	Depot	670.763	670.763	0	0	0	0	1.45403e+06	0.066828	0.5	0	0
2035-01-01	3629971	59.4345	16.1376	TRUE	Depot	1555.12	1555.12	0	0	0	0	3.37109e+06	0.0660628	0.5	0	0
2035-01-01	2693884	57.697	11.9692	TRUE	RestStop	561.27	561.27	0	0	0	0	364828	0.13166	0.269216	0	0
2035-01-01	2747899	57.9815	12.2094	TRUE	Destination	101.359	101.359	0	0	0	0	7173.41	0.428567	0.773615	0	0
2035-01-01	2990792	55.8403	13.3191	TRUE	Depot	741.934	741.934	0	0	0	0	1.60831e+06	0.0666989	0.5	0	0
2035-01-01	4224259	65.1878	18.7623	TRUE	Depot	80.7536	80.7536	0	0	0	0	90027.4	0.149058	0.5	0	0
2035-01-01	4854264	65.2812	21.572	TRUE	Depot	39.5194	39.5194	0	0	0	0	85667.3	0.08832	0.5	0	0
2035-01-01	3080814	56.2997	13.6895	TRUE	Destination	1188.76	1188.76	0	0	0	0	628793	0.192701	0.628131	0	0
2035-01-01	3557869	57.3882	15.8194	TRUE	Depot	240.752	240.752	0	0	0	0	521884	0.0692312	0.5	0	0
2035-01-01	2720879	57.5834	12.1009	TRUE	Depot	42.0526	42.0526	0	0	0	0	45659.9	0.173582	0.5	0	0
2035-01-01	2927913	58.2626	13.0071	TRUE	Depot	85.1972	85.1972	0	0	0	0	146262	0.0960609	0.5	0	0
2035-01-01	3314882	57.6485	14.7283	TRUE	Destination	2712.03	2712.03	0	0	0	0	1.43452e+06	0.191571	0.307707	0	0
2035-01-01	3188986	59.7212	14.1835	TRUE	Destination	1170.87	1170.87	0	0	0	0	619330	0.192731	0.29911	0	0
2035-01-01	4097977	59.5558	18.2307	TRUE	Depot	56.6206	56.6206	0	0	0	0	82173.5	0.121616	0.5	0	0
2035-01-01	3504030	60.61	15.5885	TRUE	Depot	8632.9	8632.9	0	0	0	0	18713800	0.065587	0.5	0	0
2035-01-01	3188883	57.6605	14.1765	TRUE	RestStop	66590.8	66590.8	0	0	0	0	52234132	0.105054	0.309125	0	0
2035-01-01	3269812	56.2557	14.5564	TRUE	Depot	64.9983	64.9983	0	0	0	0	39346.2	0.158736	0.5	0	0
2035-01-01	3846087	61.7506	17.1074	TRUE	Destination	13858.5	13858.5	0	0	0	0	7330431	0.190861	0.492868	0	0
2035-01-01	3459176	63.54	15.3615	TRUE	Depot	41.0277	41.0277	0	0	0	0	3240.49	0.174961	0.5	0	0
2035-01-01	4223891	57.8249	18.7905	TRUE	Depot	150.858	150.858	0	0	0	0	327020	0.0714651	0.5	0	0
2035-01-01	3503865	57.311	15.5852	TRUE	Destination	969.554	969.554	0	0	0	0	512843	0.193155	0.156388	0	0
2035-01-01	2756914	58.2864	12.2496	TRUE	Depot	61.3931	61.3931	0	0	0	0	99324.7	0.107436	0.5	0	0
2035-01-01	3719868	57.3728	16.5513	TRUE	Depot	841.256	841.256	0	0	0	0	1.82362e+06	0.0665553	0.5	0	0
2035-01-01	3323886	57.7287	14.7988	TRUE	Depot	191.657	191.657	0	0	0	0	415461	0.0701915	0.5	0	0
2035-01-01	3206851	57.0369	14.2555	TRUE	Depot	436.695	436.695	0	0	0	0	946637	0.0675492	0.5	0	0
2035-01-01	3504135	62.7139	15.5731	TRUE	Depot	70.3303	70.3303	0	0	0	0	41345	0.15663	0.5	0	0
2035-01-01	2729970	59.4125	12.1241	TRUE	Depot	229.457	229.457	0	0	0	0	497401	0.0694158	0.5	0	0
2035-01-01	3476996	59.9201	15.4414	TRUE	Depot	38.0479	38.0479	0	0	0	0	13579.1	0.178406	0.5	0	0
2035-01-01	2846821	56.4306	12.6432	TRUE	Depot	91.182	91.182	0	0	0	0	17869.2	0.150761	0.5	0	0
2035-01-01	3431956	59.1226	15.2686	TRUE	Destination	2469.65	2469.65	0	0	0	0	1.30632e+06	0.191657	0.467307	0	0
2035-01-01	3260867	57.3409	14.4861	TRUE	Depot	1394.2	1394.2	0	0	0	0	3.02225e+06	0.0661298	0.5	0	0
2035-01-01	3972237	64.7591	17.6576	TRUE	Depot	85.9285	85.9285	0	0	0	0	90085.8	0.151971	0.5	0	0
2035-01-01	3575951	59.0398	15.8903	TRUE	Destination	981.479	981.479	0	0	0	0	519151	0.193125	0.415266	0	0
2035-01-01	2621900	58.0076	11.6725	TRUE	Destination	122.486	122.486	0	0	0	0	1125.86	0.420428	0.690667	0	0
2035-01-01	3837082	61.6478	17.0793	TRUE	Destination	34627	34627	0	0	0	0	18315870	0.190758	0.511343	0	0
2035-01-01	2837810	56.2054	12.6163	TRUE	Depot	89.4342	89.4342	0	0	0	0	188118	0.0778844	0.5	0	0
2035-01-01	3512920	58.418	15.6265	TRUE	Destination	10981.5	10981.5	0	0	0	0	5.80865e+06	0.190907	0.3871	0	0
2035-01-01	2630901	58.0299	11.7128	TRUE	Depot	947.638	947.638	0	0	0	0	2.05422e+06	0.0664349	0.5	0	0
2035-01-01	2900836	56.7245	12.8909	TRUE	Depot	128.676	128.676	0	0	0	0	278935	0.0724964	0.5	0	0
2035-01-01	3873102	62.0539	17.2393	TRUE	Depot	86.8477	86.8477	0	0	0	0	40720	0.151749	0.5	0	0
2035-01-01	3269989	59.7832	14.5508	TRUE	Destination	166.388	166.388	0	0	0	0	9279.22	0.410124	0.84398	0	0
2035-01-01	2936921	58.437	13.0573	TRUE	Depot	21.6671	21.6671	0	0	0	0	13214.4	0.214273	0.5	0	0
2035-01-01	3423007	60.1514	15.2139	TRUE	Destination	215.77	215.77	0	0	0	0	6377	0.403545	0.702683	0	0
2035-01-01	2765889	57.7911	12.3124	TRUE	Depot	1192.5	1192.5	0	0	0	0	2.58503e+06	0.0662393	0.5	0	0
2035-01-01	3477124	62.4894	15.4615	TRUE	Depot	6797.18	6797.18	0	0	0	0	14734441	0.0656152	0.5	0	0
2035-01-01	2675886	57.7217	11.9147	TRUE	Depot	322.392	322.392	0	0	0	0	698858	0.0682819	0.5	0	0
2035-01-01	3107916	58.3225	13.8345	TRUE	Depot	81.843	81.843	0	0	0	0	177414	0.07651	0.5	0	0
2035-01-01	3692985	59.7116	16.4308	TRUE	Depot	69.4933	69.4933	0	0	0	0	39154.5	0.156939	0.5	0	0
2035-01-01	3539935	58.714	15.7595	TRUE	Depot	274.22	274.22	0	0	0	0	594434	0.0687737	0.5	0	0
2035-01-01	2910033	60.6695	12.9413	TRUE	Depot	116.827	116.827	0	0	0	0	253248	0.0732078	0.5	0	0
2035-01-01	4008133	62.6716	17.8398	TRUE	Destination	90.429	90.429	0	0	0	0	18643.3	0.434271	0.874023	0	0
2035-01-01	4223886	57.7298	18.7899	TRUE	Depot	570.62	570.62	0	0	0	0	1.23695e+06	0.0670641	0.5	0	0
2035-01-01	2990813	56.2768	13.2838	TRUE	Depot	169.42	169.42	0	0	0	0	367257	0.0708096	0.5	0	0
2035-01-01	3242965	59.3034	14.401	TRUE	Depot	319.175	319.175	0	0	0	0	691885	0.0683101	0.5	0	0
2035-01-01	3891103	62.068	17.2841	TRUE	Depot	88.7434	88.7434	0	0	0	0	5801.56	0.151305	0.5	0	0
2035-01-01	4088968	59.3603	18.1765	TRUE	Depot	503.231	503.231	0	0	0	0	1.09087e+06	0.0672759	0.5	0	0
2035-01-01	2819846	56.9334	12.5358	TRUE	Depot	1763.37	1763.37	0	0	0	0	3.82251e+06	0.0659943	0.5	0	0
2035-01-01	3882120	62.4006	17.2505	TRUE	Destination	307.378	307.378	0	0	0	0	49716.6	0.396938	0.392778	0	0
2035-01-01	4061969	59.3966	18.041	TRUE	Depot	615.716	615.716	0	0	0	0	1.3347e+06	0.0669483	0.5	0	0
2035-01-01	2756917	58.3415	12.253	TRUE	Depot	1032.47	1032.47	0	0	0	0	2.23811e+06	0.0663566	0.5	0	0
2035-01-01	4089008	60.1782	18.185	TRUE	Depot	2393.6	2393.6	0	0	0	0	5188685	0.0658595	0.5	0	0
2035-01-01	3548842	56.8417	15.7753	TRUE	Destination	92.9422	92.9422	0	0	0	0	6994.74	0.43284	0.80695	0	0
2035-01-01	3683825	56.5056	16.3931	TRUE	Depot	4107.85	4107.85	0	0	0	0	8904708	0.0657021	0.5	0	0
2035-01-01	2945899	57.9948	13.1004	TRUE	Depot	1406.15	1406.15	0	0	0	0	3.04815e+06	0.0661243	0.5	0	0
2035-01-01	4017009	60.1977	17.8473	TRUE	Depot	70.4454	70.4454	0	0	0	0	27169.7	0.156588	0.5	0	0
2035-01-01	3828065	61.3103	17.0341	TRUE	Depot	937.335	937.335	0	0	0	0	2.03189e+06	0.0664453	0.5	0	0
2035-01-01	2828873	57.4647	12.5954	TRUE	Depot	90.5089	90.5089	0	0	0	0	196199	0.0754541	0.5	0	0
2035-01-01	2711896	57.9225	12.0787	TRUE	Depot	1467.43	1467.43	0	0	0	0	3.18099e+06	0.0660975	0.5	0	0
2035-01-01	3647985	59.7006	16.2196	TRUE	Destination	849.665	849.665	0	0	0	0	449429	0.193503	0.439191	0	0
2035-01-01	3008787	55.7519	13.3846	TRUE	Destination	164.7	164.7	0	0	0	0	3918.83	0.410419	0.748633	0	0
2035-01-01	3989981	59.6275	17.7229	TRUE	Depot	40.4681	40.4681	0	0	0	0	8476.05	0.175569	0.5	0	0
2035-01-01	2684878	57.561	11.9595	TRUE	Depot	25.2162	25.2162	0	0	0	0	14120.1	0.202548	0.5	0	0
2035-01-01	3260988	59.7705	14.5178	TRUE	Depot	2620.77	2620.77	0	0	0	0	5.68111e+06	0.0658269	0.5	0	0
2035-01-01	2855920	58.4106	12.7184	TRUE	Depot	182.768	182.768	0	0	0	0	396191	0.0704206	0.5	0	0
2035-01-01	3603067	61.3471	16.0333	TRUE	Depot	87.8516	87.8516	0	0	0	0	181491	0.0794903	0.5	0	0
2035-01-01	3261166	63.3265	14.4811	TRUE	Depot	41.7859	41.7859	0	0	0	0	56852.1	0.138744	0.5	0	0
2035-01-01	3386950	59.0019	15.0428	TRUE	Depot	435.444	435.444	0	0	0	0	943924	0.0675551	0.5	0	0
2035-01-01	4080018	60.3751	18.157	TRUE	Depot	266.862	266.862	0	0	0	0	578484	0.0688645	0.5	0	0
2035-01-01	3081164	63.2969	13.7052	TRUE	Destination	46.5012	46.5012	0	0	0	0	1134.45	0.484237	0.885552	0	0
2035-01-01	3944994	59.9	17.546	TRUE	Depot	41.9777	41.9777	0	0	0	0	72095.3	0.109786	0.5	0	0
2035-01-01	3566929	58.5889	15.8789	TRUE	Depot	78.6238	78.6238	0	0	0	0	14929.1	0.153923	0.5	0	0
2035-01-01	3098862	57.2435	13.7788	TRUE	Depot	204.232	204.232	0	0	0	0	442720	0.0699016	0.5	0	0
2035-01-01	3521906	58.1354	15.6666	TRUE	Destination	1560.17	1560.17	0	0	0	0	825249	0.192222	0.406011	0	0
2035-01-01	2927959	59.1905	13.0196	TRUE	Destination	301.629	301.629	0	0	0	0	149163	0.212443	0.708595	0	0
2035-01-01	3341959	59.1804	14.8599	TRUE	Depot	980.715	980.715	0	0	0	0	2.12592e+06	0.0664028	0.5	0	0
2035-01-01	3260965	59.3148	14.494	TRUE	Depot	311.315	311.315	0	0	0	0	674848	0.0683815	0.5	0	0
2035-01-01	2972784	55.6857	13.2251	TRUE	Depot	4061.29	4061.29	0	0	0	0	8803786	0.0657047	0.5	0	0
2035-01-01	4179003	60.061	18.5962	TRUE	Depot	745.986	745.986	0	0	0	0	1.6171e+06	0.0666923	0.5	0	0
2035-01-01	2702889	57.7981	12.0066	TRUE	Depot	341.344	341.344	0	0	0	0	739942	0.0681265	0.5	0	0
2035-01-01	3386928	58.5661	15.0648	TRUE	Depot	315.191	315.191	0	0	0	0	683249	0.0683459	0.5	0	0
2035-01-01	2891805	56.1021	12.8521	TRUE	Depot	927.12	927.12	0	0	0	0	2.00975e+06	0.0664559	0.5	0	0
2035-01-01	2891835	56.7123	12.8674	TRUE	Depot	80.0987	80.0987	0	0	0	0	154164	0.0864422	0.5	0	0
2035-01-01	5205293	65.8625	23.1268	TRUE	Depot	1299.71	1299.71	0	0	0	0	2.81743e+06	0.0661769	0.5	0	0
2035-01-01	3845985	59.7012	17.0978	TRUE	Depot	89.5296	89.5296	0	0	0	0	140914	0.104071	0.5	0	0
2035-01-01	3738151	63.0246	16.6316	TRUE	Destination	6050.13	6050.13	0	0	0	0	3200201	0.191084	0.566515	0	0
2035-01-01	3675067	61.3519	16.346	TRUE	Depot	399.504	399.504	0	0	0	0	866016	0.0677416	0.5	0	0
2035-01-01	3486034	60.6817	15.4869	TRUE	Depot	1000.09	1000.09	0	0	0	0	2167929	0.0663849	0.5	0	0
2035-01-01	3576003	60.0646	15.9184	TRUE	Depot	176.845	176.845	0	0	0	0	383353	0.0705859	0.5	0	0
2035-01-01	3125840	56.8147	13.9169	TRUE	RestStop	88015.8	88015.8	0	0	0	0	69040080	0.105046	0.353969	0	0
2035-01-01	2954847	56.9582	13.1575	TRUE	Depot	77.547	77.547	0	0	0	0	76233.3	0.154242	0.5	0	0
2035-01-01	2720876	57.5225	12.108	TRUE	Depot	40.5404	40.5404	0	0	0	0	10991.5	0.17549	0.5	0	0
2035-01-01	3269967	59.3575	14.5391	TRUE	Destination	3235.75	3235.75	0	0	0	0	1.71154e+06	0.191428	0.467832	0	0
2035-01-01	3746870	57.4105	16.6764	TRUE	Destination	5110.35	5110.35	0	0	0	0	2.70311e+06	0.191157	0.478486	0	0
2035-01-01	3962992	59.8497	17.6359	TRUE	Destination	2213.37	2213.37	0	0	0	0	1.17076e+06	0.191769	0.634804	0	0
2035-01-01	2702917	58.3467	12.0132	TRUE	Depot	646.868	646.868	0	0	0	0	1.40224e+06	0.0668777	0.5	0	0
2035-01-01	3639006	60.138	16.1894	TRUE	Depot	5314.11	5314.11	0	0	0	0	11519560	0.0656523	0.5	0	0
2035-01-01	2801936	58.7316	12.4564	TRUE	RestStop	16647	16647	0	0	0	0	13057996	0.105157	0.30251	0	0
2035-01-01	4016970	59.4047	17.8507	TRUE	Destination	10754.2	10754.2	0	0	0	0	5688435	0.190911	0.579551	0	0
2035-01-01	4026131	62.6383	17.9101	TRUE	Depot	2609.27	2609.27	0	0	0	0	5.65619e+06	0.0658284	0.5	0	0
2035-01-01	2729861	57.2224	12.1581	TRUE	Depot	39.3233	39.3233	0	0	0	0	71417.4	0.105553	0.5	0	0
2035-01-01	2945802	56.0465	13.1034	TRUE	Destination	62.1657	62.1657	0	0	0	0	628.4	0.458318	0.873723	0	0
2035-01-01	3584928	58.5791	15.9252	TRUE	Depot	85.924	85.924	0	0	0	0	151507	0.0934158	0.5	0	0
2035-01-01	4025963	59.2617	17.9047	TRUE	Depot	1480.72	1480.72	0	0	0	0	3209801	0.066092	0.5	0	0
2035-01-01	2846952	59.0464	12.6645	TRUE	Depot	79.1678	79.1678	0	0	0	0	144307	0.091431	0.5	0	0
2035-01-01	4728283	65.6787	21.0012	TRUE	Depot	37.5776	37.5776	0	0	0	0	61425.2	0.118689	0.5	0	0
2035-01-01	3953998	59.9615	17.5925	TRUE	Destination	276.077	276.077	0	0	0	0	146030	0.199351	0.230865	0	0
2035-01-01	3395946	58.9295	15.116	TRUE	Depot	128.777	128.777	0	0	0	0	279154	0.0724909	0.5	0	0
2035-01-01	3629970	59.4192	16.122	TRUE	Depot	86.9235	86.9235	0	0	0	0	109501	0.130548	0.5	0	0
2035-01-01	3035782	55.6487	13.4958	TRUE	Depot	119.499	119.499	0	0	0	0	259041	0.0730351	0.5	0	0
2035-01-01	3936017	60.3594	17.5122	TRUE	Depot	4305.26	4305.26	0	0	0	0	9332629	0.0656921	0.5	0	0
2035-01-01	3702212	64.2573	16.4458	TRUE	Depot	575.315	575.315	0	0	0	0	1.24713e+06	0.0670512	0.5	0	0
2035-01-01	3341865	57.3088	14.8669	TRUE	Depot	144.255	144.255	0	0	0	0	312706	0.0717389	0.5	0	0
2035-01-01	3674934	58.6896	16.3373	TRUE	Depot	317.861	317.861	0	0	0	0	689037	0.0683218	0.5	0	0
2035-01-01	4097960	59.2192	18.2095	TRUE	Depot	36.1554	36.1554	0	0	0	0	7770.53	0.18089	0.5	0	0
2035-01-01	3422955	59.1196	15.2301	TRUE	Destination	935.648	935.648	0	0	0	0	494909	0.193245	0.640788	0	0
2035-01-01	2909778	55.5726	12.9299	TRUE	Destination	3625.33	3625.33	0	0	0	0	1.91761e+06	0.191348	0.613595	0	0
2035-01-01	3548998	59.9645	15.7655	TRUE	Depot	1242.33	1242.33	0	0	0	0	2693033	0.0662089	0.5	0	0
2035-01-01	3737997	59.9416	16.6189	TRUE	Depot	41.6695	41.6695	0	0	0	0	65298.9	0.120543	0.5	0	0
2035-01-01	3684068	61.3798	16.39	TRUE	Depot	1027.32	1027.32	0	0	0	0	2.22695e+06	0.066361	0.5	0	0
2035-01-01	4052963	59.2715	18.0094	TRUE	Depot	1185.25	1185.25	0	0	0	0	2569305	0.0662439	0.5	0	0
2035-01-01	3828093	61.8643	17.0373	TRUE	Depot	97.7157	97.7157	0	0	0	0	208240	0.0760037	0.5	0	0
2035-01-01	2954786	55.7233	13.1564	TRUE	Destination	1738.36	1738.36	0	0	0	0	919504	0.192064	0.60291	0	0
2035-01-01	2937006	60.132	13.0513	TRUE	Depot	144.484	144.484	0	0	0	0	313202	0.071729	0.5	0	0
2035-01-01	3728980	59.6154	16.567	TRUE	Destination	4664.62	4664.62	0	0	0	0	2.46734e+06	0.191201	0.33863	0	0
2035-01-01	3540043	60.8667	15.7513	TRUE	Depot	26.1793	26.1793	0	0	0	0	7519.32	0.199914	0.5	0	0
2035-01-01	3512898	57.9706	15.6271	TRUE	Destination	2284.3	2284.3	0	0	0	0	1.20827e+06	0.191736	0.328196	0	0
2035-01-01	3747052	61.0472	16.6749	TRUE	Depot	76.6838	76.6838	0	0	0	0	140233	0.0915727	0.5	0	0
2035-01-01	3656980	59.6089	16.2511	TRUE	Depot	340.034	340.034	0	0	0	0	737102	0.0681367	0.5	0	0
2035-01-01	4034966	59.3333	17.9249	TRUE	Depot	148.171	148.171	0	0	0	0	321196	0.0715735	0.5	0	0
2035-01-01	2918913	58.2628	12.9801	TRUE	Depot	1062.06	1062.06	0	0	0	0	2.30226e+06	0.0663322	0.5	0	0
2035-01-01	3413872	57.441	15.1877	TRUE	Depot	1980.23	1980.23	0	0	0	0	4292605	0.0659382	0.5	0	0
2035-01-01	4025972	59.4408	17.914	TRUE	Depot	1718.79	1718.79	0	0	0	0	3.72588e+06	0.0660075	0.5	0	0
2035-01-01	4124970	59.4077	18.3249	TRUE	Depot	132.77	132.77	0	0	0	0	287809	0.0722801	0.5	0	0
2035-01-01	3278858	57.1668	14.5874	TRUE	Destination	4410.95	4410.95	0	0	0	0	2.33316e+06	0.191231	0.198184	0	0
2035-01-01	3071802	56.0427	13.67	TRUE	Depot	116.489	116.489	0	0	0	0	252517	0.0732302	0.5	0	0
2035-01-01	4070972	59.4508	18.0968	TRUE	Destination	5051.42	5051.42	0	0	0	0	2.67194e+06	0.191162	0.480479	0	0
2035-01-01	4008302	66.0502	17.8382	TRUE	Depot	31.3219	31.3219	0	0	0	0	8208.57	0.188594	0.5	0	0
2035-01-01	4764276	65.5297	21.1751	TRUE	Depot	6245.55	6245.55	0	0	0	0	13538654	0.065627	0.5	0	0
2035-01-01	2819883	57.6645	12.551	TRUE	RestStop	27323.1	27323.1	0	0	0	0	21432398	0.105104	0.232699	0	0
2035-01-01	3161940	58.8035	14.0581	TRUE	Depot	619.398	619.398	0	0	0	0	1.34269e+06	0.0669396	0.5	0	0
2035-01-01	2747859	57.1809	12.228	TRUE	Depot	116.967	116.967	0	0	0	0	253553	0.0731985	0.5	0	0
2035-01-01	4061962	59.2541	18.0484	TRUE	Depot	1224.76	1224.76	0	0	0	0	2654952	0.0662194	0.5	0	0
2035-01-01	4368176	63.5382	19.4361	TRUE	Depot	236.637	236.637	0	0	0	0	512964	0.0692964	0.5	0	0
2035-01-01	3404824	56.4975	15.1251	TRUE	Depot	518.789	518.789	0	0	0	0	1.12459e+06	0.0672221	0.5	0	0
2035-01-01	2891885	57.7196	12.8691	TRUE	Destination	7770.44	7770.44	0	0	0	0	4.11015e+06	0.190997	0.291172	0	0
2035-01-01	3531126	62.5223	15.698	TRUE	Depot	2113.55	2113.55	0	0	0	0	4581598	0.0659095	0.5	0	0
2035-01-01	3107808	56.1619	13.8145	TRUE	Depot	2531.63	2531.63	0	0	0	0	5487897	0.0658389	0.5	0	0
2035-01-01	3170949	58.993	14.1016	TRUE	Depot	68.9031	68.9031	0	0	0	0	14015	0.157162	0.5	0	0
2035-01-01	3215915	58.3119	14.294	TRUE	Destination	4088.43	4088.43	0	0	0	0	2.16256e+06	0.191274	0.284553	0	0
2035-01-01	3062873	57.4626	13.6001	TRUE	Depot	38.5426	38.5426	0	0	0	0	83550	0.0888987	0.5	0	0
2035-01-01	3494834	56.6854	15.5301	TRUE	Depot	321.232	321.232	0	0	0	0	696343	0.068292	0.5	0	0
2035-01-01	3701969	59.3991	16.4461	TRUE	Depot	1382.39	1382.39	0	0	0	0	2.99664e+06	0.0661354	0.5	0	0
2035-01-01	5241290	65.8017	23.3165	TRUE	Destination	299.117	299.117	0	0	0	0	11778.5	0.397368	0.638531	0	0
2035-01-01	3116894	57.8996	13.8645	TRUE	Depot	83.9565	83.9565	0	0	0	0	25295.9	0.152465	0.5	0	0
2035-01-01	2846951	59.0393	12.674	TRUE	Depot	707.543	707.543	0	0	0	0	1.53376e+06	0.066758	0.5	0	0
2035-01-01	3251839	56.783	14.4556	TRUE	Destination	7236.18	7236.18	0	0	0	0	3827560	0.191019	0.514288	0	0
2035-01-01	3801085	61.7183	16.9179	TRUE	Depot	38.5791	38.5791	0	0	0	0	37758.5	0.177753	0.5	0	0
2035-01-01	3071809	56.1943	13.6685	TRUE	Depot	91.619	91.619	0	0	0	0	68951.3	0.150667	0.5	0	0
2035-01-01	2990871	57.4215	13.3036	TRUE	Depot	59.431	59.431	0	0	0	0	101909	0.101979	0.5	0	0
2035-01-01	2531918	58.3697	11.248	TRUE	Depot	4904.03	4904.03	0	0	0	0	10630603	0.0656665	0.5	0	0
2035-01-01	3548887	57.7445	15.7982	TRUE	Depot	2082.3	2082.3	0	0	0	0	4513870	0.0659159	0.5	0	0
2035-01-01	2675888	57.773	11.9048	TRUE	Depot	537.534	537.534	0	0	0	0	1.16523e+06	0.0671615	0.5	0	0
2035-01-01	3603022	60.448	16.022	TRUE	Depot	808.17	808.17	0	0	0	0	1.75189e+06	0.0665992	0.5	0	0
2035-01-01	3359944	58.8863	14.9201	TRUE	Depot	5159.3	5159.3	0	0	0	0	11183965	0.0656574	0.5	0	0
2035-01-01	3593885	57.7018	15.9991	TRUE	Depot	74.62	74.62	0	0	0	0	37471	0.155155	0.5	0	0
2035-01-01	3548999	59.9808	15.7956	TRUE	Destination	3418.64	3418.64	0	0	0	0	1.80828e+06	0.191388	0.485247	0	0
2035-01-01	3162060	61.2189	14.05	TRUE	Depot	1049.65	1049.65	0	0	0	0	2.27536e+06	0.0663423	0.5	0	0
2035-01-01	3377994	59.8843	15.0109	TRUE	Destination	1521.56	1521.56	0	0	0	0	804824	0.192261	0.489911	0	0
2035-01-01	2855803	56.0625	12.716	TRUE	Depot	3218.33	3218.33	0	0	0	0	6.97647e+06	0.0657629	0.5	0	0
2035-01-01	2693892	57.8597	11.9847	TRUE	Depot	161.441	161.441	0	0	0	0	349961	0.0710729	0.5	0	0
2035-01-01	4034961	59.2221	17.956	TRUE	Depot	2751.99	2751.99	0	0	0	0	5965559	0.0658104	0.5	0	0
2035-01-01	2990859	57.1996	13.2817	TRUE	Depot	31.9462	31.9462	0	0	0	0	19584.5	0.187468	0.5	0	0
2035-01-01	2747952	59.0436	12.2297	TRUE	Depot	90.8216	90.8216	0	0	0	0	70093.1	0.15084	0.5	0	0
2035-01-01	3270050	61.0091	14.5565	TRUE	Destination	11438.1	11438.1	0	0	0	0	6050134	0.190898	0.492529	0	0
2035-01-01	3440918	58.3674	15.299	TRUE	RestStop	106717	106717	0	0	0	0	83709550	0.105041	0.205873	0	0
2035-01-01	2828897	57.9421	12.574	TRUE	Depot	532.875	532.875	0	0	0	0	1.15513e+06	0.0671762	0.5	0	0
2035-01-01	3539842	56.8473	15.7435	TRUE	Depot	85.4233	85.4233	0	0	0	0	113296	0.124295	0.5	0	0
2035-01-01	3260956	59.1272	14.519	TRUE	Destination	139.187	139.187	0	0	0	0	24369.1	0.415742	0.841037	0	0
2035-01-01	3422811	56.2222	15.2137	TRUE	Depot	39.0688	39.0688	0	0	0	0	28687.8	0.177167	0.5	0	0
2035-01-01	2891833	56.6618	12.8658	TRUE	Depot	3082.51	3082.51	0	0	0	0	6.68204e+06	0.0657753	0.5	0	0
2035-01-01	3062824	56.4931	13.6165	TRUE	Depot	95.4823	95.4823	0	0	0	0	206980	0.0749347	0.5	0	0
2035-01-01	2954790	55.8006	13.1222	TRUE	Depot	426.03	426.03	0	0	0	0	923518	0.0676009	0.5	0	0
2035-01-01	2711919	58.3945	12.0775	TRUE	Depot	238.854	238.854	0	0	0	0	517771	0.069261	0.5	0	0
2035-01-01	3531125	62.518	15.6902	TRUE	Depot	51.823	51.823	0	0	0	0	70784	0.131564	0.5	0	0
2035-01-01	4314279	65.591	19.1947	TRUE	Depot	2232.46	2232.46	0	0	0	0	4839378	0.0658868	0.5	0	0
2035-01-01	4016961	59.2341	17.8422	TRUE	Depot	269.429	269.429	0	0	0	0	584049	0.0688322	0.5	0	0
2035-01-01	3828099	61.9919	17.0375	TRUE	Depot	31.5559	31.5559	0	0	0	0	2263.87	0.188167	0.5	0	0
2035-01-01	2774853	57.0628	12.3566	TRUE	RestStop	4019.58	4019.58	0	0	0	0	3.15298e+06	0.10559	0.215806	0	0
2035-01-01	3026980	59.6103	13.4775	TRUE	Depot	85.2174	85.2174	0	0	0	0	47086.1	0.152147	0.5	0	0
2035-01-01	3252166	63.3288	14.4454	TRUE	Destination	12082.4	12082.4	0	0	0	0	6.39095e+06	0.190887	0.566056	0	0
2035-01-01	2864804	56.0859	12.7218	TRUE	Destination	6254.66	6254.66	0	0	0	0	3.30839e+06	0.191071	0.515639	0	0
2035-01-01	4026146	62.9291	17.9078	TRUE	Destination	244.321	244.321	0	0	0	0	774.436	0.400954	0.328107	0	0
2035-01-01	2819940	58.8147	12.5234	TRUE	Depot	84.4028	84.4028	0	0	0	0	27639.6	0.152351	0.5	0	0
2035-01-01	2954785	55.7179	13.1572	TRUE	Destination	603.263	603.263	0	0	0	0	319094	0.194653	0.663549	0	0
2035-01-01	3377950	59.0026	15.0343	TRUE	Destination	270.03	270.03	0	0	0	0	142832	0.199545	0.803156	0	0
2035-01-01	3737980	59.6097	16.6279	TRUE	RestStop	14900.6	14900.6	0	0	0	0	11688132	0.105174	0.193293	0	0
2035-01-01	2945780	55.6142	13.0975	TRUE	Depot	3625.53	3625.53	0	0	0	0	7.85918e+06	0.0657314	0.5	0	0
2035-01-01	3647980	59.6146	16.211	TRUE	Destination	1115.53	1115.53	0	0	0	0	590055	0.192833	0.436709	0	0
2035-01-01	3252166	63.3326	14.4624	TRUE	Depot	2072.76	2072.76	0	0	0	0	4493186	0.0659179	0.5	0	0
2035-01-01	3251966	59.3295	14.4712	TRUE	Destination	3004.87	3004.87	0	0	0	0	1.58942e+06	0.191485	0.484523	0	0
2035-01-01	2810896	57.936	12.5176	TRUE	Depot	384.937	384.937	0	0	0	0	834439	0.0678271	0.5	0	0
2035-01-01	4016948	58.9762	17.8743	TRUE	Depot	84.9832	84.9832	0	0	0	0	184221	0.0761025	0.5	0	0
2035-01-01	2918813	56.2604	12.9659	TRUE	Destination	24.1098	24.1098	0	0	0	0	1186.31	0.579765	0.959833	0	0
2035-01-01	3368941	58.8208	14.9751	TRUE	Depot	31.4559	31.4559	0	0	0	0	19659	0.188348	0.5	0	0
2035-01-01	3197813	56.2708	14.2032	TRUE	Depot	608.008	608.008	0	0	0	0	1.318e+06	0.0669668	0.5	0	0
2035-01-01	3377825	56.5161	15.0057	TRUE	Depot	176.571	176.571	0	0	0	0	382757	0.0705939	0.5	0	0
2035-01-01	3450176	63.5383	15.3532	TRUE	Destination	3582.12	3582.12	0	0	0	0	1.89476e+06	0.191356	0.637014	0	0
2035-01-01	3953970	59.4063	17.5952	TRUE	Depot	33.1156	33.1156	0	0	0	0	1169.01	0.185472	0.5	0	0
2035-01-01	4719242	64.8496	20.992	TRUE	Depot	24.1086	24.1086	0	0	0	0	15729.1	0.205836	0.5	0	0
2035-01-01	3143845	56.918	13.9719	TRUE	RestStop	33274	33274	0	0	0	0	26100258	0.105089	0.226928	0	0
2035-01-01	3143845	56.9075	13.9835	TRUE	Destination	539.393	539.393	0	0	0	0	285310	0.195123	0.660152	0	0
2035-01-01	3287948	58.9799	14.6353	TRUE	Depot	91.8836	91.8836	0	0	0	0	129906	0.115461	0.5	0	0
2035-01-01	3693121	62.4341	16.4225	TRUE	Depot	24.0717	24.0717	0	0	0	0	18389.5	0.205951	0.5	0	0
2035-01-01	3269814	56.2812	14.531	TRUE	Depot	722.645	722.645	0	0	0	0	1.5665e+06	0.0667314	0.5	0	0
2035-01-01	4151966	59.3225	18.4445	TRUE	Depot	82.9634	82.9634	0	0	0	0	35461.9	0.152722	0.5	0	0
2035-01-01	3414006	60.1294	15.1799	TRUE	RestStop	12913.2	12913.2	0	0	0	0	10129150	0.105197	0.211886	0	0
2035-01-01	4070960	59.2041	18.1148	TRUE	Depot	410.253	410.253	0	0	0	0	889317	0.0676824	0.5	0	0
2035-01-01	3197802	56.0477	14.2015	TRUE	Depot	102.676	102.676	0	0	0	0	222573	0.0742725	0.5	0	0
2035-01-01	3116771	55.4277	13.8409	TRUE	Depot	2150.74	2150.74	0	0	0	0	4662230	0.0659021	0.5	0	0
2035-01-01	2981803	56.0746	13.2411	TRUE	Depot	116.399	116.399	0	0	0	0	252321	0.0732362	0.5	0	0
2035-01-01	3026818	56.373	13.4739	TRUE	Depot	557.655	557.655	0	0	0	0	1.20884e+06	0.0671009	0.5	0	0
2035-01-01	2684895	57.9018	11.9283	TRUE	Depot	98.3519	98.3519	0	0	0	0	213200	0.0746589	0.5	0	0
2035-01-01	3225102	62.0404	14.3425	TRUE	Depot	2363.72	2363.72	0	0	0	0	5.12391e+06	0.0658643	0.5	0	0
2035-01-01	3395954	59.081	15.094	TRUE	Depot	230.463	230.463	0	0	0	0	499581	0.0693986	0.5	0	0
2035-01-01	3422979	59.5994	15.2034	TRUE	Depot	2391.88	2391.88	0	0	0	0	5184955	0.0658598	0.5	0	0
2035-01-01	3665849	56.9855	16.3113	TRUE	Depot	647.607	647.607	0	0	0	0	1.40384e+06	0.0668761	0.5	0	0
2035-01-01	3746888	57.7649	16.6423	TRUE	Depot	20.1795	20.1795	0	0	0	0	4575.86	0.220415	0.5	0	0
2035-01-01	3611822	56.4514	16.0789	TRUE	Depot	32.0425	32.0425	0	0	0	0	590.582	0.187298	0.5	0	0
2035-01-01	3261050	61.008	14.5135	TRUE	Depot	260.057	260.057	0	0	0	0	563733	0.0689529	0.5	0	0
2035-01-01	4034970	59.4091	17.9292	TRUE	Depot	18873.6	18873.6	0	0	0	0	40912976	0.0655303	0.5	0	0
2035-01-01	2981788	55.7798	13.2471	TRUE	Depot	515.975	515.975	0	0	0	0	1.11849e+06	0.0672316	0.5	0	0
2035-01-01	4079959	59.1985	18.1241	TRUE	Depot	1052.94	1052.94	0	0	0	0	2.28248e+06	0.0663396	0.5	0	0
2035-01-01	3368861	57.2261	14.9642	TRUE	Depot	63.666	63.666	0	0	0	0	35550.8	0.159317	0.5	0	0
2035-01-01	3944977	59.5523	17.5327	TRUE	Depot	1371.95	1371.95	0	0	0	0	2.97402e+06	0.0661403	0.5	0	0
2035-01-01	3639066	61.3344	16.1897	TRUE	Destination	177.583	177.583	0	0	0	0	6227.72	0.408312	0.687154	0	0
2035-01-01	3053969	59.3979	13.5759	TRUE	RestStop	19197.7	19197.7	0	0	0	0	15058776	0.105139	0.239889	0	0
2035-01-01	3900208	64.17	17.3466	TRUE	Depot	5876.73	5876.73	0	0	0	0	12739154	0.065636	0.5	0	0
2035-01-01	2972803	56.0618	13.2309	TRUE	Depot	453.441	453.441	0	0	0	0	982938	0.0674729	0.5	0	0
2035-01-01	4575243	64.8678	20.3511	TRUE	Destination	1306.38	1306.38	0	0	0	0	691009	0.192519	0.771962	0	0
2035-01-01	2711874	57.489	12.0624	TRUE	Depot	1295.03	1295.03	0	0	0	0	2.80726e+06	0.0661794	0.5	0	0
2035-01-01	3162172	63.4536	14.0491	TRUE	Depot	62.6189	62.6189	0	0	0	0	87689.8	0.123675	0.5	0	0
2035-01-01	5088359	67.1863	22.6061	TRUE	Destination	172.974	172.974	0	0	0	0	12029.4	0.409029	0.593029	0	0
2035-01-01	3404963	59.2657	15.1476	TRUE	Depot	1366.02	1366.02	0	0	0	0	2961172	0.0661432	0.5	0	0
2035-01-01	2756854	57.0952	12.2794	TRUE	Depot	86.8504	86.8504	0	0	0	0	132853	0.107522	0.5	0	0
2035-01-01	3774030	60.6187	16.7986	TRUE	Depot	2946.68	2946.68	0	0	0	0	6387613	0.0657888	0.5	0	0
2035-01-01	3494830	56.611	15.5572	TRUE	Destination	2749.57	2749.57	0	0	0	0	1.45438e+06	0.191559	0.445232	0	0
2035-01-01	3566882	57.6583	15.8451	TRUE	Depot	5023.12	5023.12	0	0	0	0	10888765	0.0656622	0.5	0	0
2035-01-01	2729897	57.9521	12.1267	TRUE	Depot	803.569	803.569	0	0	0	0	1.74192e+06	0.0666056	0.5	0	0
2035-01-01	2972781	55.6339	13.2305	TRUE	Destination	154.733	154.733	0	0	0	0	1706.74	0.412289	0.925423	0	0
2035-01-01	3612002	60.0464	16.0502	TRUE	Destination	578.037	578.037	0	0	0	0	305751	0.194826	0.384821	0	0
2035-01-01	4719236	64.7304	20.9764	TRUE	RestStop	1168.32	1168.32	0	0	0	0	784276	0.125008	0.173347	0	0
2035-01-01	3530907	58.144	15.6856	TRUE	Depot	2738.3	2738.3	0	0	0	0	5935904	0.065812	0.5	0	0
2035-01-01	3377883	57.6657	15	TRUE	Depot	63.4188	63.4188	0	0	0	0	52609.4	0.159427	0.5	0	0
2035-01-01	3269868	57.3718	14.5246	TRUE	Depot	86.4079	86.4079	0	0	0	0	43599.9	0.151855	0.5	0	0
2035-01-01	3341922	58.4402	14.8799	TRUE	Depot	96.1517	96.1517	0	0	0	0	208431	0.0748689	0.5	0	0
2035-01-01	3152819	56.3925	14.0159	TRUE	Destination	1387.97	1387.97	0	0	0	0	734166	0.192412	0.440211	0	0
2035-01-01	3053967	59.3567	13.5664	TRUE	Depot	188.228	188.228	0	0	0	0	408028	0.0702773	0.5	0	0
2035-01-01	3126184	63.6835	13.8804	TRUE	Depot	991.216	991.216	0	0	0	0	2.14869e+06	0.066393	0.5	0	0
2035-01-01	2729968	59.3707	12.1413	TRUE	Depot	193.711	193.711	0	0	0	0	419912	0.0701416	0.5	0	0
2035-01-01	4007958	59.1763	17.8229	TRUE	Depot	71.7607	71.7607	0	0	0	0	81622.7	0.148767	0.5	0	0
2035-01-01	3027008	60.1606	13.4782	TRUE	Destination	128.226	128.226	0	0	0	0	532.885	0.418679	0.875418	0	0
2035-01-01	2765884	57.6838	12.3023	TRUE	Depot	484.437	484.437	0	0	0	0	1.05013e+06	0.0673455	0.5	0	0
2035-01-01	4638245	64.914	20.6239	TRUE	Destination	56.0478	56.0478	0	0	0	0	4428.48	0.466717	0.92438	0	0
2035-01-01	3882119	62.3871	17.2712	TRUE	Depot	3041.98	3041.98	0	0	0	0	6.59418e+06	0.0657791	0.5	0	0
2035-01-01	2810914	58.2943	12.5025	TRUE	RestStop	22630.4	22630.4	0	0	0	0	17751412	0.105121	0.336613	0	0
2035-01-01	2936779	55.5997	13.0613	TRUE	Destination	7795.65	7795.65	0	0	0	0	4.12349e+06	0.190996	0.552073	0	0
2035-01-01	3242960	59.2167	14.4273	TRUE	Depot	1418.26	1418.26	0	0	0	0	3.07439e+06	0.0661188	0.5	0	0
2035-01-01	2936799	55.9995	13.0776	TRUE	Depot	540.648	540.648	0	0	0	0	1.17198e+06	0.0671518	0.5	0	0
2035-01-01	3774032	60.6425	16.7905	TRUE	Depot	87.7138	87.7138	0	0	0	0	169754	0.0848713	0.5	0	0
2035-01-01	3630087	61.7472	16.1594	TRUE	Depot	27.0943	27.0943	0	0	0	0	7442.81	0.197586	0.5	0	0
2035-01-01	3080809	56.1802	13.7076	TRUE	Depot	486.01	486.01	0	0	0	0	1053539	0.0673395	0.5	0	0
2035-01-01	3594013	60.2759	15.9927	TRUE	Depot	290.934	290.934	0	0	0	0	630666	0.0685846	0.5	0	0
2035-01-01	3719968	59.3642	16.541	TRUE	Depot	440.522	440.522	0	0	0	0	954933	0.0675312	0.5	0	0
2035-01-01	3017841	56.8284	13.4391	TRUE	Depot	169.876	169.876	0	0	0	0	368246	0.0707953	0.5	0	0
2035-01-01	3413963	59.2619	15.1837	TRUE	Depot	13893.4	13893.4	0	0	0	0	30117184	0.0655474	0.5	0	0
2035-01-01	3503830	56.6182	15.567	TRUE	Destination	732.828	732.828	0	0	0	0	387628	0.193952	0.4837	0	0
2035-01-01	2693894	57.8846	11.9927	TRUE	Depot	2136.99	2136.99	0	0	0	0	4.63242e+06	0.0659048	0.5	0	0
2035-01-01	3719854	57.0968	16.5537	TRUE	Depot	8532.68	8532.68	0	0	0	0	18496546	0.0655882	0.5	0	0
2035-01-01	2711895	57.9181	12.0703	TRUE	Destination	1240.69	1240.69	0	0	0	0	656262	0.192616	0.449242	0	0
2035-01-01	2999776	55.5364	13.3411	TRUE	Depot	181.578	181.578	0	0	0	0	393612	0.0704529	0.5	0	0
2035-01-01	3494833	56.679	15.5361	TRUE	Depot	82.3461	82.3461	0	0	0	0	138384	0.0986046	0.5	0	0
2035-01-01	2531946	58.9227	11.272	TRUE	RestStop	28787	28787	0	0	0	0	22580706	0.105099	0.389316	0	0
2035-01-01	2927786	55.7328	13.032	TRUE	Depot	153.099	153.099	0	0	0	0	331876	0.0713775	0.5	0	0
2035-01-01	3377870	57.4122	15.0019	TRUE	Depot	87.8688	87.8688	0	0	0	0	87922.9	0.151507	0.5	0	0
2035-01-01	2774888	57.7798	12.3264	TRUE	Depot	84.545	84.545	0	0	0	0	29004.9	0.152315	0.5	0	0
2035-01-01	2873901	58.0294	12.7899	TRUE	Destination	2746.07	2746.07	0	0	0	0	1.45253e+06	0.19156	0.415743	0	0
2035-01-01	2810844	56.8904	12.4962	TRUE	Destination	5208.09	5208.09	0	0	0	0	2.75481e+06	0.191148	0.407878	0	0
2035-01-01	3260803	56.0646	14.4997	TRUE	RestStop	5136.8	5136.8	0	0	0	0	4029333	0.105466	0.289046	0	0
2035-01-01	3981148	62.9705	17.7138	TRUE	Depot	3097.47	3097.47	0	0	0	0	6.71447e+06	0.0657738	0.5	0	0
2035-01-01	3251962	59.2439	14.4444	TRUE	Depot	209.567	209.567	0	0	0	0	454285	0.0697891	0.5	0	0
2035-01-01	3116920	58.4012	13.856	TRUE	Destination	5962.1	5962.1	0	0	0	0	3.15364e+06	0.19109	0.445496	0	0
2035-01-01	4043970	59.4017	17.9691	TRUE	Depot	2242.35	2242.35	0	0	0	0	4860817	0.0658849	0.5	0	0
2035-01-01	3819053	61.0685	16.9646	TRUE	RestStop	12239.6	12239.6	0	0	0	0	9600814	0.105207	0.34214	0	0
2035-01-01	2954768	55.3676	13.1567	TRUE	Destination	137727	137727	0	0	0	0	72850270	0.190706	0.597247	0	0
2035-01-01	2792845	56.9004	12.4398	TRUE	Depot	82.5737	82.5737	0	0	0	0	19547	0.152825	0.5	0	0
2035-01-01	3242868	57.3663	14.4327	TRUE	Depot	36.8375	36.8375	0	0	0	0	20541	0.179965	0.5	0	0
2035-01-01	3603013	60.2727	16.0018	TRUE	Depot	72.391	72.391	0	0	0	0	113902	0.107392	0.5	0	0
2035-01-01	4188002	60.0565	18.6044	TRUE	Depot	100.474	100.474	0	0	0	0	217800	0.0744652	0.5	0	0
2035-01-01	3900124	62.4989	17.3269	TRUE	Depot	4355.68	4355.68	0	0	0	0	9441929	0.0656897	0.5	0	0
2035-01-01	3846085	61.7194	17.1026	TRUE	Depot	937.246	937.246	0	0	0	0	2.0317e+06	0.0664454	0.5	0	0
2035-01-01	3008776	55.5378	13.3696	TRUE	Depot	273.121	273.121	0	0	0	0	592052	0.0687869	0.5	0	0
2035-01-01	3728996	59.929	16.5792	TRUE	Depot	1365.69	1365.69	0	0	0	0	2.96044e+06	0.0661433	0.5	0	0
2035-01-01	3737968	59.3784	16.6016	TRUE	Depot	151.559	151.559	0	0	0	0	328539	0.0714374	0.5	0	0
2035-01-01	5331319	66.3924	23.6883	TRUE	Depot	76.9684	76.9684	0	0	0	0	147771	0.0871754	0.5	0	0
2035-01-01	3288160	63.2114	14.6383	TRUE	Depot	531.407	531.407	0	0	0	0	1.15195e+06	0.0671808	0.5	0	0
2035-01-01	2603925	58.5141	11.5712	TRUE	Depot	1120.65	1120.65	0	0	0	0	2.42926e+06	0.0662878	0.5	0	0
[truncated: 322 more rows]

## Sheet: fig 3 - driving (no ers)
year	location_hash	latitude	longitude	is_in_sweden	vehicle_class	charging_strategy	battery_capacity	Battery capacity	adjusted_annual_movements	original_annual_movements	adjusted_aadt	annual_tonnes	sample_count
2035-01-01	2693885	57.7	11.96	TRUE	MGV16	NA_Diesel	0	0 ICEV	28180.8	28180.8	77.2077	222061	57
2035-01-01	3665835	56.7	16.28	TRUE	MGV16	NA_Diesel	0	0 ICEV	12848.7	12848.7	35.2018	91689.1	18
2035-01-01	3152858	57.16	14	TRUE	MGV16	NA_Diesel	0	0 ICEV	13476.3	13476.3	36.9213	111905	18
2035-01-01	3179887	57.74	14.12	TRUE	MGV16	NA_Diesel	0	0 ICEV	22995.1	22995.1	63.0004	187828	47
2035-01-01	3665834	56.68	16.28	TRUE	MGV16	NA_Diesel	0	0 ICEV	12870.1	12870.1	35.2607	91848.4	20
2035-01-01	2945780	55.6	13.08	TRUE	MGV16	NA_Diesel	0	0 ICEV	11052.2	11052.2	30.2799	87175.6	63
2035-01-01	3332845	56.9	14.8	TRUE	MGV16	NA_Diesel	0	0 ICEV	10255.2	10255.2	28.0965	80689.3	33
2035-01-01	3647929	58.58	16.2	TRUE	MGV16	NA_Diesel	0	0 ICEV	10239.7	10239.7	28.0539	87166.9	16
2035-01-01	3179885	57.7	14.12	TRUE	MGV16	NA_Diesel	0	0 ICEV	16619.5	16619.5	45.533	135919	11
2035-01-01	3521920	58.4	15.64	TRUE	MGV16	NA_Diesel	0	0 ICEV	10125.3	10125.3	27.7407	80659.1	23
2035-01-01	3188886	57.72	14.16	TRUE	MGV16	NA_Diesel	0	0 ICEV	16974.9	16974.9	46.5065	139401	16
2035-01-01	4052964	59.28	18	TRUE	MGV16	NA_Diesel	0	0 ICEV	9672.61	9672.61	26.5003	69656.5	84
2035-01-01	2684885	57.7	11.92	TRUE	MGV16	NA_Diesel	0	0 ICEV	15996	15996	43.8247	131784	10
2035-01-01	3188884	57.68	14.16	TRUE	MGV16	NA_Diesel	0	0 ICEV	9351.32	9351.32	25.6201	70715.2	15
2035-01-01	3647928	58.56	16.2	TRUE	MGV16	NA_Diesel	0	0 ICEV	10002	10002	27.4028	85406.6	10
2035-01-01	3188883	57.66	14.16	TRUE	MGV16	NA_Diesel	0	0 ICEV	9527.68	9527.68	26.1032	72911.9	15
2035-01-01	3125858	57.16	13.88	TRUE	MGV16	NA_Diesel	0	0 ICEV	9272.72	9272.72	25.4047	75944.5	11
2035-01-01	3116858	57.16	13.84	TRUE	MGV16	NA_Diesel	0	0 ICEV	9272.72	9272.72	25.4047	75944.5	11
2035-01-01	3107858	57.16	13.8	TRUE	MGV16	NA_Diesel	0	0 ICEV	9272.72	9272.72	25.4047	75944.5	11
2035-01-01	3143859	57.18	13.96	TRUE	MGV16	NA_Diesel	0	0 ICEV	9272.72	9272.72	25.4047	75944.5	11
2035-01-01	3134858	57.16	13.92	TRUE	MGV16	NA_Diesel	0	0 ICEV	9272.72	9272.72	25.4047	75944.5	11
2035-01-01	2702886	57.72	12	TRUE	MGV16	NA_Diesel	0	0 ICEV	8544.65	8544.65	23.41	69276.9	35
2035-01-01	2711886	57.72	12.04	TRUE	MGV16	NA_Diesel	0	0 ICEV	8371.4	8371.4	22.9353	67974.6	25
2035-01-01	2657885	57.7	11.8	TRUE	MGV16	NA_Diesel	0	0 ICEV	8368.42	8368.42	22.9272	67287.9	9
2035-01-01	3134859	57.18	13.92	TRUE	MGV16	NA_Diesel	0	0 ICEV	9272.72	9272.72	25.4047	75944.5	11
2035-01-01	2657884	57.68	11.8	TRUE	MGV16	NA_Diesel	0	0 ICEV	8233.59	8233.59	22.5578	66218.4	2
2035-01-01	4052965	59.3	18	TRUE	MGV16	NA_Diesel	0	0 ICEV	8163.36	8163.36	22.3654	58668.4	84
2035-01-01	3386953	59.06	15.04	TRUE	MGV16	NA_Diesel	0	0 ICEV	8608.53	8608.53	23.585	69940.6	15
2035-01-01	3107808	56.16	13.8	TRUE	MGV16	NA_Diesel	0	0 ICEV	8357.29	8357.29	22.8967	78469.1	28
2035-01-01	3513029	60.58	15.6	TRUE	MGV16	NA_Diesel	0	0 ICEV	8093.75	8093.75	22.1747	71554.1	11
2035-01-01	3513030	60.6	15.6	TRUE	MGV16	NA_Diesel	0	0 ICEV	8110.05	8110.05	22.2193	71635.6	12
2035-01-01	2666885	57.7	11.84	TRUE	MGV16	NA_Diesel	0	0 ICEV	8005.94	8005.94	21.9341	65475.5	8
2035-01-01	2702882	57.64	12	TRUE	MGV16	NA_Diesel	0	0 ICEV	7926.22	7926.22	21.7157	55648.8	45
2035-01-01	2675883	57.66	11.88	TRUE	MGV16	NA_Diesel	0	0 ICEV	7896.4	7896.4	21.634	65011.6	3
2035-01-01	3468023	60.46	15.4	TRUE	MGV16	NA_Diesel	0	0 ICEV	8176.57	8176.57	22.4016	70007.1	41
2035-01-01	3404962	59.24	15.12	TRUE	MGV16	NA_Diesel	0	0 ICEV	8036.24	8036.24	22.0171	65600.1	28
2035-01-01	2684886	57.72	11.92	TRUE	MGV16	NA_Diesel	0	0 ICEV	7967.06	7967.06	21.8275	65368.2	8
2035-01-01	2648884	57.68	11.76	TRUE	MGV16	NA_Diesel	0	0 ICEV	7871.1	7871.1	21.5647	64405.9	1
2035-01-01	2900833	56.66	12.88	TRUE	MGV16	NA_Diesel	0	0 ICEV	13436	13436	36.8111	104844	22
2035-01-01	2675885	57.7	11.88	TRUE	MGV16	NA_Diesel	0	0 ICEV	7978.51	7978.51	21.8589	65387.3	8
2035-01-01	3179920	58.4	14.12	TRUE	MGV16	NA_Diesel	0	0 ICEV	7541.07	7541.07	20.6605	59553.7	22
2035-01-01	2675884	57.68	11.88	TRUE	MGV16	NA_Diesel	0	0 ICEV	7896.4	7896.4	21.634	65011.6	3
2035-01-01	2684884	57.68	11.92	TRUE	MGV16	NA_Diesel	0	0 ICEV	8035.95	8035.95	22.0163	66450.9	3
2035-01-01	2909830	56.6	12.92	TRUE	MGV16	NA_Diesel	0	0 ICEV	7282.14	7282.14	19.9511	50325.1	29
2035-01-01	3179921	58.42	14.12	TRUE	MGV16	NA_Diesel	0	0 ICEV	6985.34	6985.34	19.1379	55259.6	21
2035-01-01	3413962	59.24	15.16	TRUE	MGV16	NA_Diesel	0	0 ICEV	6635.2	6635.2	18.1786	55907.8	24
2035-01-01	2936777	55.54	13.04	TRUE	MGV16	NA_Diesel	0	0 ICEV	6809.65	6809.65	18.6566	51896.2	50
2035-01-01	2702881	57.62	12	TRUE	MGV16	NA_Diesel	0	0 ICEV	7468.09	7468.09	20.4605	52398.2	35
2035-01-01	3098808	56.16	13.76	TRUE	MGV16	NA_Diesel	0	0 ICEV	6552.36	6552.36	17.9517	62261.3	11
2035-01-01	3413963	59.26	15.16	TRUE	MGV16	NA_Diesel	0	0 ICEV	6620.47	6620.47	18.1383	55732.6	23
2035-01-01	2936780	55.6	13.04	TRUE	MGV16	NA_Diesel	0	0 ICEV	7270.34	7270.34	19.9187	59101.4	11
2035-01-01	4034975	59.5	17.92	TRUE	MGV16	NA_Diesel	0	0 ICEV	6853.94	6853.94	18.7779	49318.9	72
2035-01-01	4070964	59.28	18.08	TRUE	MGV16	NA_Diesel	0	0 ICEV	6709.31	6709.31	18.3817	46921.7	51
2035-01-01	2936779	55.58	13.04	TRUE	MGV16	NA_Diesel	0	0 ICEV	6435.63	6435.63	17.6319	51793.8	5
2035-01-01	3341808	56.16	14.84	TRUE	MGV16	NA_Diesel	0	0 ICEV	6267.11	6267.11	17.1702	47852.5	15
2035-01-01	3323845	56.9	14.76	TRUE	MGV16	NA_Diesel	0	0 ICEV	7505.63	7505.63	20.5634	59552.4	24
2035-01-01	4034968	59.36	17.92	TRUE	MGV16	NA_Diesel	0	0 ICEV	7411.03	7411.03	20.3042	50833.2	51
2035-01-01	4061964	59.28	18.04	TRUE	MGV16	NA_Diesel	0	0 ICEV	6148.82	6148.82	16.8461	42594.5	28
2035-01-01	4034976	59.52	17.92	TRUE	MGV16	NA_Diesel	0	0 ICEV	6500.95	6500.95	17.8108	45918.2	62
2035-01-01	2873804	56.08	12.76	TRUE	MGV16	NA_Diesel	0	0 ICEV	6000.94	6000.94	16.4409	44769.2	62
2035-01-01	4070965	59.3	18.08	TRUE	MGV16	NA_Diesel	0	0 ICEV	6377.02	6377.02	17.4713	43166	48
2035-01-01	3332844	56.88	14.8	TRUE	MGV16	NA_Diesel	0	0 ICEV	6080.93	6080.93	16.6601	46335.4	21
2035-01-01	4106965	59.3	18.24	TRUE	MGV16	NA_Diesel	0	0 ICEV	5720.55	5720.55	15.6728	37886.6	23
2035-01-01	3044968	59.36	13.52	TRUE	MGV16	NA_Diesel	0	0 ICEV	5944.81	5944.81	16.2871	45552.7	8
2035-01-01	4097965	59.3	18.2	TRUE	MGV16	NA_Diesel	0	0 ICEV	5720.55	5720.55	15.6728	37886.6	23
2035-01-01	3161859	57.18	14.04	TRUE	MGV16	NA_Diesel	0	0 ICEV	5959.21	5959.21	16.3266	52445.3	29
2035-01-01	4088965	59.3	18.16	TRUE	MGV16	NA_Diesel	0	0 ICEV	5720.55	5720.55	15.6728	37886.6	23
2035-01-01	3170920	58.4	14.08	TRUE	MGV16	NA_Diesel	0	0 ICEV	6068.33	6068.33	16.6256	49255.1	13
2035-01-01	4025976	59.52	17.88	TRUE	MGV16	NA_Diesel	0	0 ICEV	6237.04	6237.04	17.0878	43628.1	55
2035-01-01	3161858	57.16	14.04	TRUE	MGV16	NA_Diesel	0	0 ICEV	5824.11	5824.11	15.9565	50985.7	26
2035-01-01	3116919	58.38	13.84	TRUE	MGV16	NA_Diesel	0	0 ICEV	5762.38	5762.38	15.7873	46625.5	17
2035-01-01	2963783	55.66	13.16	TRUE	MGV16	NA_Diesel	0	0 ICEV	6344.71	6344.71	17.3828	48054.4	54
2035-01-01	3170888	57.76	14.08	TRUE	MGV16	NA_Diesel	0	0 ICEV	5639.69	5639.69	15.4512	45654.4	32
2035-01-01	3188887	57.74	14.16	TRUE	MGV16	NA_Diesel	0	0 ICEV	23123.7	23123.7	63.3527	189083	44
2035-01-01	4079965	59.3	18.12	TRUE	MGV16	NA_Diesel	0	0 ICEV	5848.14	5848.14	16.0223	39017.8	27
2035-01-01	3134919	58.38	13.92	TRUE	MGV16	NA_Diesel	0	0 ICEV	5599.92	5599.92	15.3422	45542	11
2035-01-01	4034969	59.38	17.92	TRUE	MGV16	NA_Diesel	0	0 ICEV	6036.31	6036.31	16.5378	41813.6	56
2035-01-01	3161920	58.4	14.04	TRUE	MGV16	NA_Diesel	0	0 ICEV	5537.03	5537.03	15.1699	44832.2	12
2035-01-01	3125919	58.38	13.88	TRUE	MGV16	NA_Diesel	0	0 ICEV	5687.18	5687.18	15.5813	46015.6	12
2035-01-01	2711874	57.48	12.04	TRUE	MGV16	NA_Diesel	0	0 ICEV	5515.12	5515.12	15.1099	38926.4	16
2035-01-01	3170859	57.18	14.08	TRUE	MGV16	NA_Diesel	0	0 ICEV	5729.49	5729.49	15.6972	50594.8	27
2035-01-01	3170887	57.74	14.08	TRUE	MGV16	NA_Diesel	0	0 ICEV	5621.39	5621.39	15.4011	45503.6	30
2035-01-01	2711875	57.5	12.04	TRUE	MGV16	NA_Diesel	0	0 ICEV	5803.88	5803.88	15.901	41613	26
2035-01-01	3134920	58.4	13.92	TRUE	MGV16	NA_Diesel	0	0 ICEV	5489	5489	15.0384	44491.6	9
2035-01-01	3035969	59.38	13.48	TRUE	MGV16	NA_Diesel	0	0 ICEV	5440.35	5440.35	14.9051	42101.3	14
2035-01-01	3143920	58.4	13.96	TRUE	MGV16	NA_Diesel	0	0 ICEV	5489	5489	15.0384	44491.6	9
2035-01-01	3143919	58.38	13.96	TRUE	MGV16	NA_Diesel	0	0 ICEV	5599.92	5599.92	15.3422	45542	11
2035-01-01	3152920	58.4	14	TRUE	MGV16	NA_Diesel	0	0 ICEV	5537.03	5537.03	15.1699	44832.2	12
2035-01-01	2711873	57.46	12.04	TRUE	MGV16	NA_Diesel	0	0 ICEV	5503.32	5503.32	15.0776	38790.6	15
2035-01-01	2702883	57.66	12	TRUE	MGV16	NA_Diesel	0	0 ICEV	5420.95	5420.95	14.8519	36078.9	63
2035-01-01	2720873	57.46	12.08	TRUE	MGV16	NA_Diesel	0	0 ICEV	5389.34	5389.34	14.7653	38179.4	15
2035-01-01	4025981	59.62	17.88	TRUE	MGV16	NA_Diesel	0	0 ICEV	5371.13	5371.13	14.7154	44408.1	45
2035-01-01	3098858	57.16	13.76	TRUE	MGV16	NA_Diesel	0	0 ICEV	5464.38	5464.38	14.9709	41522.7	9
2035-01-01	2882833	56.66	12.8	TRUE	MGV16	NA_Diesel	0	0 ICEV	5274.48	5274.48	14.4506	46529.9	5
2035-01-01	3395953	59.06	15.08	TRUE	MGV16	NA_Diesel	0	0 ICEV	5229.52	5229.52	14.3275	45340.5	10
2035-01-01	3044969	59.38	13.52	TRUE	MGV16	NA_Diesel	0	0 ICEV	5416.91	5416.91	14.8409	41963.6	14
2035-01-01	2738871	57.42	12.16	TRUE	MGV16	NA_Diesel	0	0 ICEV	5311.84	5311.84	14.553	37071.4	15
2035-01-01	3395954	59.08	15.08	TRUE	MGV16	NA_Diesel	0	0 ICEV	5194.03	5194.03	14.2302	45099.7	8
2035-01-01	3152818	56.36	14	TRUE	MGV16	NA_Diesel	0	0 ICEV	5363.12	5363.12	14.6935	42764	26
2035-01-01	2963785	55.7	13.16	TRUE	MGV16	NA_Diesel	0	0 ICEV	5134.13	5134.13	14.0661	40076.4	20
2035-01-01	2945782	55.64	13.08	TRUE	MGV16	NA_Diesel	0	0 ICEV	5461.1	5461.1	14.9619	42738.2	69
2035-01-01	4034972	59.44	17.92	TRUE	MGV16	NA_Diesel	0	0 ICEV	5015.52	5015.52	13.7412	39168	71
2035-01-01	3692969	59.38	16.4	TRUE	MGV16	NA_Diesel	0	0 ICEV	5201.79	5201.79	14.2515	41365.6	21
2035-01-01	3395955	59.1	15.08	TRUE	MGV16	NA_Diesel	0	0 ICEV	5391.31	5391.31	14.7707	47247.4	13
2035-01-01	2729871	57.42	12.12	TRUE	MGV16	NA_Diesel	0	0 ICEV	5311.84	5311.84	14.553	37071.4	15
2035-01-01	4079956	59.12	18.12	TRUE	MGV16	NA_Diesel	0	0 ICEV	5270.88	5270.88	14.4408	42220.1	17
2035-01-01	3557875	57.5	15.8	TRUE	MGV16	NA_Diesel	0	0 ICEV	5335.58	5335.58	14.618	39297.4	13
2035-01-01	4719241	64.82	20.96	TRUE	MGV24	NA_Diesel	0	0 ICEV	302796	302796	829.579	5.27741e+06	6
2035-01-01	2891833	56.66	12.84	TRUE	MGV16	NA_Diesel	0	0 ICEV	5166.88	5166.88	14.1558	45848.5	4
2035-01-01	2972782	55.64	13.2	TRUE	MGV16	NA_Diesel	0	0 ICEV	4973.3	4973.3	13.6255	39022.6	38
2035-01-01	2702884	57.68	12	TRUE	MGV16	NA_Diesel	0	0 ICEV	5122.11	5122.11	14.0332	33644.3	57
2035-01-01	4710241	64.82	20.92	TRUE	MGV24	NA_Diesel	0	0 ICEV	302438	302438	828.597	5272966	3
2035-01-01	2720872	57.44	12.08	TRUE	MGV16	NA_Diesel	0	0 ICEV	5269.34	5269.34	14.4365	36764.5	14
2035-01-01	4079957	59.14	18.12	TRUE	MGV16	NA_Diesel	0	0 ICEV	5459.72	5459.72	14.9581	44075.9	24
2035-01-01	3656928	58.56	16.24	TRUE	MGV16	NA_Diesel	0	0 ICEV	5314.16	5314.16	14.5593	48172.1	1
2035-01-01	3107807	56.14	13.8	TRUE	MGV16	NA_Diesel	0	0 ICEV	5311.1	5311.1	14.5509	50293.2	27
2035-01-01	4728239	64.78	21	TRUE	MGV24	NA_Diesel	0	0 ICEV	302769	302769	829.505	5276897	4
2035-01-01	4719237	64.74	20.96	TRUE	MGV24	NA_Diesel	0	0 ICEV	302592	302592	829.018	5275227	7
2035-01-01	4034968	59.36	17.92	TRUE	MGV24	NA_Diesel	0	0 ICEV	253243	253243	693.816	4.38193e+06	56
2035-01-01	4728240	64.8	21	TRUE	MGV24	NA_Diesel	0	0 ICEV	302769	302769	829.505	5276897	4
2035-01-01	2963924	58.48	13.16	TRUE	MGV16	NA_Diesel	0	0 ICEV	4939.3	4939.3	13.5323	40567.3	20
2035-01-01	4719238	64.76	20.96	TRUE	MGV24	NA_Diesel	0	0 ICEV	302411	302411	828.523	5.27245e+06	1
2035-01-01	2873833	56.66	12.76	TRUE	MGV16	NA_Diesel	0	0 ICEV	5249.71	5249.71	14.3828	46406	4
2035-01-01	2936778	55.56	13.04	TRUE	MGV16	NA_Diesel	0	0 ICEV	5047.46	5047.46	13.8287	41153.8	37
2035-01-01	3557874	57.48	15.8	TRUE	MGV16	NA_Diesel	0	0 ICEV	5301.06	5301.06	14.5235	39052.6	12
2035-01-01	4728237	64.74	21	TRUE	MGV24	NA_Diesel	0	0 ICEV	304300	304300	833.697	5.30482e+06	9
2035-01-01	4034967	59.34	17.92	TRUE	MGV24	NA_Diesel	0	0 ICEV	242180	242180	663.506	4.19482e+06	35
2035-01-01	4043966	59.32	17.96	TRUE	MGV24	NA_Diesel	0	0 ICEV	248931	248931	682.001	4.31406e+06	82
2035-01-01	4728236	64.72	21	TRUE	MGV24	NA_Diesel	0	0 ICEV	302411	302411	828.523	5.27245e+06	1
2035-01-01	3594013	60.26	15.96	TRUE	MGV24	NA_Diesel	0	0 ICEV	208756	208756	571.934	3.65018e+06	40
2035-01-01	4728238	64.76	21	TRUE	MGV24	NA_Diesel	0	0 ICEV	302769	302769	829.505	5276897	4
2035-01-01	3657016	60.32	16.24	TRUE	MGV24	NA_Diesel	0	0 ICEV	207245	207245	567.796	3.62432e+06	3
2035-01-01	3468024	60.48	15.4	TRUE	MGV16	NA_Diesel	0	0 ICEV	5020.05	5020.05	13.7536	42105.4	32
2035-01-01	3639015	60.3	16.16	TRUE	MGV24	NA_Diesel	0	0 ICEV	207387	207387	568.183	3.62588e+06	5
2035-01-01	4043967	59.34	17.96	TRUE	MGV24	NA_Diesel	0	0 ICEV	241066	241066	660.455	4189517	41
2035-01-01	3648016	60.32	16.2	TRUE	MGV24	NA_Diesel	0	0 ICEV	207481	207481	568.441	3626779	5
2035-01-01	3675016	60.32	16.32	TRUE	MGV24	NA_Diesel	0	0 ICEV	207203	207203	567.679	3.6239e+06	2
2035-01-01	4034969	59.38	17.92	TRUE	MGV24	NA_Diesel	0	0 ICEV	269623	269623	738.694	4.7065e+06	85
2035-01-01	4710237	64.74	20.92	TRUE	MGV24	NA_Diesel	0	0 ICEV	302592	302592	829.018	5275227	7
2035-01-01	3674834	56.68	16.32	TRUE	MGV16	NA_Diesel	0	0 ICEV	12193.8	12193.8	33.4077	87850.5	23
2035-01-01	4728241	64.82	21	TRUE	MGV24	NA_Diesel	0	0 ICEV	302769	302769	829.505	5276897	4
2035-01-01	2702884	57.68	12	TRUE	MGV24	NA_Diesel	0	0 ICEV	199627	199627	546.922	3.41256e+06	120
2035-01-01	3648015	60.3	16.2	TRUE	MGV24	NA_Diesel	0	0 ICEV	207802	207802	569.321	3.63224e+06	8
2035-01-01	3386950	59	15.04	TRUE	MGV24	NA_Diesel	0	0 ICEV	116540	116540	319.288	2.03315e+06	28
2035-01-01	3666016	60.32	16.28	TRUE	MGV24	NA_Diesel	0	0 ICEV	207203	207203	567.679	3.6239e+06	2
2035-01-01	3621015	60.3	16.08	TRUE	MGV24	NA_Diesel	0	0 ICEV	207387	207387	568.183	3.62588e+06	5
2035-01-01	4710242	64.84	20.92	TRUE	MGV24	NA_Diesel	0	0 ICEV	302438	302438	828.597	5272966	3
2035-01-01	3684017	60.34	16.36	TRUE	MGV24	NA_Diesel	0	0 ICEV	207203	207203	567.679	3.6239e+06	2
2035-01-01	3377947	58.94	15	TRUE	MGV24	NA_Diesel	0	0 ICEV	116231	116231	318.441	2.0278e+06	25
2035-01-01	3603014	60.28	16	TRUE	MGV24	NA_Diesel	0	0 ICEV	207406	207406	568.237	3.62612e+06	8
2035-01-01	2702883	57.66	12	TRUE	MGV24	NA_Diesel	0	0 ICEV	238932	238932	654.608	4.08836e+06	128
2035-01-01	2693884	57.68	11.96	TRUE	MGV24	NA_Diesel	0	0 ICEV	174574	174574	478.286	2976945	108
2035-01-01	3368945	58.9	14.96	TRUE	MGV24	NA_Diesel	0	0 ICEV	116228	116228	318.432	2027750	24
2035-01-01	3386949	58.98	15.04	TRUE	MGV24	NA_Diesel	0	0 ICEV	116313	116313	318.665	2.02954e+06	28
2035-01-01	3323938	58.76	14.76	TRUE	MGV24	NA_Diesel	0	0 ICEV	114867	114867	314.704	2.00614e+06	9
2035-01-01	4701242	64.84	20.88	TRUE	MGV24	NA_Diesel	0	0 ICEV	302438	302438	828.597	5272966	3
2035-01-01	3341941	58.82	14.84	TRUE	MGV24	NA_Diesel	0	0 ICEV	114860	114860	314.684	2.00602e+06	8
2035-01-01	3675017	60.34	16.32	TRUE	MGV24	NA_Diesel	0	0 ICEV	207203	207203	567.679	3.6239e+06	2
2035-01-01	3630015	60.3	16.12	TRUE	MGV24	NA_Diesel	0	0 ICEV	207387	207387	568.183	3.62588e+06	5
2035-01-01	3368946	58.92	14.96	TRUE	MGV24	NA_Diesel	0	0 ICEV	116228	116228	318.432	2027750	24
2035-01-01	3594014	60.28	15.96	TRUE	MGV24	NA_Diesel	0	0 ICEV	210100	210100	575.616	3670612	53
2035-01-01	3359945	58.9	14.92	TRUE	MGV24	NA_Diesel	0	0 ICEV	115771	115771	317.181	2.0216e+06	19
2035-01-01	3603015	60.3	16	TRUE	MGV24	NA_Diesel	0	0 ICEV	207390	207390	568.193	3625918	6
2035-01-01	3332940	58.8	14.8	TRUE	MGV24	NA_Diesel	0	0 ICEV	114860	114860	314.684	2.00602e+06	8
2035-01-01	3377949	58.98	15	TRUE	MGV24	NA_Diesel	0	0 ICEV	116307	116307	318.648	2.02942e+06	27
2035-01-01	3323937	58.74	14.76	TRUE	MGV24	NA_Diesel	0	0 ICEV	114867	114867	314.704	2.00614e+06	9
2035-01-01	3377946	58.92	15	TRUE	MGV24	NA_Diesel	0	0 ICEV	116228	116228	318.432	2027750	24
2035-01-01	3684018	60.36	16.36	TRUE	MGV24	NA_Diesel	0	0 ICEV	207203	207203	567.679	3.6239e+06	2
2035-01-01	3621016	60.32	16.08	TRUE	MGV24	NA_Diesel	0	0 ICEV	207387	207387	568.183	3.62588e+06	5
2035-01-01	2693885	57.7	11.96	TRUE	MGV24	NA_Diesel	0	0 ICEV	206854	206854	566.722	3493491	120
2035-01-01	3395953	59.06	15.08	TRUE	MGV24	NA_Diesel	0	0 ICEV	110646	110646	303.141	1905656	31
2035-01-01	3332939	58.78	14.8	TRUE	MGV24	NA_Diesel	0	0 ICEV	114860	114860	314.684	2.00602e+06	8
2035-01-01	3612015	60.3	16.04	TRUE	MGV24	NA_Diesel	0	0 ICEV	207390	207390	568.193	3625918	6
2035-01-01	3350942	58.84	14.88	TRUE	MGV24	NA_Diesel	0	0 ICEV	116217	116217	318.402	2.02841e+06	32
2035-01-01	3341940	58.8	14.84	TRUE	MGV24	NA_Diesel	0	0 ICEV	114860	114860	314.684	2.00602e+06	8
2035-01-01	3377948	58.96	15	TRUE	MGV24	NA_Diesel	0	0 ICEV	116231	116231	318.441	2.0278e+06	25
2035-01-01	3404955	59.1	15.12	TRUE	MGV24	NA_Diesel	0	0 ICEV	104706	104706	286.867	1810346	20
2035-01-01	3332938	58.76	14.8	TRUE	MGV24	NA_Diesel	0	0 ICEV	114860	114860	314.684	2.00602e+06	8
2035-01-01	3413955	59.1	15.16	TRUE	MGV24	NA_Diesel	0	0 ICEV	104306	104306	285.769	1.80298e+06	18
2035-01-01	2765856	57.12	12.28	TRUE	MGV24	NA_Diesel	0	0 ICEV	98128.4	98128.4	268.845	1678088	37
2035-01-01	3350943	58.86	14.88	TRUE	MGV24	NA_Diesel	0	0 ICEV	116034	116034	317.901	2.0255e+06	29
2035-01-01	3395954	59.08	15.08	TRUE	MGV24	NA_Diesel	0	0 ICEV	110158	110158	301.802	1.89709e+06	23
2035-01-01	2756856	57.12	12.24	TRUE	MGV24	NA_Diesel	0	0 ICEV	95285.6	95285.6	261.056	1650650	11
2035-01-01	3143858	57.16	13.96	TRUE	MGV16	NA_Diesel	0	0 ICEV	13349	13349	36.5726	110977	16
2035-01-01	3666017	60.34	16.28	TRUE	MGV24	NA_Diesel	0	0 ICEV	207203	207203	567.679	3.6239e+06	2
2035-01-01	3332937	58.74	14.8	TRUE	MGV24	NA_Diesel	0	0 ICEV	114761	114761	314.414	2.00406e+06	5
2035-01-01	3449956	59.12	15.32	TRUE	MGV24	NA_Diesel	0	0 ICEV	104641	104641	286.688	1.81015e+06	22
2035-01-01	2882833	56.66	12.8	TRUE	MGV24	NA_Diesel	0	0 ICEV	88975.1	88975.1	243.768	1.52896e+06	10
2035-01-01	3350941	58.82	14.88	TRUE	MGV24	NA_Diesel	0	0 ICEV	114860	114860	314.684	2.00602e+06	8
2035-01-01	3350944	58.88	14.88	TRUE	MGV24	NA_Diesel	0	0 ICEV	115959	115959	317.696	2.02456e+06	26
2035-01-01	2873835	56.7	12.76	TRUE	MGV24	NA_Diesel	0	0 ICEV	83425.5	83425.5	228.563	1.44363e+06	2
2035-01-01	3440956	59.12	15.28	TRUE	MGV24	NA_Diesel	0	0 ICEV	104844	104844	287.243	1.81295e+06	30
2035-01-01	3458956	59.12	15.36	TRUE	MGV24	NA_Diesel	0	0 ICEV	93585.2	93585.2	256.398	1.63469e+06	21
2035-01-01	4962281	65.62	22.04	TRUE	MGV24	NA_Diesel	0	0 ICEV	85171.2	85171.2	233.346	1.45945e+06	14
2035-01-01	2882834	56.68	12.8	TRUE	MGV24	NA_Diesel	0	0 ICEV	82803	82803	226.858	1.43553e+06	1
2035-01-01	4980279	65.58	22.12	TRUE	MGV24	NA_Diesel	0	0 ICEV	81207.9	81207.9	222.487	1.39555e+06	3
2035-01-01	3359944	58.88	14.92	TRUE	MGV24	NA_Diesel	0	0 ICEV	115896	115896	317.523	2.0239e+06	24
2035-01-01	2873834	56.68	12.76	TRUE	MGV24	NA_Diesel	0	0 ICEV	83425.5	83425.5	228.563	1.44363e+06	2
2035-01-01	3422956	59.12	15.2	TRUE	MGV24	NA_Diesel	0	0 ICEV	104306	104306	285.769	1.80298e+06	18
2035-01-01	4989279	65.58	22.16	TRUE	MGV24	NA_Diesel	0	0 ICEV	80081.8	80081.8	219.402	1.37725e+06	1
2035-01-01	3395955	59.1	15.08	TRUE	MGV24	NA_Diesel	0	0 ICEV	112559	112559	308.38	1.94475e+06	43
2035-01-01	3512919	58.38	15.6	TRUE	MGV24	NA_Diesel	0	0 ICEV	77171	77171	211.427	1340582	3
2035-01-01	3431956	59.12	15.24	TRUE	MGV24	NA_Diesel	0	0 ICEV	104834	104834	287.217	1.81286e+06	29
2035-01-01	2873833	56.66	12.76	TRUE	MGV24	NA_Diesel	0	0 ICEV	88463.7	88463.7	242.366	1.52086e+06	5
2035-01-01	2963784	55.68	13.16	TRUE	MGV16	NA_Diesel	0	0 ICEV	12963.6	12963.6	35.5168	100100	64
2035-01-01	3521920	58.4	15.64	TRUE	MGV24	NA_Diesel	0	0 ICEV	89300.1	89300.1	244.658	1519283	26
2035-01-01	4971280	65.6	22.08	TRUE	MGV24	NA_Diesel	0	0 ICEV	82077.8	82077.8	224.871	1408713	6
2035-01-01	4223891	57.82	18.76	TRUE	MGV24	NA_Diesel	0	0 ICEV	76030.4	76030.4	208.302	1.28899e+06	1
2035-01-01	2702882	57.64	12	TRUE	MGV24	NA_Diesel	0	0 ICEV	83697.9	83697.9	229.309	1392338	90
2035-01-01	4223888	57.76	18.76	TRUE	MGV24	NA_Diesel	0	0 ICEV	76030.4	76030.4	208.302	1.28899e+06	1
2035-01-01	2882835	56.7	12.8	TRUE	MGV24	NA_Diesel	0	0 ICEV	83425.5	83425.5	228.563	1.44363e+06	2
2035-01-01	3413956	59.12	15.16	TRUE	MGV24	NA_Diesel	0	0 ICEV	104306	104306	285.769	1.80298e+06	18
2035-01-01	4989278	65.56	22.16	TRUE	MGV24	NA_Diesel	0	0 ICEV	80081.8	80081.8	219.402	1.37725e+06	1
2035-01-01	4962280	65.6	22.04	TRUE	MGV24	NA_Diesel	0	0 ICEV	83037.6	83037.6	227.5	1.42572e+06	9
2035-01-01	4214887	57.74	18.72	TRUE	MGV24	NA_Diesel	0	0 ICEV	76030.4	76030.4	208.302	1.28899e+06	1
2035-01-01	4178886	57.72	18.56	TRUE	MGV24	NA_Diesel	0	0 ICEV	76030.4	76030.4	208.302	1.28899e+06	1
2035-01-01	4160885	57.7	18.48	TRUE	MGV24	NA_Diesel	0	0 ICEV	76030.4	76030.4	208.302	1.28899e+06	1
2035-01-01	4980280	65.6	22.12	TRUE	MGV24	NA_Diesel	0	0 ICEV	82055.6	82055.6	224.81	1.40849e+06	5
2035-01-01	4169885	57.7	18.52	TRUE	MGV24	NA_Diesel	0	0 ICEV	76030.4	76030.4	208.302	1.28899e+06	1
2035-01-01	3891119	62.38	17.28	TRUE	MGV24	NA_Diesel	0	0 ICEV	86250.3	86250.3	236.302	1.45701e+06	3
2035-01-01	2936781	55.62	13.04	TRUE	MGV24	NA_Diesel	0	0 ICEV	74000	74000	202.74	1.26992e+06	19
2035-01-01	3494919	58.38	15.52	TRUE	MGV24	NA_Diesel	0	0 ICEV	78082.9	78082.9	213.926	1.35407e+06	16
2035-01-01	4142882	57.64	18.4	TRUE	MGV24	NA_Diesel	0	0 ICEV	76030.4	76030.4	208.302	1.28899e+06	1
2035-01-01	4187887	57.74	18.6	TRUE	MGV24	NA_Diesel	0	0 ICEV	76030.4	76030.4	208.302	1.28899e+06	1
2035-01-01	3098808	56.16	13.76	TRUE	MGV24	NA_Diesel	0	0 ICEV	62621.7	62621.7	171.566	1090648	26
2035-01-01	4142883	57.66	18.4	TRUE	MGV24	NA_Diesel	0	0 ICEV	76030.4	76030.4	208.302	1.28899e+06	1
2035-01-01	2927781	55.62	13	TRUE	MGV24	NA_Diesel	0	0 ICEV	64499.4	64499.4	176.711	1.1151e+06	5
2035-01-01	4206229	64.58	18.68	TRUE	MGV24	NA_Diesel	0	0 ICEV	62949.3	62949.3	172.464	1.09567e+06	7
2035-01-01	2855954	59.08	12.68	TRUE	MGV24	NA_Diesel	0	0 ICEV	67643.4	67643.4	185.324	1.17562e+06	19
2035-01-01	4232891	57.82	18.8	TRUE	MGV24	NA_Diesel	0	0 ICEV	76030.4	76030.4	208.302	1.28899e+06	1
2035-01-01	4124882	57.64	18.32	TRUE	MGV24	NA_Diesel	0	0 ICEV	76030.4	76030.4	208.302	1.28899e+06	1
2035-01-01	2936780	55.6	13.04	TRUE	MGV24	NA_Diesel	0	0 ICEV	81849.1	81849.1	224.244	1.36837e+06	20
2035-01-01	3900119	62.38	17.32	TRUE	MGV24	NA_Diesel	0	0 ICEV	85268.3	85268.3	233.612	1.44906e+06	10
2035-01-01	2864952	59.04	12.72	TRUE	MGV24	NA_Diesel	0	0 ICEV	65181.1	65181.1	178.578	1.13935e+06	2
2035-01-01	3629831	56.62	16.12	TRUE	MGV24	NA_Diesel	0	0 ICEV	60520.4	60520.4	165.809	1.04995e+06	1
2035-01-01	3098809	56.18	13.76	TRUE	MGV24	NA_Diesel	0	0 ICEV	57531.2	57531.2	157.62	993298	35
2035-01-01	2919007	60.14	12.96	TRUE	MGV24	NA_Diesel	0	0 ICEV	62348.4	62348.4	170.818	1.04881e+06	7
2035-01-01	4223889	57.78	18.76	TRUE	MGV24	NA_Diesel	0	0 ICEV	76030.4	76030.4	208.302	1.28899e+06	1
2035-01-01	2855953	59.06	12.68	TRUE	MGV24	NA_Diesel	0	0 ICEV	67643.4	67643.4	185.324	1.17562e+06	19
2035-01-01	3152858	57.16	14	TRUE	MGV24	NA_Diesel	0	0 ICEV	55248.7	55248.7	151.366	938937	37
2035-01-01	3521919	58.38	15.64	TRUE	MGV24	NA_Diesel	0	0 ICEV	77930.9	77930.9	213.509	1.35295e+06	10
2035-01-01	4133882	57.64	18.36	TRUE	MGV24	NA_Diesel	0	0 ICEV	76030.4	76030.4	208.302	1.28899e+06	1
2035-01-01	2928007	60.14	13	TRUE	MGV24	NA_Diesel	0	0 ICEV	62710.5	62710.5	171.81	1056799	15
2035-01-01	4160883	57.66	18.48	TRUE	MGV24	NA_Diesel	0	0 ICEV	76030.4	76030.4	208.302	1.28899e+06	1
2035-01-01	4160884	57.68	18.48	TRUE	MGV24	NA_Diesel	0	0 ICEV	76030.4	76030.4	208.302	1.28899e+06	1
2035-01-01	2954925	58.5	13.12	TRUE	MGV24	NA_Diesel	0	0 ICEV	56255.9	56255.9	154.126	965600	17
2035-01-01	3125810	56.2	13.88	TRUE	MGV24	NA_Diesel	0	0 ICEV	54330.9	54330.9	148.852	939278	12
2035-01-01	2864953	59.06	12.72	TRUE	MGV24	NA_Diesel	0	0 ICEV	65044.8	65044.8	178.205	1.13623e+06	1
2035-01-01	2864954	59.08	12.72	TRUE	MGV24	NA_Diesel	0	0 ICEV	67500.6	67500.6	184.933	1.17238e+06	17
2035-01-01	4196887	57.74	18.64	TRUE	MGV24	NA_Diesel	0	0 ICEV	76030.4	76030.4	208.302	1.28899e+06	1
2035-01-01	3638831	56.62	16.16	TRUE	MGV24	NA_Diesel	0	0 ICEV	61930.1	61930.1	169.671	1072635	14
2035-01-01	3620831	56.62	16.08	TRUE	MGV24	NA_Diesel	0	0 ICEV	60520.4	60520.4	165.809	1.04995e+06	1
2035-01-01	3503919	58.38	15.56	TRUE	MGV24	NA_Diesel	0	0 ICEV	77249.8	77249.8	211.643	1.3415e+06	6
2035-01-01	3513029	60.58	15.6	TRUE	MGV24	NA_Diesel	0	0 ICEV	51750.7	51750.7	141.783	877544	19
2035-01-01	4223887	57.74	18.76	TRUE	MGV24	NA_Diesel	0	0 ICEV	76030.4	76030.4	208.302	1.28899e+06	1
2035-01-01	3999146	62.92	17.76	TRUE	MGV24	NA_Diesel	0	0 ICEV	46613.3	46613.3	127.708	801154	4
2035-01-01	4187886	57.72	18.6	TRUE	MGV24	NA_Diesel	0	0 ICEV	76030.4	76030.4	208.302	1.28899e+06	1
2035-01-01	2855952	59.04	12.68	TRUE	MGV24	NA_Diesel	0	0 ICEV	67011	67011	183.592	1.16493e+06	10
2035-01-01	3134813	56.26	13.92	TRUE	MGV24	NA_Diesel	0	0 ICEV	54319.2	54319.2	148.82	938998	12
2035-01-01	3161858	57.16	14.04	TRUE	MGV24	NA_Diesel	0	0 ICEV	48939.6	48939.6	134.081	835028	51
2035-01-01	3170859	57.18	14.08	TRUE	MGV24	NA_Diesel	0	0 ICEV	48158.9	48158.9	131.942	822982	40
2035-01-01	3656832	56.64	16.24	TRUE	MGV24	NA_Diesel	0	0 ICEV	61930.1	61930.1	169.671	1072635	14
2035-01-01	3323844	56.88	14.76	TRUE	MGV24	NA_Diesel	0	0 ICEV	51437.7	51437.7	140.925	843963	75
2035-01-01	3990148	62.96	17.72	TRUE	MGV24	NA_Diesel	0	0 ICEV	46447	46447	127.252	797888	3
2035-01-01	3089808	56.16	13.72	TRUE	MGV24	NA_Diesel	0	0 ICEV	59517.8	59517.8	163.063	1025073	49
2035-01-01	3999147	62.94	17.76	TRUE	MGV24	NA_Diesel	0	0 ICEV	46413.9	46413.9	127.161	797526	2
2035-01-01	4205887	57.74	18.68	TRUE	MGV24	NA_Diesel	0	0 ICEV	76030.4	76030.4	208.302	1.28899e+06	1
2035-01-01	3665833	56.66	16.28	TRUE	MGV24	NA_Diesel	0	0 ICEV	64850.6	64850.6	177.673	1.12312e+06	36
2035-01-01	3674833	56.66	16.32	TRUE	MGV24	NA_Diesel	0	0 ICEV	66924.1	66924.1	183.354	1151913	41
2035-01-01	3647832	56.64	16.2	TRUE	MGV24	NA_Diesel	0	0 ICEV	61930.1	61930.1	169.671	1072635	14
2035-01-01	3522029	60.58	15.64	TRUE	MGV24	NA_Diesel	0	0 ICEV	48007.6	48007.6	131.528	824014	10
2035-01-01	3125812	56.24	13.88	TRUE	MGV24	NA_Diesel	0	0 ICEV	54313.4	54313.4	148.804	938940	11
2035-01-01	4052968	59.36	18	TRUE	MGV24	NA_Diesel	0	0 ICEV	43511.8	43511.8	119.21	771177	116
2035-01-01	4151883	57.66	18.44	TRUE	MGV24	NA_Diesel	0	0 ICEV	76030.4	76030.4	208.302	1.28899e+06	1
2035-01-01	3837082	61.64	17.04	TRUE	MGV24	NA_Diesel	0	0 ICEV	42799.7	42799.7	117.26	732478	2
2035-01-01	3107858	57.16	13.8	TRUE	MGV24	NA_Diesel	0	0 ICEV	50076.8	50076.8	137.197	847129	27
2035-01-01	3161859	57.18	14.04	TRUE	MGV24	NA_Diesel	0	0 ICEV	48592.5	48592.5	133.13	829566	43
2035-01-01	2963925	58.5	13.16	TRUE	MGV24	NA_Diesel	0	0 ICEV	58696.6	58696.6	160.813	1.0133e+06	16
2035-01-01	3656833	56.66	16.24	TRUE	MGV24	NA_Diesel	0	0 ICEV	64538	64538	176.816	1.11688e+06	34
2035-01-01	3990147	62.94	17.72	TRUE	MGV24	NA_Diesel	0	0 ICEV	46413.9	46413.9	127.161	797526	2
2035-01-01	4124881	57.62	18.32	TRUE	MGV24	NA_Diesel	0	0 ICEV	76030.4	76030.4	208.302	1.28899e+06	1
2035-01-01	3602975	59.5	16	TRUE	MGV24	NA_Diesel	0	0 ICEV	40978	40978	112.268	712776	16
2035-01-01	3647831	56.62	16.2	TRUE	MGV24	NA_Diesel	0	0 ICEV	61930.1	61930.1	169.671	1072635	14
2035-01-01	3134812	56.24	13.92	TRUE	MGV24	NA_Diesel	0	0 ICEV	54313.4	54313.4	148.804	938940	11
2035-01-01	3134859	57.18	13.92	TRUE	MGV24	NA_Diesel	0	0 ICEV	50073.2	50073.2	137.187	847093	26
2035-01-01	3107808	56.16	13.8	TRUE	MGV24	NA_Diesel	0	0 ICEV	65686.6	65686.6	179.963	1.14719e+06	52
2035-01-01	3819217	64.34	16.96	TRUE	MGV24	NA_Diesel	0	0 ICEV	40943	40943	112.173	713870	1
2035-01-01	3837083	61.66	17.04	TRUE	MGV24	NA_Diesel	0	0 ICEV	42786.8	42786.8	117.224	732190	1
2035-01-01	3837084	61.68	17.04	TRUE	MGV24	NA_Diesel	0	0 ICEV	43454.3	43454.3	119.053	745166	9
2035-01-01	4223890	57.8	18.76	TRUE	MGV24	NA_Diesel	0	0 ICEV	76030.4	76030.4	208.302	1.28899e+06	1
2035-01-01	3810218	64.36	16.92	TRUE	MGV24	NA_Diesel	0	0 ICEV	40943	40943	112.173	713870	1
2035-01-01	3089809	56.18	13.72	TRUE	MGV24	NA_Diesel	0	0 ICEV	58192.6	58192.6	159.432	1.00326e+06	41
2035-01-01	3737995	59.9	16.6	TRUE	MGV24	NA_Diesel	0	0 ICEV	46317.3	46317.3	126.897	790345	55
2035-01-01	3864215	64.3	17.16	TRUE	MGV24	NA_Diesel	0	0 ICEV	40943	40943	112.173	713870	1
2035-01-01	3801219	64.38	16.88	TRUE	MGV24	NA_Diesel	0	0 ICEV	40943	40943	112.173	713870	1
2035-01-01	3125811	56.22	13.88	TRUE	MGV24	NA_Diesel	0	0 ICEV	54313.4	54313.4	148.804	938940	11
2035-01-01	3891212	64.24	17.28	TRUE	MGV24	NA_Diesel	0	0 ICEV	40943	40943	112.173	713870	1
2035-01-01	3846083	61.66	17.08	TRUE	MGV24	NA_Diesel	0	0 ICEV	42786.8	42786.8	117.224	732190	1
2035-01-01	3846216	64.32	17.08	TRUE	MGV24	NA_Diesel	0	0 ICEV	40943	40943	112.173	713870	1
2035-01-01	3116810	56.2	13.84	TRUE	MGV24	NA_Diesel	0	0 ICEV	57749.3	57749.3	158.217	998330	15
2035-01-01	3134858	57.16	13.92	TRUE	MGV24	NA_Diesel	0	0 ICEV	50073.2	50073.2	137.187	847093	26
2035-01-01	3846085	61.7	17.08	TRUE	MGV24	NA_Diesel	0	0 ICEV	43223.3	43223.3	118.42	741121	3
2035-01-01	3143858	57.16	13.96	TRUE	MGV24	NA_Diesel	0	0 ICEV	54276.8	54276.8	148.704	921682	32
2035-01-01	3882212	64.24	17.24	TRUE	MGV24	NA_Diesel	0	0 ICEV	40943	40943	112.173	713870	1
2035-01-01	3891210	64.2	17.28	TRUE	MGV24	NA_Diesel	0	0 ICEV	40943	40943	112.173	713870	1
2035-01-01	4043969	59.38	17.96	TRUE	MGV24	NA_Diesel	0	0 ICEV	45505.5	45505.5	124.673	821140	109
2035-01-01	3143819	56.38	13.96	TRUE	MGV24	NA_Diesel	0	0 ICEV	39508.7	39508.7	108.243	683260	29
2035-01-01	3900209	64.18	17.32	TRUE	MGV24	NA_Diesel	0	0 ICEV	40943	40943	112.173	713870	1
2035-01-01	3900210	64.2	17.32	TRUE	MGV24	NA_Diesel	0	0 ICEV	40943	40943	112.173	713870	1
2035-01-01	3611831	56.62	16.04	TRUE	MGV24	NA_Diesel	0	0 ICEV	60601.9	60601.9	166.033	1.05147e+06	2
2035-01-01	3792219	64.38	16.84	TRUE	MGV24	NA_Diesel	0	0 ICEV	40943	40943	112.173	713870	1
2035-01-01	3593975	59.5	15.96	TRUE	MGV24	NA_Diesel	0	0 ICEV	42671	42671	116.907	740057	50
2035-01-01	3891211	64.22	17.28	TRUE	MGV24	NA_Diesel	0	0 ICEV	40943	40943	112.173	713870	1
2035-01-01	3116808	56.16	13.84	TRUE	MGV24	NA_Diesel	0	0 ICEV	57621.5	57621.5	157.867	996423	15
2035-01-01	3134814	56.28	13.92	TRUE	MGV24	NA_Diesel	0	0 ICEV	53869.5	53869.5	147.588	932459	2
2035-01-01	3116858	57.16	13.84	TRUE	MGV24	NA_Diesel	0	0 ICEV	50073.2	50073.2	137.187	847093	26
2035-01-01	2873801	56.02	12.76	TRUE	MGV24	NA_Diesel	0	0 ICEV	43090.8	43090.8	118.057	735755	89
2035-01-01	3873215	64.3	17.2	TRUE	MGV24	NA_Diesel	0	0 ICEV	40943	40943	112.173	713870	1
2035-01-01	3053908	58.16	13.56	TRUE	MGV24	NA_Diesel	0	0 ICEV	37183.3	37183.3	101.872	634395	47
2035-01-01	3602831	56.62	16	TRUE	MGV24	NA_Diesel	0	0 ICEV	60601.9	60601.9	166.033	1.05147e+06	2
2035-01-01	3584836	56.72	15.92	TRUE	MGV24	NA_Diesel	0	0 ICEV	35429.3	35429.3	97.0665	617013	23
2035-01-01	3855215	64.3	17.12	TRUE	MGV24	NA_Diesel	0	0 ICEV	40943	40943	112.173	713870	1
2035-01-01	3746995	59.9	16.64	TRUE	MGV24	NA_Diesel	0	0 ICEV	44656.8	44656.8	122.347	762845	25
2035-01-01	3882215	64.3	17.24	TRUE	MGV24	NA_Diesel	0	0 ICEV	40943	40943	112.173	713870	1
2035-01-01	3116809	56.18	13.84	TRUE	MGV24	NA_Diesel	0	0 ICEV	57621.5	57621.5	157.867	996423	15
2035-01-01	2864803	56.06	12.72	TRUE	MGV24	NA_Diesel	0	0 ICEV	42017.2	42017.2	115.116	663078	31
2035-01-01	3468023	60.46	15.4	TRUE	MGV24	NA_Diesel	0	0 ICEV	36479.3	36479.3	99.9433	633466	48
2035-01-01	3846215	64.3	17.08	TRUE	MGV24	NA_Diesel	0	0 ICEV	40943	40943	112.173	713870	1
2035-01-01	3513030	60.6	15.6	TRUE	MGV24	NA_Diesel	0	0 ICEV	51998.3	51998.3	142.461	883149	20
2035-01-01	3143859	57.18	13.96	TRUE	MGV24	NA_Diesel	0	0 ICEV	50073.2	50073.2	137.187	847093	26
2035-01-01	3593836	56.72	15.96	TRUE	MGV24	NA_Diesel	0	0 ICEV	35425.3	35425.3	97.0556	616973	22
2035-01-01	3855086	61.72	17.12	TRUE	MGV24	NA_Diesel	0	0 ICEV	42812.7	42812.7	117.295	732690	3
2035-01-01	3792220	64.4	16.84	TRUE	MGV24	NA_Diesel	0	0 ICEV	40943	40943	112.173	713870	1
2035-01-01	3837216	64.32	17.04	TRUE	MGV24	NA_Diesel	0	0 ICEV	40943	40943	112.173	713870	1
2035-01-01	2864801	56.02	12.72	TRUE	MGV24	NA_Diesel	0	0 ICEV	35195.7	35195.7	96.4267	595765	32
2035-01-01	3828217	64.34	17	TRUE	MGV24	NA_Diesel	0	0 ICEV	40943	40943	112.173	713870	1
2035-01-01	3332845	56.9	14.8	TRUE	MGV24	NA_Diesel	0	0 ICEV	44466.2	44466.2	121.825	732275	68
2035-01-01	4052966	59.32	18	TRUE	MGV24	NA_Diesel	0	0 ICEV	36219.8	36219.8	99.2324	630192	149
2035-01-01	3783220	64.4	16.8	TRUE	MGV24	NA_Diesel	0	0 ICEV	40943	40943	112.173	713870	1
2035-01-01	2999809	56.18	13.32	TRUE	MGV24	NA_Diesel	0	0 ICEV	33344.3	33344.3	91.3542	580075	9
2035-01-01	3125858	57.16	13.88	TRUE	MGV24	NA_Diesel	0	0 ICEV	50073.2	50073.2	137.187	847093	26
2035-01-01	4052969	59.38	18	TRUE	MGV24	NA_Diesel	0	0 ICEV	41619.4	41619.4	114.026	715417	153
2035-01-01	3783221	64.42	16.8	TRUE	MGV24	NA_Diesel	0	0 ICEV	40943	40943	112.173	713870	1
2035-01-01	3323845	56.9	14.76	TRUE	MGV24	NA_Diesel	0	0 ICEV	40643.2	40643.2	111.351	674574	52
2035-01-01	2684885	57.7	11.92	TRUE	MGV24	NA_Diesel	0	0 ICEV	32890.7	32890.7	90.1115	529812	20
2035-01-01	3837081	61.62	17.04	TRUE	MGV24	NA_Diesel	0	0 ICEV	42799.7	42799.7	117.26	732478	2
2035-01-01	2657904	58.08	11.8	TRUE	MGV24	NA_Diesel	0	0 ICEV	31783.4	31783.4	87.0777	550583	17
2035-01-01	2693886	57.72	11.96	TRUE	MGV24	NA_Diesel	0	0 ICEV	30835	30835	84.4794	513289	106
2035-01-01	4043970	59.4	17.96	TRUE	MGV24	NA_Diesel	0	0 ICEV	34966.9	34966.9	95.7997	634588	112
2035-01-01	3846086	61.72	17.08	TRUE	MGV24	NA_Diesel	0	0 ICEV	43600.8	43600.8	119.454	747956	8
2035-01-01	3900208	64.16	17.32	TRUE	MGV24	NA_Diesel	0	0 ICEV	41002.7	41002.7	112.336	714661	3
2035-01-01	3882214	64.28	17.24	TRUE	MGV24	NA_Diesel	0	0 ICEV	40943	40943	112.173	713870	1
2035-01-01	3801218	64.36	16.88	TRUE	MGV24	NA_Diesel	0	0 ICEV	40943	40943	112.173	713870	1
2035-01-01	3261050	61	14.48	TRUE	MGV24	NA_Diesel	0	0 ICEV	30044.8	30044.8	82.3147	521895	2
2035-01-01	2999808	56.16	13.32	TRUE	MGV24	NA_Diesel	0	0 ICEV	33344.3	33344.3	91.3542	580075	9
2035-01-01	3882213	64.26	17.24	TRUE	MGV24	NA_Diesel	0	0 ICEV	40943	40943	112.173	713870	1
2035-01-01	3602974	59.48	16	TRUE	MGV24	NA_Diesel	0	0 ICEV	40505.3	40505.3	110.973	704634	13
2035-01-01	3386953	59.06	15.04	TRUE	MGV24	NA_Diesel	0	0 ICEV	29696.4	29696.4	81.3601	482166	31
2035-01-01	2864802	56.04	12.72	TRUE	MGV24	NA_Diesel	0	0 ICEV	32772.6	32772.6	89.788	555333	18
2035-01-01	2900956	59.12	12.88	TRUE	MGV24	NA_Diesel	0	0 ICEV	31027.7	31027.7	85.0074	523950	26
2035-01-01	3909208	64.16	17.36	TRUE	MGV24	NA_Diesel	0	0 ICEV	41002.7	41002.7	112.336	714661	3
2035-01-01	3846082	61.64	17.08	TRUE	MGV24	NA_Diesel	0	0 ICEV	42799.7	42799.7	117.26	732478	2
2035-01-01	3584837	56.74	15.92	TRUE	MGV24	NA_Diesel	0	0 ICEV	34816.7	34816.7	95.3881	605834	7
2035-01-01	3837085	61.7	17.04	TRUE	MGV24	NA_Diesel	0	0 ICEV	43563.3	43563.3	119.351	746671	11
2035-01-01	3819218	64.36	16.96	TRUE	MGV24	NA_Diesel	0	0 ICEV	40943	40943	112.173	713870	1
2035-01-01	3459023	60.46	15.36	TRUE	MGV24	NA_Diesel	0	0 ICEV	30736.5	30736.5	84.2095	536734	15
2035-01-01	4061967	59.34	18.04	TRUE	MGV24	NA_Diesel	0	0 ICEV	29932.3	29932.3	82.0062	498921	82
2035-01-01	3053864	57.28	13.56	TRUE	MGV24	NA_Diesel	0	0 ICEV	29061.3	29061.3	79.62	489858	32
2035-01-01	3008810	56.2	13.36	TRUE	MGV24	NA_Diesel	0	0 ICEV	33344.3	33344.3	91.3542	580075	9
2035-01-01	3008811	56.22	13.36	TRUE	MGV24	NA_Diesel	0	0 ICEV	32732.7	32732.7	89.6787	570626	7
2035-01-01	3630067	61.34	16.12	TRUE	MGV24	NA_Diesel	0	0 ICEV	28390.3	28390.3	77.7817	486963	12
2035-01-01	2873802	56.04	12.76	TRUE	MGV24	NA_Diesel	0	0 ICEV	40111.8	40111.8	109.895	689120	73
2035-01-01	5259369	67.38	23.36	TRUE	MGV24	NA_Diesel	0	0 ICEV	28121.9	28121.9	77.0464	483495	1
2035-01-01	3261051	61.02	14.48	TRUE	MGV24	NA_Diesel	0	0 ICEV	31019.6	31019.6	84.9851	540365	8
2035-01-01	3846081	61.62	17.08	TRUE	MGV24	NA_Diesel	0	0 ICEV	42799.7	42799.7	117.26	732478	2
2035-01-01	3575837	56.74	15.88	TRUE	MGV24	NA_Diesel	0	0 ICEV	34316.1	34316.1	94.0166	602334	14
2035-01-01	3368825	56.5	14.96	TRUE	MGV24	NA_Diesel	0	0 ICEV	30295.4	30295.4	83.0011	515471	34
2035-01-01	3008807	56.14	13.36	TRUE	MGV24	NA_Diesel	0	0 ICEV	33344.3	33344.3	91.3542	580075	9
2035-01-01	3828216	64.32	17	TRUE	MGV24	NA_Diesel	0	0 ICEV	40943	40943	112.173	713870	1
2035-01-01	5232363	67.26	23.24	TRUE	MGV24	NA_Diesel	0	0 ICEV	28121.9	28121.9	77.0464	483495	1
2035-01-01	3062864	57.28	13.6	TRUE	MGV24	NA_Diesel	0	0 ICEV	29056.9	29056.9	79.608	489757	32
2035-01-01	5250361	67.22	23.32	TRUE	MGV24	NA_Diesel	0	0 ICEV	28121.9	28121.9	77.0464	483495	1
2035-01-01	3477024	60.48	15.44	TRUE	MGV24	NA_Diesel	0	0 ICEV	39910.8	39910.8	109.345	682241	46
2035-01-01	2909956	59.12	12.92	TRUE	MGV24	NA_Diesel	0	0 ICEV	30852	30852	84.5262	521104	21
2035-01-01	2666903	58.06	11.84	TRUE	MGV24	NA_Diesel	0	0 ICEV	32636.5	32636.5	89.4151	567102	35
2035-01-01	3044865	57.3	13.52	TRUE	MGV24	NA_Diesel	0	0 ICEV	29776.6	29776.6	81.5799	506232	36
2035-01-01	4007972	59.44	17.8	TRUE	MGV24	NA_Diesel	0	0 ICEV	28289.4	28289.4	77.5051	475617	74
2035-01-01	3332843	56.86	14.8	TRUE	MGV24	NA_Diesel	0	0 ICEV	34021.4	34021.4	93.2093	573986	21
2035-01-01	5232364	67.28	23.24	TRUE	MGV24	NA_Diesel	0	0 ICEV	28121.9	28121.9	77.0464	483495	1
2035-01-01	3008808	56.16	13.36	TRUE	MGV24	NA_Diesel	0	0 ICEV	33344.3	33344.3	91.3542	580075	9
2035-01-01	3368826	56.52	14.96	TRUE	MGV24	NA_Diesel	0	0 ICEV	30066.1	30066.1	82.3728	512042	30
2035-01-01	3332844	56.88	14.8	TRUE	MGV24	NA_Diesel	0	0 ICEV	39633.2	39633.2	108.584	657261	53
2035-01-01	4007973	59.46	17.8	TRUE	MGV24	NA_Diesel	0	0 ICEV	28913.3	28913.3	79.2146	493967	111
2035-01-01	4025980	59.6	17.88	TRUE	MGV24	NA_Diesel	0	0 ICEV	26825.7	26825.7	73.495	453238	78
2035-01-01	4070964	59.28	18.08	TRUE	MGV24	NA_Diesel	0	0 ICEV	27635.2	27635.2	75.7129	453240	73
2035-01-01	3062863	57.26	13.6	TRUE	MGV24	NA_Diesel	0	0 ICEV	28094.4	28094.4	76.9711	475618	23
2035-01-01	2702881	57.62	12	TRUE	MGV24	NA_Diesel	0	0 ICEV	32389	32389	88.7371	484590	73
2035-01-01	5268369	67.38	23.4	TRUE	MGV24	NA_Diesel	0	0 ICEV	28121.9	28121.9	77.0464	483495	1
2035-01-01	5259360	67.2	23.36	TRUE	MGV24	NA_Diesel	0	0 ICEV	28132.7	28132.7	77.0759	483660	2
2035-01-01	4025981	59.62	17.88	TRUE	MGV24	NA_Diesel	0	0 ICEV	25551.1	25551.1	70.0031	440328	76
2035-01-01	3359826	56.52	14.92	TRUE	MGV24	NA_Diesel	0	0 ICEV	29727.9	29727.9	81.4464	506834	22
2035-01-01	3468024	60.48	15.4	TRUE	MGV24	NA_Diesel	0	0 ICEV	33982	33982	93.1013	587038	38
2035-01-01	3162171	63.42	14.04	TRUE	MGV24	NA_Diesel	0	0 ICEV	25500	25500	69.8631	437923	1
2035-01-01	3188886	57.72	14.16	TRUE	MGV24	NA_Diesel	0	0 ICEV	26649.4	26649.4	73.012	421376	31
2035-01-01	2999810	56.2	13.32	TRUE	MGV24	NA_Diesel	0	0 ICEV	33344.3	33344.3	91.3542	580075	9
2035-01-01	5250360	67.2	23.32	TRUE	MGV24	NA_Diesel	0	0 ICEV	28121.9	28121.9	77.0464	483495	1
2035-01-01	3189167	63.34	14.16	TRUE	MGV24	NA_Diesel	0	0 ICEV	25500	25500	69.8631	437923	1
2035-01-01	3350826	56.52	14.88	TRUE	MGV24	NA_Diesel	0	0 ICEV	28703	28703	78.6383	487307	6
2035-01-01	2900812	56.24	12.88	TRUE	MGV24	NA_Diesel	0	0 ICEV	28008.9	28008.9	76.7367	453118	82
2035-01-01	4052967	59.34	18	TRUE	MGV24	NA_Diesel	0	0 ICEV	32130.4	32130.4	88.0286	563138	139
2035-01-01	3612067	61.34	16.04	TRUE	MGV24	NA_Diesel	0	0 ICEV	27617.9	27617.9	75.6655	475836	12
2035-01-01	3171169	63.38	14.08	TRUE	MGV24	NA_Diesel	0	0 ICEV	25500	25500	69.8631	437923	1
2035-01-01	3144174	63.48	13.96	TRUE	MGV24	NA_Diesel	0	0 ICEV	25500	25500	69.8631	437923	1
2035-01-01	3198166	63.32	14.2	TRUE	MGV24	NA_Diesel	0	0 ICEV	26391.5	26391.5	72.3054	451051	7
2035-01-01	3377927	58.54	15	TRUE	MGV24	NA_Diesel	0	0 ICEV	33133.8	33133.8	90.7776	572030	32
2035-01-01	5241366	67.32	23.28	TRUE	MGV24	NA_Diesel	0	0 ICEV	28121.9	28121.9	77.0464	483495	1
2035-01-01	5241367	67.34	23.28	TRUE	MGV24	NA_Diesel	0	0 ICEV	28121.9	28121.9	77.0464	483495	1
2035-01-01	3180168	63.36	14.12	TRUE	MGV24	NA_Diesel	0	0 ICEV	25500	25500	69.8631	437923	1
2035-01-01	3179887	57.74	14.12	TRUE	MGV24	NA_Diesel	0	0 ICEV	33464	33464	91.6822	528873	93
2035-01-01	3080781	55.62	13.68	TRUE	MGV24	NA_Diesel	0	0 ICEV	26111.6	26111.6	71.5386	442316	39
2035-01-01	3341826	56.52	14.84	TRUE	MGV24	NA_Diesel	0	0 ICEV	28703	28703	78.6383	487307	6
2035-01-01	3117176	63.52	13.84	TRUE	MGV24	NA_Diesel	0	0 ICEV	25500	25500	69.8631	437923	1
2035-01-01	3144173	63.46	13.96	TRUE	MGV24	NA_Diesel	0	0 ICEV	25500	25500	69.8631	437923	1
2035-01-01	5250368	67.36	23.32	TRUE	MGV24	NA_Diesel	0	0 ICEV	28121.9	28121.9	77.0464	483495	1
2035-01-01	5241362	67.24	23.28	TRUE	MGV24	NA_Diesel	0	0 ICEV	28121.9	28121.9	77.0464	483495	1
2035-01-01	3386926	58.52	15.04	TRUE	MGV24	NA_Diesel	0	0 ICEV	33446.4	33446.4	91.6339	569692	13
2035-01-01	3153173	63.46	14	TRUE	MGV24	NA_Diesel	0	0 ICEV	25500	25500	69.8631	437923	1
2035-01-01	3377926	58.52	15	TRUE	MGV24	NA_Diesel	0	0 ICEV	33105	33105	90.6987	569658	35
2035-01-01	3603066	61.32	16	TRUE	MGV24	NA_Diesel	0	0 ICEV	27782.7	27782.7	76.117	479219	11
2035-01-01	3332826	56.52	14.8	TRUE	MGV24	NA_Diesel	0	0 ICEV	28703	28703	78.6383	487307	6
2035-01-01	3621067	61.34	16.08	TRUE	MGV24	NA_Diesel	0	0 ICEV	27606.7	27606.7	75.6348	475724	11
2035-01-01	3117182	63.64	13.84	TRUE	MGV24	NA_Diesel	0	0 ICEV	25500	25500	69.8631	437923	1
2035-01-01	3180167	63.34	14.12	TRUE	MGV24	NA_Diesel	0	0 ICEV	25500	25500	69.8631	437923	1
2035-01-01	3188887	57.74	14.16	TRUE	MGV24	NA_Diesel	0	0 ICEV	31996.3	31996.3	87.6611	508207	80
2035-01-01	3162172	63.44	14.04	TRUE	MGV24	NA_Diesel	0	0 ICEV	25500	25500	69.8631	437923	1
2035-01-01	3198167	63.34	14.2	TRUE	MGV24	NA_Diesel	0	0 ICEV	26056.6	26056.6	71.3881	445751	2
2035-01-01	3108181	63.62	13.8	TRUE	MGV24	NA_Diesel	0	0 ICEV	25500	25500	69.8631	437923	1
2035-01-01	5241368	67.36	23.28	TRUE	MGV24	NA_Diesel	0	0 ICEV	28121.9	28121.9	77.0464	483495	1
2035-01-01	5232365	67.3	23.24	TRUE	MGV24	NA_Diesel	0	0 ICEV	28121.9	28121.9	77.0464	483495	1
2035-01-01	3108179	63.58	13.8	TRUE	MGV24	NA_Diesel	0	0 ICEV	25500	25500	69.8631	437923	1
2035-01-01	3044864	57.28	13.52	TRUE	MGV24	NA_Diesel	0	0 ICEV	28619.7	28619.7	78.4102	486070	5
2035-01-01	3647949	58.98	16.2	TRUE	MGV24	NA_Diesel	0	0 ICEV	25092.2	25092.2	68.7458	425395	15
2035-01-01	3603067	61.34	16	TRUE	MGV24	NA_Diesel	0	0 ICEV	27639.7	27639.7	75.7253	476847	7
2035-01-01	3683950	59	16.36	TRUE	MGV24	NA_Diesel	0	0 ICEV	24357.7	24357.7	66.7334	412371	3
2035-01-01	3558068	61.36	15.8	TRUE	MGV24	NA_Diesel	0	0 ICEV	27603.7	27603.7	75.6266	475586	9
2035-01-01	3189166	63.32	14.16	TRUE	MGV24	NA_Diesel	0	0 ICEV	25834.8	25834.8	70.7804	443223	6
2035-01-01	3117175	63.5	13.84	TRUE	MGV24	NA_Diesel	0	0 ICEV	25500	25500	69.8631	437923	1
2035-01-01	3108180	63.6	13.8	TRUE	MGV24	NA_Diesel	0	0 ICEV	25500	25500	69.8631	437923	1
2035-01-01	3621149	62.98	16.08	TRUE	MGV24	NA_Diesel	0	0 ICEV	23164.8	23164.8	63.4653	391487	3
2035-01-01	3108182	63.64	13.8	TRUE	MGV24	NA_Diesel	0	0 ICEV	25500	25500	69.8631	437923	1
2035-01-01	3647950	59	16.2	TRUE	MGV24	NA_Diesel	0	0 ICEV	24972	24972	68.4163	423225	23
2035-01-01	2657903	58.06	11.8	TRUE	MGV24	NA_Diesel	0	0 ICEV	31927.8	31927.8	87.4735	554140	41
2035-01-01	5241365	67.3	23.28	TRUE	MGV24	NA_Diesel	0	0 ICEV	28121.9	28121.9	77.0464	483495	1
2035-01-01	3540148	62.96	15.72	TRUE	MGV24	NA_Diesel	0	0 ICEV	23086.9	23086.9	63.2518	390510	2
2035-01-01	3359883	57.66	14.92	TRUE	MGV24	NA_Diesel	0	0 ICEV	23900.8	23900.8	65.4816	408565	21
2035-01-01	3504142	62.84	15.56	TRUE	MGV24	NA_Diesel	0	0 ICEV	23086.9	23086.9	63.2518	390510	2
2035-01-01	3674950	59	16.32	TRUE	MGV24	NA_Diesel	0	0 ICEV	24868.9	24868.9	68.1341	421961	15
2035-01-01	3585068	61.36	15.92	TRUE	MGV24	NA_Diesel	0	0 ICEV	27639.7	27639.7	75.7253	476847	7
2035-01-01	3180169	63.38	14.12	TRUE	MGV24	NA_Diesel	0	0 ICEV	25500	25500	69.8631	437923	1
2035-01-01	4025969	59.38	17.88	TRUE	MGV24	NA_Diesel	0	0 ICEV	25738	25738	70.5152	456115	71
2035-01-01	5241361	67.22	23.28	TRUE	MGV24	NA_Diesel	0	0 ICEV	28121.9	28121.9	77.0464	483495	1
2035-01-01	3126175	63.5	13.88	TRUE	MGV24	NA_Diesel	0	0 ICEV	25500	25500	69.8631	437923	1
2035-01-01	3477142	62.84	15.44	TRUE	MGV24	NA_Diesel	0	0 ICEV	23086.9	23086.9	63.2518	390510	2
2035-01-01	3621150	63	16.08	TRUE	MGV24	NA_Diesel	0	0 ICEV	23164.8	23164.8	63.4653	391487	3
2035-01-01	3612066	61.32	16.04	TRUE	MGV24	NA_Diesel	0	0 ICEV	27597.5	27597.5	75.6097	475554	10
2035-01-01	3359882	57.64	14.92	TRUE	MGV24	NA_Diesel	0	0 ICEV	25298.1	25298.1	69.3098	432546	37
2035-01-01	5250369	67.38	23.32	TRUE	MGV24	NA_Diesel	0	0 ICEV	28121.9	28121.9	77.0464	483495	1
2035-01-01	3171170	63.4	14.08	TRUE	MGV24	NA_Diesel	0	0 ICEV	25500	25500	69.8631	437923	1
2035-01-01	3656950	59	16.24	TRUE	MGV24	NA_Diesel	0	0 ICEV	24859.4	24859.4	68.108	421441	18
2035-01-01	3585067	61.34	15.92	TRUE	MGV24	NA_Diesel	0	0 ICEV	27639.7	27639.7	75.7253	476847	7
2035-01-01	3368883	57.66	14.96	TRUE	MGV24	NA_Diesel	0	0 ICEV	25650	25650	70.2739	438103	31
2035-01-01	3630150	63	16.12	TRUE	MGV24	NA_Diesel	0	0 ICEV	23164.8	23164.8	63.4653	391487	3
2035-01-01	5232362	67.24	23.24	TRUE	MGV24	NA_Diesel	0	0 ICEV	28121.9	28121.9	77.0464	483495	1
2035-01-01	3368882	57.64	14.96	TRUE	MGV24	NA_Diesel	0	0 ICEV	25256.4	25256.4	69.1955	432483	34
2035-01-01	3585147	62.94	15.92	TRUE	MGV24	NA_Diesel	0	0 ICEV	23086.9	23086.9	63.2518	390510	2
2035-01-01	3522145	62.9	15.64	TRUE	MGV24	NA_Diesel	0	0 ICEV	23086.9	23086.9	63.2518	390510	2
2035-01-01	3567068	61.36	15.84	TRUE	MGV24	NA_Diesel	0	0 ICEV	27490.3	27490.3	75.316	473848	7
2035-01-01	3603148	62.96	16	TRUE	MGV24	NA_Diesel	0	0 ICEV	23086.9	23086.9	63.2518	390510	2
2035-01-01	2711880	57.6	12.04	TRUE	MGV24	NA_Diesel	0	0 ICEV	23726.1	23726.1	65.0029	362652	57
2035-01-01	3665950	59	16.28	TRUE	MGV24	NA_Diesel	0	0 ICEV	24825.6	24825.6	68.0154	421038	14
2035-01-01	3468137	62.74	15.4	TRUE	MGV24	NA_Diesel	0	0 ICEV	23148.3	23148.3	63.4201	391761	4
2035-01-01	5223364	67.28	23.2	TRUE	MGV24	NA_Diesel	0	0 ICEV	28121.9	28121.9	77.0464	483495	1
2035-01-01	3162170	63.4	14.04	TRUE	MGV24	NA_Diesel	0	0 ICEV	25500	25500	69.8631	437923	1
2035-01-01	3594067	61.34	15.96	TRUE	MGV24	NA_Diesel	0	0 ICEV	27639.7	27639.7	75.7253	476847	7
2035-01-01	5223363	67.26	23.2	TRUE	MGV24	NA_Diesel	0	0 ICEV	28121.9	28121.9	77.0464	483495	1
2035-01-01	3513144	62.88	15.6	TRUE	MGV24	NA_Diesel	0	0 ICEV	23086.9	23086.9	63.2518	390510	2
2035-01-01	3593910	58.2	15.96	TRUE	MGV24	NA_Diesel	0	0 ICEV	23500.9	23500.9	64.386	406619	12
2035-01-01	3594148	62.96	15.96	TRUE	MGV24	NA_Diesel	0	0 ICEV	23086.9	23086.9	63.2518	390510	2
2035-01-01	4061971	59.42	18.04	TRUE	MGV24	NA_Diesel	0	0 ICEV	24822.3	24822.3	68.0063	415048	54
2035-01-01	3567148	62.96	15.84	TRUE	MGV24	NA_Diesel	0	0 ICEV	23086.9	23086.9	63.2518	390510	2
2035-01-01	3576068	61.36	15.88	TRUE	MGV24	NA_Diesel	0	0 ICEV	27490.3	27490.3	75.316	473848	7
2035-01-01	4458196	63.92	19.8	TRUE	MGV24	NA_Diesel	0	0 ICEV	22342.8	22342.8	61.2131	387743	6
2035-01-01	3117177	63.54	13.84	TRUE	MGV24	NA_Diesel	0	0 ICEV	25500	25500	69.8631	437923	1
2035-01-01	3522146	62.92	15.64	TRUE	MGV24	NA_Diesel	0	0 ICEV	23086.9	23086.9	63.2518	390510	2
2035-01-01	3179884	57.68	14.12	TRUE	MGV24	NA_Diesel	0	0 ICEV	25237.3	25237.3	69.1432	397653	28
2035-01-01	3468138	62.76	15.4	TRUE	MGV24	NA_Diesel	0	0 ICEV	23142.6	23142.6	63.4044	391704	3
2035-01-01	3747151	63.02	16.64	TRUE	MGV24	NA_Diesel	0	0 ICEV	20447.2	20447.2	56.0196	355680	8
2035-01-01	3477140	62.8	15.44	TRUE	MGV24	NA_Diesel	0	0 ICEV	23086.9	23086.9	63.2518	390510	2
2035-01-01	3117183	63.66	13.84	TRUE	MGV24	NA_Diesel	0	0 ICEV	25500	25500	69.8631	437923	1
2035-01-01	3521903	58.06	15.64	TRUE	MGV24	NA_Diesel	0	0 ICEV	20148	20148	55.1999	344269	18
2035-01-01	4070965	59.3	18.08	TRUE	MGV24	NA_Diesel	0	0 ICEV	24664.2	24664.2	67.5731	428214	78
2035-01-01	3198025	60.5	14.2	TRUE	MGV24	NA_Diesel	0	0 ICEV	23492.7	23492.7	64.3636	390736	21
2035-01-01	3521898	57.96	15.64	TRUE	MGV24	NA_Diesel	0	0 ICEV	19447.8	19447.8	53.2817	331934	10
2035-01-01	3117178	63.56	13.84	TRUE	MGV24	NA_Diesel	0	0 ICEV	25500	25500	69.8631	437923	1
2035-01-01	3521900	58	15.64	TRUE	MGV24	NA_Diesel	0	0 ICEV	20148	20148	55.1999	344269	18
2035-01-01	3531146	62.92	15.68	TRUE	MGV24	NA_Diesel	0	0 ICEV	23086.9	23086.9	63.2518	390510	2
2035-01-01	3549148	62.96	15.76	TRUE	MGV24	NA_Diesel	0	0 ICEV	23086.9	23086.9	63.2518	390510	2
2035-01-01	3179886	57.72	14.12	TRUE	MGV24	NA_Diesel	0	0 ICEV	25132.7	25132.7	68.8566	396176	26
2035-01-01	3656949	58.98	16.24	TRUE	MGV24	NA_Diesel	0	0 ICEV	24457.1	24457.1	67.0059	413908	11
2035-01-01	3251802	56.04	14.44	TRUE	MGV24	NA_Diesel	0	0 ICEV	22295.5	22295.5	61.0835	380893	88
2035-01-01	3738151	63.02	16.6	TRUE	MGV24	NA_Diesel	0	0 ICEV	20447.2	20447.2	56.0196	355680	8
2035-01-01	3630068	61.36	16.12	TRUE	MGV24	NA_Diesel	0	0 ICEV	27175.5	27175.5	74.4534	468656	2
2035-01-01	3477139	62.78	15.44	TRUE	MGV24	NA_Diesel	0	0 ICEV	23086.9	23086.9	63.2518	390510	2
2035-01-01	3135174	63.48	13.92	TRUE	MGV24	NA_Diesel	0	0 ICEV	25500	25500	69.8631	437923	1
2035-01-01	3521895	57.9	15.64	TRUE	MGV24	NA_Diesel	0	0 ICEV	19447.8	19447.8	53.2817	331934	10
2035-01-01	2918912	58.24	12.96	TRUE	MGV24	NA_Diesel	0	0 ICEV	23119.4	23119.4	63.3407	378340	43
2035-01-01	2702880	57.6	12	TRUE	MGV24	NA_Diesel	0	0 ICEV	23374.9	23374.9	64.0408	355780	56
2035-01-01	3486142	62.84	15.48	TRUE	MGV24	NA_Diesel	0	0 ICEV	23086.9	23086.9	63.2518	390510	2
2035-01-01	3521905	58.1	15.64	TRUE	MGV24	NA_Diesel	0	0 ICEV	20148	20148	55.1999	344269	18
2035-01-01	3531147	62.94	15.68	TRUE	MGV24	NA_Diesel	0	0 ICEV	23086.9	23086.9	63.2518	390510	2
2035-01-01	3188885	57.7	14.16	TRUE	MGV24	NA_Diesel	0	0 ICEV	25132.7	25132.7	68.8566	396176	26
2035-01-01	3585148	62.96	15.92	TRUE	MGV24	NA_Diesel	0	0 ICEV	23086.9	23086.9	63.2518	390510	2
2035-01-01	3540147	62.94	15.72	TRUE	MGV24	NA_Diesel	0	0 ICEV	23086.9	23086.9	63.2518	390510	2
2035-01-01	2693882	57.64	11.96	TRUE	MGV24	NA_Diesel	0	0 ICEV	20419.3	20419.3	55.9433	354134	14
2035-01-01	3126174	63.48	13.88	TRUE	MGV24	NA_Diesel	0	0 ICEV	25500	25500	69.8631	437923	1
2035-01-01	3495142	62.84	15.52	TRUE	MGV24	NA_Diesel	0	0 ICEV	23086.9	23086.9	63.2518	390510	2
2035-01-01	3576148	62.96	15.88	TRUE	MGV24	NA_Diesel	0	0 ICEV	23086.9	23086.9	63.2518	390510	2
2035-01-01	3521896	57.92	15.64	TRUE	MGV24	NA_Diesel	0	0 ICEV	19447.8	19447.8	53.2817	331934	10
2035-01-01	2873804	56.08	12.76	TRUE	MGV24	NA_Diesel	0	0 ICEV	18576.3	18576.3	50.894	274872	81
2035-01-01	3395916	58.32	15.08	TRUE	MGV24	NA_Diesel	0	0 ICEV	23365.6	23365.6	64.0153	394384	54
2035-01-01	3477141	62.82	15.44	TRUE	MGV24	NA_Diesel	0	0 ICEV	23086.9	23086.9	63.2518	390510	2
2035-01-01	3179885	57.7	14.12	TRUE	MGV24	NA_Diesel	0	0 ICEV	25132.7	25132.7	68.8566	396176	26
2035-01-01	3188813	56.26	14.16	TRUE	MGV24	NA_Diesel	0	0 ICEV	19211.9	19211.9	52.6353	332155	3
2035-01-01	3521906	58.12	15.64	TRUE	MGV24	NA_Diesel	0	0 ICEV	20312.9	20312.9	55.6517	346296	20
2035-01-01	3377916	58.32	15	TRUE	MGV24	NA_Diesel	0	0 ICEV	18220	18220	49.9179	311661	2
2035-01-01	2720906	58.12	12.08	TRUE	MGV24	NA_Diesel	0	0 ICEV	20082.7	20082.7	55.0212	352045	8
2035-01-01	3612148	62.96	16.04	TRUE	MGV24	NA_Diesel	0	0 ICEV	23086.9	23086.9	63.2518	390510	2
2035-01-01	3135173	63.46	13.92	TRUE	MGV24	NA_Diesel	0	0 ICEV	25500	25500	69.8631	437923	1
2035-01-01	3558148	62.96	15.8	TRUE	MGV24	NA_Diesel	0	0 ICEV	23086.9	23086.9	63.2518	390510	2
2035-01-01	3521897	57.94	15.64	TRUE	MGV24	NA_Diesel	0	0 ICEV	19447.8	19447.8	53.2817	331934	10
2035-01-01	4440197	63.94	19.72	TRUE	MGV24	NA_Diesel	0	0 ICEV	22277	22277	61.0328	387020	4
2035-01-01	3477138	62.76	15.44	TRUE	MGV24	NA_Diesel	0	0 ICEV	23086.9	23086.9	63.2518	390510	2
2035-01-01	4034971	59.42	17.92	TRUE	MGV24	NA_Diesel	0	0 ICEV	18576.2	18576.2	50.8936	311918	85
2035-01-01	4034975	59.5	17.92	TRUE	MGV24	NA_Diesel	0	0 ICEV	22824.1	22824.1	62.5317	374128	104
2035-01-01	3602910	58.2	16	TRUE	MGV24	NA_Diesel	0	0 ICEV	23205.4	23205.4	63.5764	403025	10
2035-01-01	4061970	59.4	18.04	TRUE	MGV24	NA_Diesel	0	0 ICEV	19153.5	19153.5	52.4755	318023	53
2035-01-01	2720905	58.1	12.08	TRUE	MGV24	NA_Diesel	0	0 ICEV	19973.1	19973.1	54.7209	350393	3
2035-01-01	3153172	63.44	14	TRUE	MGV24	NA_Diesel	0	0 ICEV	25500	25500	69.8631	437923	1
2035-01-01	2972850	57	13.2	TRUE	MGV24	NA_Diesel	0	0 ICEV	17121.6	17121.6	46.9084	295354	17
2035-01-01	4034981	59.62	17.92	TRUE	MGV24	NA_Diesel	0	0 ICEV	17819	17819	48.8193	309841	26
2035-01-01	4449197	63.94	19.76	TRUE	MGV24	NA_Diesel	0	0 ICEV	22277	22277	61.0328	387020	4
2035-01-01	3386916	58.32	15.04	TRUE	MGV24	NA_Diesel	0	0 ICEV	19444	19444	53.2712	332292	19
2035-01-01	3512899	57.98	15.6	TRUE	MGV24	NA_Diesel	0	0 ICEV	20162.3	20162.3	55.2392	342478	20
2035-01-01	3513143	62.86	15.6	TRUE	MGV24	NA_Diesel	0	0 ICEV	23086.9	23086.9	63.2518	390510	2
2035-01-01	3513145	62.9	15.6	TRUE	MGV24	NA_Diesel	0	0 ICEV	23086.9	23086.9	63.2518	390510	2
2035-01-01	4034970	59.4	17.92	TRUE	MGV24	NA_Diesel	0	0 ICEV	22584.4	22584.4	61.8751	395974	74
2035-01-01	3359915	58.3	14.92	TRUE	MGV24	NA_Diesel	0	0 ICEV	19786.8	19786.8	54.2105	337458	23
2035-01-01	2963848	56.96	13.16	TRUE	MGV24	NA_Diesel	0	0 ICEV	16683.8	16683.8	45.709	287866	17
2035-01-01	4034972	59.44	17.92	TRUE	MGV24	NA_Diesel	0	0 ICEV	19076.3	19076.3	52.2637	319810	94
2035-01-01	4440198	63.96	19.72	TRUE	MGV24	NA_Diesel	0	0 ICEV	22277	22277	61.0328	387020	4
2035-01-01	4034982	59.64	17.92	TRUE	MGV24	NA_Diesel	0	0 ICEV	18567.9	18567.9	50.8709	324588	21
2035-01-01	4016970	59.4	17.84	TRUE	MGV24	NA_Diesel	0	0 ICEV	17054.9	17054.9	46.7259	298910	77
2035-01-01	2684886	57.72	11.92	TRUE	MGV24	NA_Diesel	0	0 ICEV	17717.6	17717.6	48.5414	323711	16
2035-01-01	4377246	64.92	19.44	TRUE	MGV24	NA_Diesel	0	0 ICEV	16560.8	16560.8	45.372	288459	4
2035-01-01	3117184	63.68	13.84	TRUE	MGV24	NA_Diesel	0	0 ICEV	25500	25500	69.8631	437923	1
2035-01-01	3368915	58.3	14.96	TRUE	MGV24	NA_Diesel	0	0 ICEV	19444	19444	53.2712	332292	19
2035-01-01	3504143	62.86	15.56	TRUE	MGV24	NA_Diesel	0	0 ICEV	23086.9	23086.9	63.2518	390510	2
2035-01-01	3521901	58.02	15.64	TRUE	MGV24	NA_Diesel	0	0 ICEV	20148	20148	55.1999	344269	18
2035-01-01	4440199	63.98	19.72	TRUE	MGV24	NA_Diesel	0	0 ICEV	22277	22277	61.0328	387020	4
2035-01-01	2972848	56.96	13.2	TRUE	MGV24	NA_Diesel	0	0 ICEV	16683.8	16683.8	45.709	287866	17
2035-01-01	3188812	56.24	14.16	TRUE	MGV24	NA_Diesel	0	0 ICEV	18920.9	18920.9	51.838	328029	1
2035-01-01	3585003	60.06	15.92	TRUE	MGV24	NA_Diesel	0	0 ICEV	19645	19645	53.8218	340536	42
2035-01-01	4449196	63.92	19.76	TRUE	MGV24	NA_Diesel	0	0 ICEV	22345.9	22345.9	61.2218	387709	6
2035-01-01	2927909	58.18	13	TRUE	MGV24	NA_Diesel	0	0 ICEV	15938.4	15938.4	43.6668	269708	5
2035-01-01	3108178	63.56	13.8	TRUE	MGV24	NA_Diesel	0	0 ICEV	25500	25500	69.8631	437923	1
2035-01-01	4061964	59.28	18.04	TRUE	MGV24	NA_Diesel	0	0 ICEV	18565	18565	50.8629	279614	30
2035-01-01	4052970	59.4	18	TRUE	MGV24	NA_Diesel	0	0 ICEV	19313.4	19313.4	52.9135	320738	54
2035-01-01	2657885	57.7	11.8	TRUE	MGV24	NA_Diesel	0	0 ICEV	16541.2	16541.2	45.3185	304365	13
2035-01-01	3251803	56.06	14.44	TRUE	MGV24	NA_Diesel	0	0 ICEV	19554.6	19554.6	53.5742	332573	60
2035-01-01	3548935	58.7	15.76	TRUE	MGV24	NA_Diesel	0	0 ICEV	22062.5	22062.5	60.4451	377399	21
2035-01-01	2963784	55.68	13.16	TRUE	MGV24	NA_Diesel	0	0 ICEV	17011.5	17011.5	46.6068	292071	63
2035-01-01	2666885	57.7	11.84	TRUE	MGV24	NA_Diesel	0	0 ICEV	16622.1	16622.1	45.54	305382	13
2035-01-01	3008877	57.54	13.36	TRUE	MGV24	NA_Diesel	0	0 ICEV	17304.1	17304.1	47.4085	293251	14
2035-01-01	3260802	56.04	14.48	TRUE	MGV24	NA_Diesel	0	0 ICEV	18785	18785	51.4658	325234	25
2035-01-01	3521902	58.04	15.64	TRUE	MGV24	NA_Diesel	0	0 ICEV	20148	20148	55.1999	344269	18
2035-01-01	2918911	58.22	12.96	TRUE	MGV24	NA_Diesel	0	0 ICEV	15938.4	15938.4	43.6668	269708	5
2035-01-01	2972785	55.7	13.2	TRUE	MGV24	NA_Diesel	0	0 ICEV	14683.4	14683.4	40.2285	232609	73
2035-01-01	3197813	56.26	14.2	TRUE	MGV24	NA_Diesel	0	0 ICEV	19211.9	19211.9	52.6353	332155	3
2035-01-01	2729898	57.96	12.12	TRUE	MGV24	NA_Diesel	0	0 ICEV	15219.8	15219.8	41.698	263310	32
2035-01-01	2909812	56.24	12.92	TRUE	MGV24	NA_Diesel	0	0 ICEV	18374.7	18374.7	50.3418	311815	8
2035-01-01	3035880	57.6	13.48	TRUE	MGV24	NA_Diesel	0	0 ICEV	16538.3	16538.3	45.3103	281726	7
2035-01-01	2954991	59.82	13.12	TRUE	MGV24	NA_Diesel	0	0 ICEV	14296.5	14296.5	39.1686	239119	12
2035-01-01	3260801	56.02	14.48	TRUE	MGV24	NA_Diesel	0	0 ICEV	16912.8	16912.8	46.3366	289797	8
2035-01-01	2927911	58.22	13	TRUE	MGV24	NA_Diesel	0	0 ICEV	15938.4	15938.4	43.6668	269708	5
2035-01-01	4043968	59.36	17.96	TRUE	MGV24	NA_Diesel	0	0 ICEV	16620	16620	45.5343	284537	47
2035-01-01	3521891	57.82	15.64	TRUE	MGV24	NA_Diesel	0	0 ICEV	18762.5	18762.5	51.4042	320203	1
2035-01-01	3017877	57.54	13.4	TRUE	MGV24	NA_Diesel	0	0 ICEV	17270	17270	47.315	292910	13
2035-01-01	4458195	63.9	19.8	TRUE	MGV24	NA_Diesel	0	0 ICEV	22009.1	22009.1	60.299	384353	4
2035-01-01	4079957	59.14	18.12	TRUE	MGV24	NA_Diesel	0	0 ICEV	18330.2	18330.2	50.2197	292756	41
2035-01-01	2945780	55.6	13.08	TRUE	MGV24	NA_Diesel	0	0 ICEV	13319.4	13319.4	36.4915	185469	63
2035-01-01	3521904	58.08	15.64	TRUE	MGV24	NA_Diesel	0	0 ICEV	20148	20148	55.1999	344269	18
2035-01-01	3017878	57.56	13.4	TRUE	MGV24	NA_Diesel	0	0 ICEV	16534.5	16534.5	45.3	281780	7
2035-01-01	5241289	65.78	23.28	TRUE	MGV24	NA_Diesel	0	0 ICEV	12828.3	12828.3	35.1459	211322	3
2035-01-01	3827966	59.32	17	TRUE	MGV24	NA_Diesel	0	0 ICEV	14219.9	14219.9	38.9587	228739	45
2035-01-01	3234101	62.02	14.36	TRUE	MGV24	NA_Diesel	0	0 ICEV	15175.5	15175.5	41.5767	261050	8
2035-01-01	3674834	56.68	16.32	TRUE	MGV24	NA_Diesel	0	0 ICEV	14673	14673	40.2001	196375	27
2035-01-01	2918909	58.18	12.96	TRUE	MGV24	NA_Diesel	0	0 ICEV	15938.4	15938.4	43.6668	269708	5
2035-01-01	3521892	57.84	15.64	TRUE	MGV24	NA_Diesel	0	0 ICEV	18762.5	18762.5	51.4042	320203	1
2035-01-01	4034974	59.48	17.92	TRUE	MGV24	NA_Diesel	0	0 ICEV	16580.9	16580.9	45.4272	265080	93
2035-01-01	4025970	59.4	17.88	TRUE	MGV24	NA_Diesel	0	0 ICEV	17264.4	17264.4	47.2997	307317	70
2035-01-01	4061965	59.3	18.04	TRUE	MGV24	NA_Diesel	0	0 ICEV	21222.4	21222.4	58.1435	382146	65
2035-01-01	2900832	56.64	12.88	TRUE	MGV24	NA_Diesel	0	0 ICEV	16879.6	16879.6	46.2456	251287	67
2035-01-01	2711886	57.72	12.04	TRUE	MGV24	NA_Diesel	0	0 ICEV	13310.3	13310.3	36.4664	219772	58
2035-01-01	3521894	57.88	15.64	TRUE	MGV24	NA_Diesel	0	0 ICEV	18762.5	18762.5	51.4042	320203	1
2035-01-01	3017879	57.58	13.4	TRUE	MGV24	NA_Diesel	0	0 ICEV	16534.5	16534.5	45.3	281780	7
2035-01-01	2738898	57.96	12.16	TRUE	MGV24	NA_Diesel	0	0 ICEV	15053.7	15053.7	41.2429	260213	32
2035-01-01	2918812	56.24	12.96	TRUE	MGV24	NA_Diesel	0	0 ICEV	18293	18293	50.1179	310515	7
2035-01-01	3665835	56.7	16.28	TRUE	MGV24	NA_Diesel	0	0 ICEV	12804.3	12804.3	35.0802	171546	21
2035-01-01	2954992	59.84	13.12	TRUE	MGV24	NA_Diesel	0	0 ICEV	14143.9	14143.9	38.7504	235440	12
2035-01-01	3044969	59.38	13.52	TRUE	MGV24	NA_Diesel	0	0 ICEV	11653	11653	31.9259	201702	29
2035-01-01	3827967	59.34	17	TRUE	MGV24	NA_Diesel	0	0 ICEV	14598.1	14598.1	39.9948	235764	51
2035-01-01	3405028	60.56	15.12	TRUE	MGV24	NA_Diesel	0	0 ICEV	16576.6	16576.6	45.4152	282295	31
2035-01-01	3665834	56.68	16.28	TRUE	MGV24	NA_Diesel	0	0 ICEV	13277.9	13277.9	36.3778	178442	24
2035-01-01	4061966	59.32	18.04	TRUE	MGV24	NA_Diesel	0	0 ICEV	21128.7	21128.7	57.8869	380102	64
2035-01-01	4070963	59.26	18.08	TRUE	MGV24	NA_Diesel	0	0 ICEV	16800.1	16800.1	46.0276	285402	62
2035-01-01	2927910	58.2	13	TRUE	MGV24	NA_Diesel	0	0 ICEV	15938.4	15938.4	43.6668	269708	5
2035-01-01	2972849	56.98	13.2	TRUE	MGV24	NA_Diesel	0	0 ICEV	17259.3	17259.3	47.2857	297684	20
2035-01-01	3396029	60.58	15.08	TRUE	MGV24	NA_Diesel	0	0 ICEV	14891.8	14891.8	40.7995	252713	18
2035-01-01	3026880	57.6	13.44	TRUE	MGV24	NA_Diesel	0	0 ICEV	16529.9	16529.9	45.2873	281642	5
2035-01-01	3368916	58.32	14.96	TRUE	MGV24	NA_Diesel	0	0 ICEV	18220	18220	49.9179	311661	2
2035-01-01	3620971	59.42	16.08	TRUE	MGV24	NA_Diesel	0	0 ICEV	14097.6	14097.6	38.6236	239295	29
2035-01-01	3647929	58.58	16.2	TRUE	MGV24	NA_Diesel	0	0 ICEV	11604.8	11604.8	31.7939	195985	29
2035-01-01	2873800	56	12.76	TRUE	MGV24	NA_Diesel	0	0 ICEV	12774.7	12774.7	34.9993	212421	92
2035-01-01	3405027	60.54	15.12	TRUE	MGV24	NA_Diesel	0	0 ICEV	16576.6	16576.6	45.4152	282295	31
2035-01-01	3530891	57.82	15.68	TRUE	MGV24	NA_Diesel	0	0 ICEV	18762.5	18762.5	51.4042	320203	1
2035-01-01	4025977	59.54	17.88	TRUE	MGV24	NA_Diesel	0	0 ICEV	13201.7	13201.7	36.169	217549	80
2035-01-01	2675884	57.68	11.88	TRUE	MGV24	NA_Diesel	0	0 ICEV	14414.1	14414.1	39.4907	193911	5
2035-01-01	4025976	59.52	17.88	TRUE	MGV24	NA_Diesel	0	0 ICEV	14867.2	14867.2	40.732	243852	83
2035-01-01	2729905	58.1	12.12	TRUE	MGV24	NA_Diesel	0	0 ICEV	21098.3	21098.3	57.8035	367508	36
2035-01-01	3386952	59.04	15.04	TRUE	MGV24	NA_Diesel	0	0 ICEV	17230.9	17230.9	47.208	298264	16
2035-01-01	4079972	59.44	18.12	TRUE	MGV24	NA_Diesel	0	0 ICEV	13946.7	13946.7	38.21	212349	43
2035-01-01	2918908	58.16	12.96	TRUE	MGV24	NA_Diesel	0	0 ICEV	15925.2	15925.2	43.6307	269577	4
2035-01-01	2675885	57.7	11.88	TRUE	MGV24	NA_Diesel	0	0 ICEV	16572.5	16572.5	45.404	305148	13
2035-01-01	2891809	56.18	12.84	TRUE	MGV24	NA_Diesel	0	0 ICEV	11550.9	11550.9	31.6464	183679	79
2035-01-01	3026879	57.58	13.44	TRUE	MGV24	NA_Diesel	0	0 ICEV	16503.3	16503.3	45.2146	281290	3
2035-01-01	4079956	59.12	18.12	TRUE	MGV24	NA_Diesel	0	0 ICEV	16786.7	16786.7	45.9911	267080	28
2035-01-01	3512898	57.96	15.6	TRUE	MGV24	NA_Diesel	0	0 ICEV	18762.5	18762.5	51.4042	320203	1
2035-01-01	3809968	59.36	16.92	TRUE	MGV24	NA_Diesel	0	0 ICEV	12595.5	12595.5	34.5081	204590	29
2035-01-01	4025978	59.56	17.88	TRUE	MGV24	NA_Diesel	0	0 ICEV	13172.2	13172.2	36.0882	217099	79
2035-01-01	3396028	60.56	15.08	TRUE	MGV24	NA_Diesel	0	0 ICEV	14842.2	14842.2	40.6636	252061	17
2035-01-01	3989990	59.8	17.72	TRUE	MGV24	NA_Diesel	0	0 ICEV	11374.2	11374.2	31.1621	192596	53
2035-01-01	2729906	58.12	12.12	TRUE	MGV24	NA_Diesel	0	0 ICEV	21048.9	21048.9	57.6683	366751	37
2035-01-01	2675883	57.66	11.88	TRUE	MGV24	NA_Diesel	0	0 ICEV	14400.6	14400.6	39.4536	193775	4
2035-01-01	2873901	58.02	12.76	TRUE	MGV24	NA_Diesel	0	0 ICEV	13854.3	13854.3	37.9569	235635	49
2035-01-01	3980992	59.84	17.68	TRUE	MGV24	NA_Diesel	0	0 ICEV	11507.7	11507.7	31.5279	200286	37
2035-01-01	4052965	59.3	18	TRUE	MGV24	NA_Diesel	0	0 ICEV	16481.6	16481.6	45.1551	265105	100
2035-01-01	2945786	55.72	13.08	TRUE	MGV24	NA_Diesel	0	0 ICEV	10908	10908	29.8849	188740	74
2035-01-01	2954848	56.96	13.12	TRUE	MGV24	NA_Diesel	0	0 ICEV	16706.5	16706.5	45.7712	288148	19
2035-01-01	3288055	61.1	14.6	TRUE	MGV24	NA_Diesel	0	0 ICEV	15899.7	15899.7	43.5608	277584	14
2035-01-01	3423007	60.14	15.2	TRUE	MGV24	NA_Diesel	0	0 ICEV	10642.4	10642.4	29.1572	184628	11
2035-01-01	3512897	57.94	15.6	TRUE	MGV24	NA_Diesel	0	0 ICEV	18762.5	18762.5	51.4042	320203	1
2035-01-01	2882901	58.02	12.8	TRUE	MGV24	NA_Diesel	0	0 ICEV	12555.1	12555.1	34.3974	215082	23
2035-01-01	5205292	65.84	23.12	TRUE	MGV24	NA_Diesel	0	0 ICEV	13028.3	13028.3	35.6939	215111	7
2035-01-01	4070972	59.44	18.08	TRUE	MGV24	NA_Diesel	0	0 ICEV	14841.9	14841.9	40.6626	226801	43
2035-01-01	2936786	55.72	13.04	TRUE	MGV24	NA_Diesel	0	0 ICEV	10908	10908	29.8849	188740	74
2035-01-01	3548936	58.72	15.76	TRUE	MGV24	NA_Diesel	0	0 ICEV	21036	21036	57.6328	360103	2
2035-01-01	3369024	60.48	14.96	TRUE	MGV24	NA_Diesel	0	0 ICEV	13830.8	13830.8	37.8925	239870	7
2035-01-01	3998990	59.8	17.76	TRUE	MGV24	NA_Diesel	0	0 ICEV	11374.2	11374.2	31.1621	192596	53
2035-01-01	2657884	57.68	11.8	TRUE	MGV24	NA_Diesel	0	0 ICEV	14363.6	14363.6	39.3524	266065	2
2035-01-01	2711875	57.5	12.04	TRUE	MGV24	NA_Diesel	0	0 ICEV	16415.4	16415.4	44.9736	248157	60
2035-01-01	3413962	59.24	15.16	TRUE	MGV24	NA_Diesel	0	0 ICEV	15824.1	15824.1	43.3538	263803	57
2035-01-01	3971992	59.84	17.64	TRUE	MGV24	NA_Diesel	0	0 ICEV	10606.8	10606.8	29.0598	177398	41
2035-01-01	3989992	59.84	17.72	TRUE	MGV24	NA_Diesel	0	0 ICEV	11435.5	11435.5	31.3302	193397	54
2035-01-01	3917959	59.18	17.4	TRUE	MGV24	NA_Diesel	0	0 ICEV	10182.2	10182.2	27.8966	172490	43
2035-01-01	2756950	59	12.24	TRUE	MGV24	NA_Diesel	0	0 ICEV	12534.8	12534.8	34.342	212554	17
2035-01-01	2963991	59.82	13.16	TRUE	MGV24	NA_Diesel	0	0 ICEV	13742.6	13742.6	37.6511	230224	4
2035-01-01	3521893	57.86	15.64	TRUE	MGV24	NA_Diesel	0	0 ICEV	18762.5	18762.5	51.4042	320203	1
2035-01-01	3188884	57.68	14.16	TRUE	MGV24	NA_Diesel	0	0 ICEV	14774.6	14774.6	40.4785	229653	34
2035-01-01	5214292	65.84	23.16	TRUE	MGV24	NA_Diesel	0	0 ICEV	13028.3	13028.3	35.6939	215111	7
2035-01-01	3260989	59.78	14.48	TRUE	MGV24	NA_Diesel	0	0 ICEV	10824.8	10824.8	29.657	185322	12
2035-01-01	2972786	55.72	13.2	TRUE	MGV24	NA_Diesel	0	0 ICEV	10390.1	10390.1	28.4659	159547	73
2035-01-01	3998988	59.76	17.76	TRUE	MGV24	NA_Diesel	0	0 ICEV	11374.2	11374.2	31.1621	192596	53
2035-01-01	3539936	58.72	15.72	TRUE	MGV24	NA_Diesel	0	0 ICEV	21036	21036	57.6328	360103	2
2035-01-01	4007964	59.28	17.8	TRUE	MGV24	NA_Diesel	0	0 ICEV	14330.6	14330.6	39.2619	248205	18
2035-01-01	3827968	59.36	17	TRUE	MGV24	NA_Diesel	0	0 ICEV	13588.4	13588.4	37.2284	220325	33
2035-01-01	3404962	59.24	15.12	TRUE	MGV24	NA_Diesel	0	0 ICEV	15786.4	15786.4	43.2503	262726	60
2035-01-01	2900793	55.86	12.88	TRUE	MGV24	NA_Diesel	0	0 ICEV	10164.6	10164.6	27.8481	160061	87
2035-01-01	2711874	57.48	12.04	TRUE	MGV24	NA_Diesel	0	0 ICEV	10379.5	10379.5	28.4371	148023	40
2035-01-01	2963785	55.7	13.16	TRUE	MGV24	NA_Diesel	0	0 ICEV	11347	11347	31.0878	214179	29
2035-01-01	4052964	59.28	18	TRUE	MGV24	NA_Diesel	0	0 ICEV	16260.3	16260.3	44.5487	259190	99
2035-01-01	3530890	57.8	15.68	TRUE	MGV24	NA_Diesel	0	0 ICEV	18762.5	18762.5	51.4042	320203	1
2035-01-01	2882804	56.08	12.8	TRUE	MGV24	NA_Diesel	0	0 ICEV	12487.4	12487.4	34.212	189263	46
2035-01-01	2891804	56.08	12.84	TRUE	MGV24	NA_Diesel	0	0 ICEV	13027.1	13027.1	35.6907	197424	54
2035-01-01	3369025	60.5	14.96	TRUE	MGV24	NA_Diesel	0	0 ICEV	14753.5	14753.5	40.4207	256315	18
2035-01-01	2747897	57.94	12.2	TRUE	MGV24	NA_Diesel	0	0 ICEV	13585	13585	37.2193	235361	5
2035-01-01	3413963	59.26	15.16	TRUE	MGV24	NA_Diesel	0	0 ICEV	15636.1	15636.1	42.8385	259584	58
2035-01-01	4043964	59.28	17.96	TRUE	MGV24	NA_Diesel	0	0 ICEV	10379.3	10379.3	28.4365	179565	77
2035-01-01	3989991	59.82	17.72	TRUE	MGV24	NA_Diesel	0	0 ICEV	11374.2	11374.2	31.1621	192596	53
2035-01-01	3107807	56.14	13.8	TRUE	MGV24	NA_Diesel	0	0 ICEV	10797.6	10797.6	29.5824	197185	52
2035-01-01	4061969	59.38	18.04	TRUE	MGV24	NA_Diesel	0	0 ICEV	20844.1	20844.1	57.1071	342506	61
2035-01-01	2648884	57.68	11.76	TRUE	MGV24	NA_Diesel	0	0 ICEV	14305.4	14305.4	39.193	265484	1
2035-01-01	2702892	57.84	12	TRUE	MGV24	NA_Diesel	0	0 ICEV	10009.1	10009.1	27.4221	163108	110
2035-01-01	3926959	59.18	17.44	TRUE	MGV24	NA_Diesel	0	0 ICEV	10330.6	10330.6	28.3031	174916	46
2035-01-01	2999877	57.54	13.32	TRUE	MGV24	NA_Diesel	0	0 ICEV	18754.9	18754.9	51.3832	319067	37
2035-01-01	4025972	59.44	17.88	TRUE	MGV24	NA_Diesel	0	0 ICEV	12463.3	12463.3	34.1461	202430	73
2035-01-01	2963992	59.84	13.16	TRUE	MGV24	NA_Diesel	0	0 ICEV	13582.3	13582.3	37.2118	226612	3
2035-01-01	3044880	57.6	13.52	TRUE	MGV24	NA_Diesel	0	0 ICEV	16201.9	16201.9	44.3887	275809	2
2035-01-01	4016969	59.38	17.84	TRUE	MGV24	NA_Diesel	0	0 ICEV	13023.6	13023.6	35.6812	221068	7
2035-01-01	2711878	57.56	12.04	TRUE	MGV24	NA_Diesel	0	0 ICEV	11346.9	11346.9	31.0874	165710	53
2035-01-01	3378026	60.52	15	TRUE	MGV24	NA_Diesel	0	0 ICEV	14744.9	14744.9	40.397	256229	16
2035-01-01	3683825	56.5	16.36	TRUE	MGV24	NA_Diesel	0	0 ICEV	10322.3	10322.3	28.2803	179098	2
2035-01-01	4341278	65.56	19.28	TRUE	MGV24	NA_Diesel	0	0 ICEV	9866.04	9866.04	27.0302	164290	6
2035-01-01	4034976	59.52	17.92	TRUE	MGV24	NA_Diesel	0	0 ICEV	18745.8	18745.8	51.3584	308541	92
2035-01-01	2873803	56.06	12.76	TRUE	MGV24	NA_Diesel	0	0 ICEV	10762	10762	29.4851	187000	73
2035-01-01	2945782	55.64	13.08	TRUE	MGV24	NA_Diesel	0	0 ICEV	13530.2	13530.2	37.069	220366	78
2035-01-01	3521899	57.98	15.64	TRUE	MGV24	NA_Diesel	0	0 ICEV	20534.1	20534.1	56.2577	348742	22
2035-01-01	3998989	59.78	17.76	TRUE	MGV24	NA_Diesel	0	0 ICEV	11374.2	11374.2	31.1621	192596	53
2035-01-01	4323278	65.56	19.2	TRUE	MGV24	NA_Diesel	0	0 ICEV	9987.62	9987.62	27.3633	165625	11
2035-01-01	4043965	59.3	17.96	TRUE	MGV24	NA_Diesel	0	0 ICEV	12436.8	12436.8	34.0734	207534	79
2035-01-01	5214291	65.82	23.16	TRUE	MGV24	NA_Diesel	0	0 ICEV	12940.5	12940.5	35.4534	213414	6
2035-01-01	4007986	59.72	17.8	TRUE	MGV24	NA_Diesel	0	0 ICEV	11279.4	11279.4	30.9025	190179	59
2035-01-01	3414007	60.14	15.16	TRUE	MGV24	NA_Diesel	0	0 ICEV	10759.2	10759.2	29.4774	186092	18
2035-01-01	2900805	56.1	12.88	TRUE	MGV24	NA_Diesel	0	0 ICEV	13413.5	13413.5	36.7493	224768	53
2035-01-01	4332278	65.56	19.24	TRUE	MGV24	NA_Diesel	0	0 ICEV	9866.04	9866.04	27.0302	164290	6
2035-01-01	2936779	55.58	13.04	TRUE	MGV24	NA_Diesel	0	0 ICEV	10198.2	10198.2	27.9404	137755	8
2035-01-01	2756949	58.98	12.24	TRUE	MGV24	NA_Diesel	0	0 ICEV	12404.8	12404.8	33.9858	209635	16
2035-01-01	3387027	60.54	15.04	TRUE	MGV24	NA_Diesel	0	0 ICEV	14744.9	14744.9	40.397	256229	16
2035-01-01	2702886	57.72	12	TRUE	MGV24	NA_Diesel	0	0 ICEV	16199.6	16199.6	44.3825	267057	78
2035-01-01	4025973	59.46	17.88	TRUE	MGV24	NA_Diesel	0	0 ICEV	15563	15563	42.6383	254767	108
2035-01-01	3585002	60.04	15.92	TRUE	MGV24	NA_Diesel	0	0 ICEV	18648.2	18648.2	51.0909	323249	18
2035-01-01	2900806	56.12	12.88	TRUE	MGV24	NA_Diesel	0	0 ICEV	9963.04	9963.04	27.296	162384	56
2035-01-01	2747898	57.96	12.2	TRUE	MGV24	NA_Diesel	0	0 ICEV	13404.6	13404.6	36.725	233261	1
2035-01-01	4007987	59.74	17.8	TRUE	MGV24	NA_Diesel	0	0 ICEV	12281.8	12281.8	33.6486	207077	63
2035-01-01	2711879	57.58	12.04	TRUE	MGV24	NA_Diesel	0	0 ICEV	11246.6	11246.6	30.8125	163637	52
2035-01-01	4557283	65.66	20.24	TRUE	MGV24	NA_Diesel	0	0 ICEV	9747.16	9747.16	26.7046	163101	5
2035-01-01	4440282	65.64	19.72	TRUE	MGV24	NA_Diesel	0	0 ICEV	9747.16	9747.16	26.7046	163101	5
2035-01-01	5223291	65.82	23.2	TRUE	MGV24	NA_Diesel	0	0 ICEV	12940.5	12940.5	35.4534	213414	6
2035-01-01	2891793	55.86	12.84	TRUE	MGV24	NA_Diesel	0	0 ICEV	10737.5	10737.5	29.4178	169733	90
2035-01-01	4548283	65.66	20.2	TRUE	MGV24	NA_Diesel	0	0 ICEV	9747.16	9747.16	26.7046	163101	5
2035-01-01	4305279	65.58	19.12	TRUE	MGV24	NA_Diesel	0	0 ICEV	9824.23	9824.23	26.9157	163524	6
2035-01-01	4070962	59.24	18.08	TRUE	MGV24	NA_Diesel	0	0 ICEV	16120.4	16120.4	44.1654	274829	53
2035-01-01	3288056	61.12	14.6	TRUE	MGV24	NA_Diesel	0	0 ICEV	15439.1	15439.1	42.299	267807	12
2035-01-01	4323279	65.58	19.2	TRUE	MGV24	NA_Diesel	0	0 ICEV	9931.12	9931.12	27.2086	164608	9
2035-01-01	3396027	60.54	15.08	TRUE	MGV24	NA_Diesel	0	0 ICEV	14744.9	14744.9	40.397	256229	16
2035-01-01	4548293	65.86	20.2	TRUE	MGV24	NA_Diesel	0	0 ICEV	9691.39	9691.39	26.5517	162181	4
2035-01-01	2945781	55.62	13.08	TRUE	MGV24	NA_Diesel	0	0 ICEV	12176.7	12176.7	33.3608	200617	67
2035-01-01	2891810	56.2	12.84	TRUE	MGV24	NA_Diesel	0	0 ICEV	11221.1	11221.1	30.7427	178000	74
2035-01-01	2945992	59.84	13.08	TRUE	MGV24	NA_Diesel	0	0 ICEV	13376	13376	36.6464	222165	2
2035-01-01	4584283	65.66	20.36	TRUE	MGV24	NA_Diesel	0	0 ICEV	9747.16	9747.16	26.7046	163101	5
2035-01-01	3647928	58.56	16.2	TRUE	MGV24	NA_Diesel	0	0 ICEV	10708.4	10708.4	29.3381	180181	21
2035-01-01	5232291	65.82	23.24	TRUE	MGV24	NA_Diesel	0	0 ICEV	12940.5	12940.5	35.4534	213414	6
2035-01-01	4359278	65.56	19.36	TRUE	MGV24	NA_Diesel	0	0 ICEV	9747.16	9747.16	26.7046	163101	5
2035-01-01	4449282	65.64	19.76	TRUE	MGV24	NA_Diesel	0	0 ICEV	9747.16	9747.16	26.7046	163101	5
2035-01-01	2684884	57.68	11.92	TRUE	MGV24	NA_Diesel	0	0 ICEV	16019.2	16019.2	43.8882	219397	7
2035-01-01	4079958	59.16	18.12	TRUE	MGV24	NA_Diesel	0	0 ICEV	15406	15406	42.2084	237281	38
2035-01-01	3818968	59.36	16.96	TRUE	MGV24	NA_Diesel	0	0 ICEV	13351.5	13351.5	36.5795	218093	40
2035-01-01	4593284	65.68	20.4	TRUE	MGV24	NA_Diesel	0	0 ICEV	9759.02	9759.02	26.737	163310	6
2035-01-01	4314279	65.58	19.16	TRUE	MGV24	NA_Diesel	0	0 ICEV	9931.12	9931.12	27.2086	164608	9
2035-01-01	3369026	60.52	14.96	TRUE	MGV24	NA_Diesel	0	0 ICEV	14744.9	14744.9	40.397	256229	16
2035-01-01	4584292	65.84	20.36	TRUE	MGV24	NA_Diesel	0	0 ICEV	9691.39	9691.39	26.5517	162181	4
2035-01-01	3818967	59.34	16.96	TRUE	MGV24	NA_Diesel	0	0 ICEV	11926.2	11926.2	32.6746	194418	21
2035-01-01	2711877	57.54	12.04	TRUE	MGV24	NA_Diesel	0	0 ICEV	11158.6	11158.6	30.5715	162588	51
2035-01-01	4413281	65.62	19.6	TRUE	MGV24	NA_Diesel	0	0 ICEV	9747.16	9747.16	26.7046	163101	5
2035-01-01	4647285	65.7	20.64	TRUE	MGV24	NA_Diesel	0	0 ICEV	9675.4	9675.4	26.5079	161931	2
2035-01-01	4025974	59.48	17.88	TRUE	MGV24	NA_Diesel	0	0 ICEV	15240.6	15240.6	41.755	251572	94
2035-01-01	2702889	57.78	12	TRUE	MGV24	NA_Diesel	0	0 ICEV	9590.11	9590.11	26.2743	156142	104
2035-01-01	4539283	65.66	20.16	TRUE	MGV24	NA_Diesel	0	0 ICEV	9747.16	9747.16	26.7046	163101	5
2035-01-01	5241291	65.82	23.28	TRUE	MGV24	NA_Diesel	0	0 ICEV	12940.5	12940.5	35.4534	213414	6
2035-01-01	4395279	65.58	19.52	TRUE	MGV24	NA_Diesel	0	0 ICEV	9747.16	9747.16	26.7046	163101	5
2035-01-01	2522946	58.92	11.2	TRUE	MGV24	NA_Diesel	0	0 ICEV	11749.5	11749.5	32.1905	204852	9
2035-01-01	2900833	56.66	12.88	TRUE	MGV24	NA_Diesel	0	0 ICEV	15955.2	15955.2	43.713	234956	61
2035-01-01	4620291	65.82	20.52	TRUE	MGV24	NA_Diesel	0	0 ICEV	9691.39	9691.39	26.5517	162181	4
2035-01-01	3387026	60.52	15.04	TRUE	MGV24	NA_Diesel	0	0 ICEV	14744.9	14744.9	40.397	256229	16
2035-01-01	4584284	65.68	20.36	TRUE	MGV24	NA_Diesel	0	0 ICEV	9759.02	9759.02	26.737	163310	6
2035-01-01	2711876	57.52	12.04	TRUE	MGV24	NA_Diesel	0	0 ICEV	11158.6	11158.6	30.5715	162588	51
2035-01-01	3269845	56.9	14.52	TRUE	MGV24	NA_Diesel	0	0 ICEV	9540.38	9540.38	26.138	148966	63
2035-01-01	2513946	58.92	11.16	TRUE	MGV24	NA_Diesel	0	0 ICEV	11740.1	11740.1	32.1647	204695	8
2035-01-01	4494283	65.66	19.96	TRUE	MGV24	NA_Diesel	0	0 ICEV	9747.16	9747.16	26.7046	163101	5
2035-01-01	2729897	57.94	12.12	TRUE	MGV24	NA_Diesel	0	0 ICEV	15236	15236	41.7425	263454	31
2035-01-01	4629288	65.76	20.56	TRUE	MGV24	NA_Diesel	0	0 ICEV	9675.4	9675.4	26.5079	161931	2
2035-01-01	4025963	59.26	17.88	TRUE	MGV24	NA_Diesel	0	0 ICEV	9906.33	9906.33	27.1406	171035	76
2035-01-01	2666975	59.5	11.84	TRUE	MGV24	NA_Diesel	0	0 ICEV	12936	12936	35.441	222343	12
2035-01-01	2927908	58.16	13	TRUE	MGV24	NA_Diesel	0	0 ICEV	15938.4	15938.4	43.6668	269708	5
2035-01-01	4512284	65.68	20.04	TRUE	MGV24	NA_Diesel	0	0 ICEV	9747.16	9747.16	26.7046	163101	5
2035-01-01	4611291	65.82	20.48	TRUE	MGV24	NA_Diesel	0	0 ICEV	9691.39	9691.39	26.5517	162181	4
2035-01-01	4575283	65.66	20.32	TRUE	MGV24	NA_Diesel	0	0 ICEV	9747.16	9747.16	26.7046	163101	5
2035-01-01	3188883	57.66	14.16	TRUE	MGV24	NA_Diesel	0	0 ICEV	14719.1	14719.1	40.3263	233830	31
2035-01-01	2891794	55.88	12.84	TRUE	MGV24	NA_Diesel	0	0 ICEV	9464.22	9464.22	25.9294	150774	83
2035-01-01	2513947	58.94	11.16	TRUE	MGV24	NA_Diesel	0	0 ICEV	11656.6	11656.6	31.9358	203443	4
2035-01-01	4503284	65.68	20	TRUE	MGV24	NA_Diesel	0	0 ICEV	9747.16	9747.16	26.7046	163101	5
2035-01-01	4422281	65.62	19.64	TRUE	MGV24	NA_Diesel	0	0 ICEV	9747.16	9747.16	26.7046	163101	5
2035-01-01	2891805	56.1	12.84	TRUE	MGV24	NA_Diesel	0	0 ICEV	11103.7	11103.7	30.421	176584	51
2035-01-01	4620290	65.8	20.52	TRUE	MGV24	NA_Diesel	0	0 ICEV	9675.4	9675.4	26.5079	161931	2
2035-01-01	4025979	59.58	17.88	TRUE	MGV24	NA_Diesel	0	0 ICEV	12894.6	12894.6	35.3277	212648	73
2035-01-01	4593293	65.86	20.4	TRUE	MGV24	NA_Diesel	0	0 ICEV	9691.39	9691.39	26.5517	162181	4
2035-01-01	2720897	57.94	12.08	TRUE	MGV24	NA_Diesel	0	0 ICEV	15229.2	15229.2	41.7237	263385	30
2035-01-01	4404280	65.6	19.56	TRUE	MGV24	NA_Diesel	0	0 ICEV	9747.16	9747.16	26.7046	163101	5
2035-01-01	4404279	65.58	19.56	TRUE	MGV24	NA_Diesel	0	0 ICEV	9747.16	9747.16	26.7046	163101	5
2035-01-01	4070971	59.42	18.08	TRUE	MGV24	NA_Diesel	0	0 ICEV	14690.7	14690.7	40.2484	223609	42
2035-01-01	2864804	56.08	12.72	TRUE	MGV24	NA_Diesel	0	0 ICEV	9108.78	9108.78	24.9556	105502	18
2035-01-01	4467283	65.66	19.84	TRUE	MGV24	NA_Diesel	0	0 ICEV	9747.16	9747.16	26.7046	163101	5
2035-01-01	2891795	55.9	12.84	TRUE	MGV24	NA_Diesel	0	0 ICEV	9422.1	9422.1	25.814	149997	82
2035-01-01	4602284	65.68	20.44	TRUE	MGV24	NA_Diesel	0	0 ICEV	9747.16	9747.16	26.7046	163101	5
2035-01-01	2918788	55.76	12.96	TRUE	MGV24	NA_Diesel	0	0 ICEV	11017	11017	30.1837	190601	74
2035-01-01	2720872	57.44	12.08	TRUE	MGV24	NA_Diesel	0	0 ICEV	8438.9	8438.9	23.1203	118343	36
2035-01-01	5241290	65.8	23.28	TRUE	MGV24	NA_Diesel	0	0 ICEV	12828.3	12828.3	35.1459	211322	3
2035-01-01	4016986	59.72	17.84	TRUE	MGV24	NA_Diesel	0	0 ICEV	8200.11	8200.11	22.466	139146	54
2035-01-01	4431282	65.64	19.68	TRUE	MGV24	NA_Diesel	0	0 ICEV	9747.16	9747.16	26.7046	163101	5
2035-01-01	4377279	65.58	19.44	TRUE	MGV24	NA_Diesel	0	0 ICEV	9747.16	9747.16	26.7046	163101	5
2035-01-01	4692209	64.18	20.84	TRUE	MGV24	NA_Diesel	0	0 ICEV	8693.53	8693.53	23.8179	149230	5
2035-01-01	2891796	55.92	12.84	TRUE	MGV24	NA_Diesel	0	0 ICEV	9422.1	9422.1	25.814	149997	82
2035-01-01	4530283	65.66	20.12	TRUE	MGV24	NA_Diesel	0	0 ICEV	9747.16	9747.16	26.7046	163101	5
2035-01-01	4611292	65.84	20.48	TRUE	MGV24	NA_Diesel	0	0 ICEV	9691.39	9691.39	26.5517	162181	4
2035-01-01	4620289	65.78	20.52	TRUE	MGV24	NA_Diesel	0	0 ICEV	9675.4	9675.4	26.5079	161931	2
2035-01-01	2900810	56.2	12.88	TRUE	MGV24	NA_Diesel	0	0 ICEV	9104.09	9104.09	24.9427	131809	72
2035-01-01	3170888	57.76	14.08	TRUE	MGV24	NA_Diesel	0	0 ICEV	7965.28	7965.28	21.8227	123881	71
2035-01-01	2729871	57.42	12.12	TRUE	MGV24	NA_Diesel	0	0 ICEV	8438.9	8438.9	23.1203	118343	36
2035-01-01	4034964	59.28	17.92	TRUE	MGV24	NA_Diesel	0	0 ICEV	10971.3	10971.3	30.0582	188286	80
2035-01-01	4521284	65.68	20.08	TRUE	MGV24	NA_Diesel	0	0 ICEV	9747.16	9747.16	26.7046	163101	5
2035-01-01	4494284	65.68	19.96	TRUE	MGV24	NA_Diesel	0	0 ICEV	9747.16	9747.16	26.7046	163101	5
2035-01-01	4016985	59.7	17.84	TRUE	MGV24	NA_Diesel	0	0 ICEV	8200.11	8200.11	22.466	139146	54
2035-01-01	2945784	55.68	13.08	TRUE	MGV24	NA_Diesel	0	0 ICEV	9404.94	9404.94	25.7669	165699	65
2035-01-01	4521283	65.66	20.08	TRUE	MGV24	NA_Diesel	0	0 ICEV	9747.16	9747.16	26.7046	163101	5
2035-01-01	3864098	61.96	17.16	TRUE	MGV24	NA_Diesel	0	0 ICEV	8435.38	8435.38	23.1106	142507	2
2035-01-01	3756052	61.04	16.68	TRUE	MGV24	NA_Diesel	0	0 ICEV	7633.28	7633.28	20.9131	132273	5
2035-01-01	3179900	58	14.12	TRUE	MGV24	NA_Diesel	0	0 ICEV	8675.97	8675.97	23.7698	149204	12
2035-01-01	4593292	65.84	20.4	TRUE	MGV24	NA_Diesel	0	0 ICEV	9691.39	9691.39	26.5517	162181	4
2035-01-01	4629284	65.68	20.56	TRUE	MGV24	NA_Diesel	0	0 ICEV	9747.16	9747.16	26.7046	163101	5
2035-01-01	3540017	60.34	15.72	TRUE	MGV24	NA_Diesel	0	0 ICEV	9746.61	9746.61	26.703	162862	34
2035-01-01	2693892	57.84	11.96	TRUE	MGV24	NA_Diesel	0	0 ICEV	7905.33	7905.33	21.6584	138072	87
2035-01-01	2972784	55.68	13.2	TRUE	MGV24	NA_Diesel	0	0 ICEV	9669.39	9669.39	26.4915	157402	50
2035-01-01	3179920	58.4	14.12	TRUE	MGV24	NA_Diesel	0	0 ICEV	9061.73	9061.73	24.8267	150784	31
2035-01-01	3873098	61.96	17.2	TRUE	MGV24	NA_Diesel	0	0 ICEV	8435.38	8435.38	23.1106	142507	2
2035-01-01	4061968	59.36	18.04	TRUE	MGV24	NA_Diesel	0	0 ICEV	10942.4	10942.4	29.9793	156463	44
2035-01-01	4016984	59.68	17.84	TRUE	MGV24	NA_Diesel	0	0 ICEV	8200.11	8200.11	22.466	139146	54
2035-01-01	3522125	62.5	15.64	TRUE	MGV24	NA_Diesel	0	0 ICEV	7443.64	7443.64	20.3935	127401	5
2035-01-01	4431281	65.62	19.68	TRUE	MGV24	NA_Diesel	0	0 ICEV	9747.16	9747.16	26.7046	163101	5
2035-01-01	4079973	59.46	18.12	TRUE	MGV24	NA_Diesel	0	0 ICEV	9365.1	9365.1	25.6578	137104	38
2035-01-01	2720873	57.46	12.08	TRUE	MGV24	NA_Diesel	0	0 ICEV	8663.3	8663.3	23.7351	122286	39
2035-01-01	2900811	56.22	12.88	TRUE	MGV24	NA_Diesel	0	0 ICEV	9636.68	9636.68	26.4019	141136	74
2035-01-01	3035969	59.38	13.48	TRUE	MGV24	NA_Diesel	0	0 ICEV	9721.64	9721.64	26.6346	158631	32
2035-01-01	4539293	65.86	20.16	TRUE	MGV24	NA_Diesel	0	0 ICEV	9691.39	9691.39	26.5517	162181	4
2035-01-01	3846098	61.96	17.08	TRUE	MGV24	NA_Diesel	0	0 ICEV	8435.38	8435.38	23.1106	142507	2
2035-01-01	2909830	56.6	12.92	TRUE	MGV24	NA_Diesel	0	0 ICEV	9042.66	9042.66	24.7744	122479	62
2035-01-01	4016983	59.66	17.84	TRUE	MGV24	NA_Diesel	0	0 ICEV	8200.11	8200.11	22.466	139146	54
2035-01-01	4620284	65.68	20.52	TRUE	MGV24	NA_Diesel	0	0 ICEV	9747.16	9747.16	26.7046	163101	5
2035-01-01	3134919	58.38	13.92	TRUE	MGV24	NA_Diesel	0	0 ICEV	7868.39	7868.39	21.5572	127786	19
2035-01-01	3531126	62.52	15.68	TRUE	MGV24	NA_Diesel	0	0 ICEV	7443.64	7443.64	20.3935	127401	5
2035-01-01	3269844	56.88	14.52	TRUE	MGV24	NA_Diesel	0	0 ICEV	7626.14	7626.14	20.8935	120925	24
2035-01-01	2927787	55.74	13	TRUE	MGV24	NA_Diesel	0	0 ICEV	10917.2	10917.2	29.9102	188795	74
2035-01-01	3512809	56.18	15.6	TRUE	MGV24	NA_Diesel	0	0 ICEV	9364.2	9364.2	25.6553	160008	20
2035-01-01	3846099	61.98	17.08	TRUE	MGV24	NA_Diesel	0	0 ICEV	8435.38	8435.38	23.1106	142507	2
2035-01-01	4530294	65.88	20.12	TRUE	MGV24	NA_Diesel	0	0 ICEV	9691.39	9691.39	26.5517	162181	4
2035-01-01	4070967	59.34	18.08	TRUE	MGV24	NA_Diesel	0	0 ICEV	8654.06	8654.06	23.7098	128703	19
2035-01-01	4440283	65.66	19.72	TRUE	MGV24	NA_Diesel	0	0 ICEV	9747.16	9747.16	26.7046	163101	5
2035-01-01	4557292	65.84	20.24	TRUE	MGV24	NA_Diesel	0	0 ICEV	9691.39	9691.39	26.5517	162181	4
2035-01-01	2702890	57.8	12	TRUE	MGV24	NA_Diesel	0	0 ICEV	9590.11	9590.11	26.2743	156142	104
2035-01-01	2918787	55.74	12.96	TRUE	MGV24	NA_Diesel	0	0 ICEV	10909.8	10909.8	29.8899	188721	73
2035-01-01	3143919	58.38	13.96	TRUE	MGV24	NA_Diesel	0	0 ICEV	7868.39	7868.39	21.5572	127786	19
2035-01-01	4079963	59.26	18.12	TRUE	MGV24	NA_Diesel	0	0 ICEV	8923.24	8923.24	24.4472	165728	23
2035-01-01	3395956	59.12	15.08	TRUE	MGV24	NA_Diesel	0	0 ICEV	9327.12	9327.12	25.5538	159197	46
2035-01-01	3125919	58.38	13.88	TRUE	MGV24	NA_Diesel	0	0 ICEV	8189.65	8189.65	22.4374	132916	21
2035-01-01	3179800	56	14.12	TRUE	MGV24	NA_Diesel	0	0 ICEV	7580.88	7580.88	20.7695	129650	90
2035-01-01	3522126	62.52	15.64	TRUE	MGV24	NA_Diesel	0	0 ICEV	7443.64	7443.64	20.3935	127401	5
2035-01-01	4602292	65.84	20.44	TRUE	MGV24	NA_Diesel	0	0 ICEV	9691.39	9691.39	26.5517	162181	4
2035-01-01	4368279	65.58	19.4	TRUE	MGV24	NA_Diesel	0	0 ICEV	9747.16	9747.16	26.7046	163101	5
2035-01-01	3855098	61.96	17.12	TRUE	MGV24	NA_Diesel	0	0 ICEV	8435.38	8435.38	23.1106	142507	2
2035-01-01	4458283	65.66	19.8	TRUE	MGV24	NA_Diesel	0	0 ICEV	9747.16	9747.16	26.7046	163101	5
2035-01-01	4521293	65.86	20.08	TRUE	MGV24	NA_Diesel	0	0 ICEV	9687.25	9687.25	26.5404	162140	3
2035-01-01	2702891	57.82	12	TRUE	MGV24	NA_Diesel	0	0 ICEV	9590.11	9590.11	26.2743	156142	104
2035-01-01	3837099	61.98	17.04	TRUE	MGV24	NA_Diesel	0	0 ICEV	8629.99	8629.99	23.6438	146658	3
2035-01-01	2909806	56.12	12.92	TRUE	MGV24	NA_Diesel	0	0 ICEV	7862.2	7862.2	21.5403	129662	43
2035-01-01	2855803	56.06	12.68	TRUE	MGV24	NA_Diesel	0	0 ICEV	8181.48	8181.48	22.415	98214.1	11
2035-01-01	3044968	59.36	13.52	TRUE	MGV24	NA_Diesel	0	0 ICEV	10909.2	10909.2	29.8883	190709	9
2035-01-01	4575292	65.84	20.32	TRUE	MGV24	NA_Diesel	0	0 ICEV	9691.39	9691.39	26.5517	162181	4
2035-01-01	2963783	55.66	13.16	TRUE	MGV24	NA_Diesel	0	0 ICEV	9320.43	9320.43	25.5354	153473	55
2035-01-01	3747052	61.04	16.64	TRUE	MGV24	NA_Diesel	0	0 ICEV	7576.29	7576.29	20.7569	131359	2
2035-01-01	3179921	58.42	14.12	TRUE	MGV24	NA_Diesel	0	0 ICEV	8428.23	8428.23	23.091	134795	30
2035-01-01	3882098	61.96	17.24	TRUE	MGV24	NA_Diesel	0	0 ICEV	8922.47	8922.47	24.4451	149013	8
2035-01-01	4016971	59.42	17.84	TRUE	MGV24	NA_Diesel	0	0 ICEV	7438.36	7438.36	20.3791	113394	68
2035-01-01	4647284	65.68	20.64	TRUE	MGV24	NA_Diesel	0	0 ICEV	9747.16	9747.16	26.7046	163101	5
2035-01-01	3170800	56	14.08	TRUE	MGV24	NA_Diesel	0	0 ICEV	8616.86	8616.86	23.6078	146574	102
2035-01-01	4350278	65.56	19.32	TRUE	MGV24	NA_Diesel	0	0 ICEV	9747.16	9747.16	26.7046	163101	5
2035-01-01	4521294	65.88	20.08	TRUE	MGV24	NA_Diesel	0	0 ICEV	9687.25	9687.25	26.5404	162140	3
2035-01-01	2882798	55.96	12.8	TRUE	MGV24	NA_Diesel	0	0 ICEV	9300.67	9300.67	25.4813	147258	82
2035-01-01	3170887	57.74	14.08	TRUE	MGV24	NA_Diesel	0	0 ICEV	7852.58	7852.58	21.5139	121969	67
2035-01-01	2729887	57.74	12.12	TRUE	MGV24	NA_Diesel	0	0 ICEV	8153.54	8153.54	22.3385	134243	56
2035-01-01	4566292	65.84	20.28	TRUE	MGV24	NA_Diesel	0	0 ICEV	9691.39	9691.39	26.5517	162181	4
2035-01-01	3386955	59.1	15.04	TRUE	MGV24	NA_Diesel	0	0 ICEV	7573.82	7573.82	20.7502	137099	54
2035-01-01	3549127	62.54	15.76	TRUE	MGV24	NA_Diesel	0	0 ICEV	7411.91	7411.91	20.3066	127721	3
2035-01-01	2900815	56.3	12.88	TRUE	MGV24	NA_Diesel	0	0 ICEV	7434.69	7434.69	20.369	101959	67
2035-01-01	3882099	61.98	17.24	TRUE	MGV24	NA_Diesel	0	0 ICEV	8922.47	8922.47	24.4451	149013	8
2035-01-01	3269846	56.92	14.52	TRUE	MGV24	NA_Diesel	0	0 ICEV	7259.47	7259.47	19.889	110844	49
2035-01-01	4638287	65.74	20.6	TRUE	MGV24	NA_Diesel	0	0 ICEV	9675.4	9675.4	26.5079	161931	2
2035-01-01	4611284	65.68	20.48	TRUE	MGV24	NA_Diesel	0	0 ICEV	9747.16	9747.16	26.7046	163101	5
2035-01-01	4449283	65.66	19.76	TRUE	MGV24	NA_Diesel	0	0 ICEV	9747.16	9747.16	26.7046	163101	5
2035-01-01	4025962	59.24	17.88	TRUE	MGV24	NA_Diesel	0	0 ICEV	8142.47	8142.47	22.3081	137734	79
2035-01-01	4530293	65.86	20.12	TRUE	MGV24	NA_Diesel	0	0 ICEV	9691.39	9691.39	26.5517	162181	4
2035-01-01	2738871	57.42	12.16	TRUE	MGV24	NA_Diesel	0	0 ICEV	8426.22	8426.22	23.0855	118185	34
2035-01-01	3855034	60.68	17.12	TRUE	MGV24	NA_Diesel	0	0 ICEV	8603.99	8603.99	23.5726	103949	7
2035-01-01	2873799	55.98	12.76	TRUE	MGV24	NA_Diesel	0	0 ICEV	9300.67	9300.67	25.4813	147258	82
2035-01-01	3170920	58.4	14.08	TRUE	MGV24	NA_Diesel	0	0 ICEV	7841.26	7841.26	21.4829	126237	20
2035-01-01	3747053	61.06	16.64	TRUE	MGV24	NA_Diesel	0	0 ICEV	7569.8	7569.8	20.7392	131294	1
2035-01-01	4647286	65.72	20.64	TRUE	MGV24	NA_Diesel	0	0 ICEV	9675.4	9675.4	26.5079	161931	2
2035-01-01	3594125	62.5	15.96	TRUE	MGV24	NA_Diesel	0	0 ICEV	7411.91	7411.91	20.3066	127721	3
2035-01-01	3512921	58.42	15.6	TRUE	MGV24	NA_Diesel	0	0 ICEV	7419.45	7419.45	20.3273	115340	43
2035-01-01	4088958	59.16	18.16	TRUE	MGV24	NA_Diesel	0	0 ICEV	8116.46	8116.46	22.2369	125834	8
2035-01-01	4548292	65.84	20.2	TRUE	MGV24	NA_Diesel	0	0 ICEV	9691.39	9691.39	26.5517	162181	4
2035-01-01	3873100	62	17.2	TRUE	MGV24	NA_Diesel	0	0 ICEV	8922.47	8922.47	24.4451	149013	8
2035-01-01	4638284	65.68	20.6	TRUE	MGV24	NA_Diesel	0	0 ICEV	9747.16	9747.16	26.7046	163101	5
2035-01-01	3692969	59.38	16.4	TRUE	MGV24	NA_Diesel	0	0 ICEV	7258.98	7258.98	19.8876	111143	40
2035-01-01	4413280	65.6	19.6	TRUE	MGV24	NA_Diesel	0	0 ICEV	9747.16	9747.16	26.7046	163101	5
2035-01-01	3152920	58.4	14	TRUE	MGV24	NA_Diesel	0	0 ICEV	7778.44	7778.44	21.3108	125105	19
2035-01-01	4025983	59.66	17.88	TRUE	MGV24	NA_Diesel	0	0 ICEV	8601.88	8601.88	23.5668	145706	57
2035-01-01	2873798	55.96	12.76	TRUE	MGV24	NA_Diesel	0	0 ICEV	9300.67	9300.67	25.4813	147258	82
2035-01-01	4629289	65.78	20.56	TRUE	MGV24	NA_Diesel	0	0 ICEV	9675.4	9675.4	26.5079	161931	2
2035-01-01	3558127	62.54	15.8	TRUE	MGV24	NA_Diesel	0	0 ICEV	7411.91	7411.91	20.3066	127721	3
2035-01-01	2882806	56.12	12.8	TRUE	MGV24	NA_Diesel	0	0 ICEV	7518	7518	20.5973	106078	49
2035-01-01	4088963	59.26	18.16	TRUE	MGV24	NA_Diesel	0	0 ICEV	8360.45	8360.45	22.9053	153677	22
2035-01-01	3855035	60.7	17.12	TRUE	MGV24	NA_Diesel	0	0 ICEV	8087.17	8087.17	22.1566	96087.6	2
2035-01-01	3594126	62.52	15.96	TRUE	MGV24	NA_Diesel	0	0 ICEV	7411.91	7411.91	20.3066	127721	3
2035-01-01	3882101	62.02	17.24	TRUE	MGV24	NA_Diesel	0	0 ICEV	8922.47	8922.47	24.4451	149013	8
2035-01-01	3188800	56	14.16	TRUE	MGV24	NA_Diesel	0	0 ICEV	6952.35	6952.35	19.0475	117481	78
2035-01-01	3188801	56.02	14.16	TRUE	MGV24	NA_Diesel	0	0 ICEV	7177.36	7177.36	19.664	121071	81
2035-01-01	4566283	65.66	20.28	TRUE	MGV24	NA_Diesel	0	0 ICEV	9747.16	9747.16	26.7046	163101	5
2035-01-01	4476283	65.66	19.88	TRUE	MGV24	NA_Diesel	0	0 ICEV	9747.16	9747.16	26.7046	163101	5
2035-01-01	3161920	58.4	14.04	TRUE	MGV24	NA_Diesel	0	0 ICEV	7778.44	7778.44	21.3108	125105	19
2035-01-01	2882805	56.1	12.8	TRUE	MGV24	NA_Diesel	0	0 ICEV	7518	7518	20.5973	106078	49
2035-01-01	2918825	56.5	12.96	TRUE	MGV24	NA_Diesel	0	0 ICEV	8053.84	8053.84	22.0653	112828	65
2035-01-01	4025982	59.64	17.88	TRUE	MGV24	NA_Diesel	0	0 ICEV	8601.88	8601.88	23.5668	145706	57
2035-01-01	2882797	55.94	12.8	TRUE	MGV24	NA_Diesel	0	0 ICEV	9300.67	9300.67	25.4813	147258	82
2035-01-01	4647287	65.74	20.64	TRUE	MGV24	NA_Diesel	0	0 ICEV	9675.4	9675.4	26.5079	161931	2
2035-01-01	2963924	58.48	13.16	TRUE	MGV24	NA_Diesel	0	0 ICEV	6939.74	6939.74	19.013	106709	33
2035-01-01	2729886	57.72	12.12	TRUE	MGV24	NA_Diesel	0	0 ICEV	8354.19	8354.19	22.8882	137556	57
2035-01-01	3882103	62.06	17.24	TRUE	MGV24	NA_Diesel	0	0 ICEV	8922.47	8922.47	24.4451	149013	8
2035-01-01	4079961	59.22	18.12	TRUE	MGV24	NA_Diesel	0	0 ICEV	7759.61	7759.61	21.2592	119457	38
2035-01-01	3576126	62.52	15.88	TRUE	MGV24	NA_Diesel	0	0 ICEV	7411.91	7411.91	20.3066	127721	3
2035-01-01	3062823	56.46	13.6	TRUE	MGV24	NA_Diesel	0	0 ICEV	7125.54	7125.54	19.522	118612	47
2035-01-01	2954785	55.7	13.12	TRUE	MGV24	NA_Diesel	0	0 ICEV	7493.08	7493.08	20.529	151166	28
2035-01-01	4386279	65.58	19.48	TRUE	MGV24	NA_Diesel	0	0 ICEV	9747.16	9747.16	26.7046	163101	5
2035-01-01	2891806	56.12	12.84	TRUE	MGV24	NA_Diesel	0	0 ICEV	8053.75	8053.75	22.0651	115860	57
2035-01-01	4629285	65.7	20.56	TRUE	MGV24	NA_Diesel	0	0 ICEV	9747.16	9747.16	26.7046	163101	5
2035-01-01	4638288	65.76	20.6	TRUE	MGV24	NA_Diesel	0	0 ICEV	9675.4	9675.4	26.5079	161931	2
2035-01-01	3585126	62.52	15.92	TRUE	MGV24	NA_Diesel	0	0 ICEV	7411.91	7411.91	20.3066	127721	3
2035-01-01	2882796	55.92	12.8	TRUE	MGV24	NA_Diesel	0	0 ICEV	9300.67	9300.67	25.4813	147258	82
2035-01-01	2918913	58.26	12.96	TRUE	MGV24	NA_Diesel	0	0 ICEV	6934.41	6934.41	18.9984	106121	31
2035-01-01	3882102	62.04	17.24	TRUE	MGV24	NA_Diesel	0	0 ICEV	8922.47	8922.47	24.4451	149013	8
2035-01-01	4016962	59.24	17.84	TRUE	MGV24	NA_Diesel	0	0 ICEV	8296.2	8296.2	22.7293	140580	82
2035-01-01	3314844	56.88	14.72	TRUE	MGV24	NA_Diesel	0	0 ICEV	8519.44	8519.44	23.3409	127768	61
2035-01-01	4079962	59.24	18.12	TRUE	MGV24	NA_Diesel	0	0 ICEV	7759.61	7759.61	21.2592	119457	38
2035-01-01	3639125	62.5	16.16	TRUE	MGV24	NA_Diesel	0	0 ICEV	7411.91	7411.91	20.3066	127721	3
2035-01-01	3503921	58.42	15.56	TRUE	MGV24	NA_Diesel	0	0 ICEV	7116.03	7116.03	19.496	106484	41
2035-01-01	3917958	59.16	17.4	TRUE	MGV24	NA_Diesel	0	0 ICEV	7475.34	7475.34	20.4804	130548	2
2035-01-01	3531016	60.32	15.68	TRUE	MGV24	NA_Diesel	0	0 ICEV	6919.81	6919.81	18.9584	118171	1
2035-01-01	4359279	65.58	19.36	TRUE	MGV24	NA_Diesel	0	0 ICEV	9747.16	9747.16	26.7046	163101	5
2035-01-01	3549017	60.34	15.76	TRUE	MGV24	NA_Diesel	0	0 ICEV	9136.02	9136.02	25.0302	153574	31
2035-01-01	2891808	56.16	12.84	TRUE	MGV24	NA_Diesel	0	0 ICEV	8053.75	8053.75	22.0651	115860	57
2035-01-01	4007961	59.22	17.8	TRUE	MGV24	NA_Diesel	0	0 ICEV	8280.67	8280.67	22.6868	140424	81
2035-01-01	4458282	65.64	19.8	TRUE	MGV24	NA_Diesel	0	0 ICEV	9747.16	9747.16	26.7046	163101	5
2035-01-01	3621124	62.48	16.08	TRUE	MGV24	NA_Diesel	0	0 ICEV	7411.91	7411.91	20.3066	127721	3
2035-01-01	3882100	62	17.24	TRUE	MGV24	NA_Diesel	0	0 ICEV	8922.47	8922.47	24.4451	149013	8
2035-01-01	3980960	59.2	17.68	TRUE	MGV24	NA_Diesel	0	0 ICEV	6810.26	6810.26	18.6582	116171	77
2035-01-01	2918789	55.78	12.96	TRUE	MGV24	NA_Diesel	0	0 ICEV	8488.64	8488.64	23.2565	133209	72
2035-01-01	2891807	56.14	12.84	TRUE	MGV24	NA_Diesel	0	0 ICEV	8053.75	8053.75	22.0651	115860	57
2035-01-01	3567127	62.54	15.84	TRUE	MGV24	NA_Diesel	0	0 ICEV	7411.91	7411.91	20.3066	127721	3
2035-01-01	3531017	60.34	15.68	TRUE	MGV24	NA_Diesel	0	0 ICEV	7106.24	7106.24	19.4691	121655	6
2035-01-01	4079965	59.3	18.12	TRUE	MGV24	NA_Diesel	0	0 ICEV	6899.4	6899.4	18.9025	111325	35
2035-01-01	4016972	59.44	17.84	TRUE	MGV24	NA_Diesel	0	0 ICEV	7665.59	7665.59	21.0016	117121	69
2035-01-01	2855801	56.02	12.68	TRUE	MGV24	NA_Diesel	0	0 ICEV	7474.32	7474.32	20.4776	86304.9	19
2035-01-01	4007962	59.24	17.8	TRUE	MGV24	NA_Diesel	0	0 ICEV	8280.67	8280.67	22.6868	140424	81
2035-01-01	3071824	56.48	13.64	TRUE	MGV24	NA_Diesel	0	0 ICEV	6587.7	6587.7	18.0485	109635	34
2035-01-01	4485283	65.66	19.92	TRUE	MGV24	NA_Diesel	0	0 ICEV	9747.16	9747.16	26.7046	163101	5
2035-01-01	3612124	62.48	16.04	TRUE	MGV24	NA_Diesel	0	0 ICEV	7411.91	7411.91	20.3066	127721	3
2035-01-01	4070957	59.14	18.08	TRUE	MGV24	NA_Diesel	0	0 ICEV	8011.82	8011.82	21.9502	128693	13
2035-01-01	4079960	59.2	18.12	TRUE	MGV24	NA_Diesel	0	0 ICEV	7641.38	7641.38	20.9353	116978	37
2035-01-01	2756858	57.16	12.24	TRUE	MGV24	NA_Diesel	0	0 ICEV	6477.7	6477.7	17.7471	87510.6	36
2035-01-01	2909827	56.54	12.92	TRUE	MGV24	NA_Diesel	0	0 ICEV	6887.07	6887.07	18.8687	93280.6	53
2035-01-01	2702885	57.7	12	TRUE	MGV24	NA_Diesel	0	0 ICEV	7469.07	7469.07	20.4632	125001	32
2035-01-01	2693889	57.78	11.96	TRUE	MGV24	NA_Diesel	0	0 ICEV	8268.92	8268.92	22.6546	136010	77
2035-01-01	2711873	57.46	12.04	TRUE	MGV24	NA_Diesel	0	0 ICEV	8858.47	8858.47	24.2698	125035	39
2035-01-01	3971959	59.18	17.64	TRUE	MGV24	NA_Diesel	0	0 ICEV	7978.03	7978.03	21.8576	134918	89
2035-01-01	2747866	57.32	12.2	TRUE	MGV24	NA_Diesel	0	0 ICEV	6218.85	6218.85	17.0379	82636.7	32
2035-01-01	2873805	56.1	12.76	TRUE	MGV24	NA_Diesel	0	0 ICEV	6803.46	6803.46	18.6396	95843.6	42
2035-01-01	2909819	56.38	12.92	TRUE	MGV24	NA_Diesel	0	0 ICEV	6586.12	6586.12	18.0442	88648.6	54
2035-01-01	2918790	55.8	12.96	TRUE	MGV24	NA_Diesel	0	0 ICEV	8488.64	8488.64	23.2565	133209	72
2035-01-01	2918826	56.52	12.96	TRUE	MGV24	NA_Diesel	0	0 ICEV	6887.07	6887.07	18.8687	93280.6	53
2035-01-01	2720883	57.66	12.08	TRUE	MGV24	NA_Diesel	0	0 ICEV	6452.01	6452.01	17.6767	100541	47
2035-01-01	3639124	62.48	16.16	TRUE	MGV24	NA_Diesel	0	0 ICEV	7411.91	7411.91	20.3066	127721	3
2035-01-01	4079959	59.18	18.12	TRUE	MGV24	NA_Diesel	0	0 ICEV	7641.38	7641.38	20.9353	116978	37
2035-01-01	2801934	58.68	12.44	TRUE	MGV24	NA_Diesel	0	0 ICEV	7402.45	7402.45	20.2807	125970	31
2035-01-01	3071823	56.46	13.64	TRUE	MGV24	NA_Diesel	0	0 ICEV	7094.24	7094.24	19.4363	118046	45
2035-01-01	3404961	59.22	15.12	TRUE	MGV24	NA_Diesel	0	0 ICEV	8256.28	8256.28	22.6199	135928	63
2035-01-01	2990788	55.76	13.28	TRUE	MGV24	NA_Diesel	0	0 ICEV	6792.63	6792.63	18.61	100637	60
2035-01-01	2891833	56.66	12.84	TRUE	MGV24	NA_Diesel	0	0 ICEV	6434.09	6434.09	17.6276	99172.9	14
2035-01-01	3062822	56.44	13.6	TRUE	MGV24	NA_Diesel	0	0 ICEV	7467.32	7467.32	20.4584	121961	52
2035-01-01	2909820	56.4	12.92	TRUE	MGV24	NA_Diesel	0	0 ICEV	6586.12	6586.12	18.0442	88648.6	54
2035-01-01	3998987	59.74	17.76	TRUE	MGV24	NA_Diesel	0	0 ICEV	6213.21	6213.21	17.0225	102956	29
2035-01-01	2720886	57.72	12.08	TRUE	MGV24	NA_Diesel	0	0 ICEV	8802.88	8802.88	24.1175	144938	60
2035-01-01	3630125	62.5	16.12	TRUE	MGV24	NA_Diesel	0	0 ICEV	7411.91	7411.91	20.3066	127721	3
2035-01-01	2909828	56.56	12.92	TRUE	MGV24	NA_Diesel	0	0 ICEV	6887.07	6887.07	18.8687	93280.6	53
2035-01-01	2909790	55.8	12.92	TRUE	MGV24	NA_Diesel	0	0 ICEV	8488.64	8488.64	23.2565	133209	72
2035-01-01	2837843	56.86	12.6	TRUE	MGV24	NA_Diesel	0	0 ICEV	5999.39	5999.39	16.4367	74809.2	38
2035-01-01	3134920	58.4	13.92	TRUE	MGV24	NA_Diesel	0	0 ICEV	7639.5	7639.5	20.9301	123130	16
2035-01-01	3540127	62.54	15.72	TRUE	MGV24	NA_Diesel	0	0 ICEV	7366.2	7366.2	20.1814	126627	4
2035-01-01	3836982	59.64	17.04	TRUE	MGV24	NA_Diesel	0	0 ICEV	7085.52	7085.52	19.4124	119033	122
2035-01-01	3998960	59.2	17.76	TRUE	MGV24	NA_Diesel	0	0 ICEV	6774.92	6774.92	18.5614	115817	76
2035-01-01	2855802	56.04	12.68	TRUE	MGV24	NA_Diesel	0	0 ICEV	6423.69	6423.69	17.5992	70284.4	12
2035-01-01	4043976	59.52	17.96	TRUE	MGV24	NA_Diesel	0	0 ICEV	5974.42	5974.42	16.3683	96553.7	12
2035-01-01	2900817	56.34	12.88	TRUE	MGV24	NA_Diesel	0	0 ICEV	6586.12	6586.12	18.0442	88648.6	54
2035-01-01	2909825	56.5	12.92	TRUE	MGV24	NA_Diesel	0	0 ICEV	7463.96	7463.96	20.4492	101922	59
2035-01-01	2909791	55.82	12.92	TRUE	MGV24	NA_Diesel	0	0 ICEV	8763.75	8763.75	24.0103	138111	77
2035-01-01	2855842	56.84	12.68	TRUE	MGV24	NA_Diesel	0	0 ICEV	5999.39	5999.39	16.4367	74809.2	38
2035-01-01	3603125	62.5	16	TRUE	MGV24	NA_Diesel	0	0 ICEV	7411.91	7411.91	20.3066	127721	3
2035-01-01	2909829	56.58	12.92	TRUE	MGV24	NA_Diesel	0	0 ICEV	6887.07	6887.07	18.8687	93280.6	53
2035-01-01	3143920	58.4	13.96	TRUE	MGV24	NA_Diesel	0	0 ICEV	7639.5	7639.5	20.9301	123130	16
2035-01-01	3971975	59.5	17.64	TRUE	MGV24	NA_Diesel	0	0 ICEV	5969.61	5969.61	16.3551	101184	105
2035-01-01	2900791	55.82	12.88	TRUE	MGV24	NA_Diesel	0	0 ICEV	8488.15	8488.15	23.2552	134490	71
2035-01-01	2765914	58.28	12.28	TRUE	MGV24	NA_Diesel	0	0 ICEV	6412.02	6412.02	17.5672	105594	34
2035-01-01	2774915	58.3	12.32	TRUE	MGV24	NA_Diesel	0	0 ICEV	6206.38	6206.38	17.0038	94716.9	62
2035-01-01	3540126	62.52	15.72	TRUE	MGV24	NA_Diesel	0	0 ICEV	7366.2	7366.2	20.1814	126627	4
2035-01-01	3116919	58.38	13.84	TRUE	MGV24	NA_Diesel	0	0 ICEV	8756.57	8756.57	23.9906	141372	35
2035-01-01	2765889	57.78	12.28	TRUE	MGV24	NA_Diesel	0	0 ICEV	6767.95	6767.95	18.5423	111480	62
2035-01-01	3053822	56.44	13.56	TRUE	MGV24	NA_Diesel	0	0 ICEV	7059.31	7059.31	19.3406	112348	43
2035-01-01	2900830	56.6	12.88	TRUE	MGV24	NA_Diesel	0	0 ICEV	6887.07	6887.07	18.8687	93280.6	53
2035-01-01	3971960	59.2	17.64	TRUE	MGV24	NA_Diesel	0	0 ICEV	7458.44	7458.44	20.4341	126763	79
2035-01-01	4061977	59.54	18.04	TRUE	MGV24	NA_Diesel	0	0 ICEV	5966.92	5966.92	16.3477	96463.9	11
2035-01-01	3612125	62.5	16.04	TRUE	MGV24	NA_Diesel	0	0 ICEV	7411.91	7411.91	20.3066	127721	3
2035-01-01	2909817	56.34	12.92	TRUE	MGV24	NA_Diesel	0	0 ICEV	6586.12	6586.12	18.0442	88648.6	54
2035-01-01	2882838	56.76	12.8	TRUE	MGV24	NA_Diesel	0	0 ICEV	5999.39	5999.39	16.4367	74809.2	38
2035-01-01	3459007	60.14	15.36	TRUE	MGV24	NA_Diesel	0	0 ICEV	6403.69	6403.69	17.5444	106929	14
2035-01-01	4017302	66.04	17.84	TRUE	MGV24	NA_Diesel	0	0 ICEV	5810.37	5810.37	15.9188	100440	3
2035-01-01	5421292	65.84	24.08	TRUE	MGV24	NA_Diesel	0	0 ICEV	6199.88	6199.88	16.986	104990	2
2035-01-01	2900792	55.84	12.88	TRUE	MGV24	NA_Diesel	0	0 ICEV	8488.15	8488.15	23.2552	134490	71
2035-01-01	2765888	57.76	12.28	TRUE	MGV24	NA_Diesel	0	0 ICEV	6762.84	6762.84	18.5283	111415	60
2035-01-01	4026301	66.02	17.88	TRUE	MGV24	NA_Diesel	0	0 ICEV	5680.69	5680.69	15.5635	99143.3	1
2035-01-01	2711883	57.66	12.04	TRUE	MGV24	NA_Diesel	0	0 ICEV	5954.75	5954.75	16.3144	92590.1	42
2035-01-01	2864800	56	12.72	TRUE	MGV24	NA_Diesel	0	0 ICEV	7447.28	7447.28	20.4035	126489	33
2035-01-01	3296844	56.88	14.64	TRUE	MGV24	NA_Diesel	0	0 ICEV	7030.94	7030.94	19.2628	106977	45
2035-01-01	3630124	62.48	16.12	TRUE	MGV24	NA_Diesel	0	0 ICEV	7411.91	7411.91	20.3066	127721	3
2035-01-01	2891837	56.74	12.84	TRUE	MGV24	NA_Diesel	0	0 ICEV	5999.39	5999.39	16.4367	74809.2	38
2035-01-01	3845982	59.64	17.08	TRUE	MGV24	NA_Diesel	0	0 ICEV	7337.48	7337.48	20.1027	123931	125
2035-01-01	2918827	56.54	12.96	TRUE	MGV24	NA_Diesel	0	0 ICEV	6887.07	6887.07	18.8687	93280.6	53
2035-01-01	3341845	56.9	14.84	TRUE	MGV24	NA_Diesel	0	0 ICEV	6401.23	6401.23	17.5376	107872	35
2035-01-01	2909818	56.36	12.92	TRUE	MGV24	NA_Diesel	0	0 ICEV	6586.12	6586.12	18.0442	88648.6	54
2035-01-01	2909821	56.42	12.92	TRUE	MGV24	NA_Diesel	0	0 ICEV	6714.17	6714.17	18.395	90670.3	57
2035-01-01	3872982	59.64	17.2	TRUE	MGV24	NA_Diesel	0	0 ICEV	5783.52	5783.52	15.8453	94654.1	114
2035-01-01	3206801	56.02	14.24	TRUE	MGV24	NA_Diesel	0	0 ICEV	6172.64	6172.64	16.9113	105720	75
2035-01-01	3998973	59.46	17.76	TRUE	MGV24	NA_Diesel	0	0 ICEV	5953.34	5953.34	16.3105	100683	102
2035-01-01	2900831	56.62	12.88	TRUE	MGV24	NA_Diesel	0	0 ICEV	6887.07	6887.07	18.8687	93280.6	53
2035-01-01	3287845	56.9	14.6	TRUE	MGV24	NA_Diesel	0	0 ICEV	7030.94	7030.94	19.2628	106977	45
2035-01-01	4053289	65.78	18	TRUE	MGV24	NA_Diesel	0	0 ICEV	5680.69	5680.69	15.5635	99143.3	1
2035-01-01	4053287	65.74	18	TRUE	MGV24	NA_Diesel	0	0 ICEV	5680.69	5680.69	15.5635	99143.3	1
2035-01-01	2738887	57.74	12.16	TRUE	MGV24	NA_Diesel	0	0 ICEV	6382.66	6382.66	17.4867	104695	53
2035-01-01	4088962	59.24	18.16	TRUE	MGV24	NA_Diesel	0	0 ICEV	8486.6	8486.6	23.251	155814	23
2035-01-01	2882839	56.78	12.8	TRUE	MGV24	NA_Diesel	0	0 ICEV	5999.39	5999.39	16.4367	74809.2	38
2035-01-01	3576127	62.54	15.88	TRUE	MGV24	NA_Diesel	0	0 ICEV	7411.91	7411.91	20.3066	127721	3
2035-01-01	4088961	59.22	18.16	TRUE	MGV24	NA_Diesel	0	0 ICEV	5780.87	5780.87	15.838	117047	5
2035-01-01	3998974	59.48	17.76	TRUE	MGV24	NA_Diesel	0	0 ICEV	5953.34	5953.34	16.3105	100683	102
2035-01-01	3962959	59.18	17.6	TRUE	MGV24	NA_Diesel	0	0 ICEV	6878.77	6878.77	18.8459	117327	64
2035-01-01	2990787	55.74	13.28	TRUE	MGV24	NA_Diesel	0	0 ICEV	6360.04	6360.04	17.4248	94065	56
2035-01-01	3468006	60.12	15.4	TRUE	MGV24	NA_Diesel	0	0 ICEV	6706.99	6706.99	18.3753	111542	22
2035-01-01	3459006	60.12	15.36	TRUE	MGV24	NA_Diesel	0	0 ICEV	6551.71	6551.71	17.9499	109376	18
2035-01-01	2873839	56.78	12.76	TRUE	MGV24	NA_Diesel	0	0 ICEV	5999.39	5999.39	16.4367	74809.2	38
2035-01-01	2945785	55.7	13.08	TRUE	MGV24	NA_Diesel	0	0 ICEV	5953.04	5953.04	16.3097	93974.2	51
2035-01-01	3305844	56.88	14.68	TRUE	MGV24	NA_Diesel	0	0 ICEV	7030.94	7030.94	19.2628	106977	45
2035-01-01	2900813	56.26	12.88	TRUE	MGV24	NA_Diesel	0	0 ICEV	7336.09	7336.09	20.0989	100009	65
2035-01-01	4062292	65.84	18.04	TRUE	MGV24	NA_Diesel	0	0 ICEV	5680.69	5680.69	15.5635	99143.3	1
2035-01-01	4044295	65.9	17.96	TRUE	MGV24	NA_Diesel	0	0 ICEV	5680.69	5680.69	15.5635	99143.3	1
2035-01-01	3989960	59.2	17.72	TRUE	MGV24	NA_Diesel	0	0 ICEV	6866.51	6866.51	18.8124	116733	79
2035-01-01	2981787	55.74	13.24	TRUE	MGV24	NA_Diesel	0	0 ICEV	6360.04	6360.04	17.4248	94065	56
2035-01-01	3701969	59.38	16.44	TRUE	MGV24	NA_Diesel	0	0 ICEV	5776.51	5776.51	15.826	93214.5	38
2035-01-01	2576914	58.28	11.44	TRUE	MGV24	NA_Diesel	0	0 ICEV	5612.54	5612.54	15.3768	97360.1	12
2035-01-01	4088965	59.3	18.16	TRUE	MGV24	NA_Diesel	0	0 ICEV	6166.95	6166.95	16.8957	98379.7	31
2035-01-01	3863982	59.64	17.16	TRUE	MGV24	NA_Diesel	0	0 ICEV	5940.65	5940.65	16.2757	97358.3	115
2035-01-01	4061972	59.44	18.04	TRUE	MGV24	NA_Diesel	0	0 ICEV	6695.85	6695.85	18.3448	129182	5
2035-01-01	3152818	56.36	14	TRUE	MGV24	NA_Diesel	0	0 ICEV	5494.65	5494.65	15.0538	91588.4	32
2035-01-01	4070956	59.12	18.08	TRUE	MGV24	NA_Diesel	0	0 ICEV	6551.17	6551.17	17.9484	108743	8
2035-01-01	2981786	55.72	13.24	TRUE	MGV24	NA_Diesel	0	0 ICEV	6360.04	6360.04	17.4248	94065	56
2035-01-01	3143777	55.54	13.96	TRUE	MGV24	NA_Diesel	0	0 ICEV	6848.55	6848.55	18.7631	103667	13
2035-01-01	4071282	65.64	18.08	TRUE	MGV24	NA_Diesel	0	0 ICEV	5680.69	5680.69	15.5635	99143.3	1
2035-01-01	2855840	56.8	12.68	TRUE	MGV24	NA_Diesel	0	0 ICEV	5999.39	5999.39	16.4367	74809.2	38
2035-01-01	4071285	65.7	18.08	TRUE	MGV24	NA_Diesel	0	0 ICEV	5680.69	5680.69	15.5635	99143.3	1
2035-01-01	2774914	58.28	12.32	TRUE	MGV24	NA_Diesel	0	0 ICEV	6338.13	6338.13	17.3647	96623	68
2035-01-01	3296845	56.9	14.64	TRUE	MGV24	NA_Diesel	0	0 ICEV	7030.94	7030.94	19.2628	106977	45
2035-01-01	2927780	55.6	13	TRUE	MGV24	NA_Diesel	0	0 ICEV	5926.64	5926.64	16.2374	96447.4	7
2035-01-01	2900836	56.72	12.88	TRUE	MGV24	NA_Diesel	0	0 ICEV	5775.55	5775.55	15.8234	74111.6	49
2035-01-01	3089828	56.56	13.72	TRUE	MGV24	NA_Diesel	0	0 ICEV	6691.2	6691.2	18.3321	111043	39
2035-01-01	4097965	59.3	18.2	TRUE	MGV24	NA_Diesel	0	0 ICEV	6166.95	6166.95	16.8957	98379.7	31
2035-01-01	3404958	59.16	15.12	TRUE	MGV24	NA_Diesel	0	0 ICEV	5594.49	5594.49	15.3274	97385.1	31
2035-01-01	2882837	56.74	12.8	TRUE	MGV24	NA_Diesel	0	0 ICEV	5999.39	5999.39	16.4367	74809.2	38
2035-01-01	2945783	55.66	13.08	TRUE	MGV24	NA_Diesel	0	0 ICEV	6527.08	6527.08	17.8824	102656	54
2035-01-01	3188888	57.76	14.16	TRUE	MGV24	NA_Diesel	0	0 ICEV	5486.77	5486.77	15.0323	90334.3	67
2035-01-01	2819896	57.92	12.52	TRUE	MGV24	NA_Diesel	0	0 ICEV	7330.92	7330.92	20.0847	118149	73
2035-01-01	4070966	59.32	18.08	TRUE	MGV24	NA_Diesel	0	0 ICEV	6821.97	6821.97	18.6903	92933.5	7
2035-01-01	4062285	65.7	18.04	TRUE	MGV24	NA_Diesel	0	0 ICEV	5680.69	5680.69	15.5635	99143.3	1
2035-01-01	4035299	65.98	17.92	TRUE	MGV24	NA_Diesel	0	0 ICEV	5680.69	5680.69	15.5635	99143.3	1
2035-01-01	2900835	56.7	12.88	TRUE	MGV24	NA_Diesel	0	0 ICEV	5775.55	5775.55	15.8234	74111.6	49
2035-01-01	3944978	59.56	17.52	TRUE	MGV24	NA_Diesel	0	0 ICEV	5919.64	5919.64	16.2182	102525	110
2035-01-01	3089827	56.54	13.72	TRUE	MGV24	NA_Diesel	0	0 ICEV	6334.09	6334.09	17.3537	106553	29
2035-01-01	2999788	55.76	13.32	TRUE	MGV24	NA_Diesel	0	0 ICEV	6613.08	6613.08	18.118	97456.6	59
2035-01-01	3287846	56.92	14.6	TRUE	MGV24	NA_Diesel	0	0 ICEV	7030.94	7030.94	19.2628	106977	45
2035-01-01	2801935	58.7	12.44	TRUE	MGV24	NA_Diesel	0	0 ICEV	7324.42	7324.42	20.0669	124817	27
2035-01-01	2954786	55.72	13.12	TRUE	MGV24	NA_Diesel	0	0 ICEV	5590.11	5590.11	15.3154	106005	27
2035-01-01	2837844	56.88	12.6	TRUE	MGV24	NA_Diesel	0	0 ICEV	5999.39	5999.39	16.4367	74809.2	38
2035-01-01	4106965	59.3	18.24	TRUE	MGV24	NA_Diesel	0	0 ICEV	6166.95	6166.95	16.8957	98379.7	31
2035-01-01	3495025	60.5	15.52	TRUE	MGV24	NA_Diesel	0	0 ICEV	5386.19	5386.19	14.7567	80802.6	19
2035-01-01	3404960	59.2	15.12	TRUE	MGV24	NA_Diesel	0	0 ICEV	6510.85	6510.85	17.838	112856	51
2035-01-01	2693888	57.76	11.96	TRUE	MGV24	NA_Diesel	0	0 ICEV	5915.38	5915.38	16.2065	99374.5	72
2035-01-01	2666901	58.02	11.84	TRUE	MGV24	NA_Diesel	0	0 ICEV	5457.98	5457.98	14.9534	90375.6	74
2035-01-01	3494921	58.42	15.52	TRUE	MGV24	NA_Diesel	0	0 ICEV	5757.62	5757.62	15.7743	88560.2	35
2035-01-01	4026299	65.98	17.88	TRUE	MGV24	NA_Diesel	0	0 ICEV	5680.69	5680.69	15.5635	99143.3	1
2035-01-01	4062284	65.68	18.04	TRUE	MGV24	NA_Diesel	0	0 ICEV	5680.69	5680.69	15.5635	99143.3	1
2035-01-01	2828845	56.9	12.56	TRUE	MGV24	NA_Diesel	0	0 ICEV	6312.84	6312.84	17.2955	80587.3	44
2035-01-01	3422964	59.28	15.2	TRUE	MGV24	NA_Diesel	0	0 ICEV	7016.89	7016.89	19.2244	137525	60
2035-01-01	2900814	56.28	12.88	TRUE	MGV24	NA_Diesel	0	0 ICEV	7295.39	7295.39	19.9874	99322.7	64
2035-01-01	2747862	57.24	12.2	TRUE	MGV24	NA_Diesel	0	0 ICEV	6596.49	6596.49	18.0726	89437.7	36
2035-01-01	3504027	60.54	15.56	TRUE	MGV24	NA_Diesel	0	0 ICEV	5386.19	5386.19	14.7567	80802.6	19
2035-01-01	2846842	56.84	12.64	TRUE	MGV24	NA_Diesel	0	0 ICEV	5999.39	5999.39	16.4367	74809.2	38
2035-01-01	2666900	58	11.84	TRUE	MGV24	NA_Diesel	0	0 ICEV	5457.98	5457.98	14.9534	90375.6	74
2035-01-01	2693893	57.86	11.96	TRUE	MGV24	NA_Diesel	0	0 ICEV	6509.95	6509.95	17.8355	106018	84
2035-01-01	3953978	59.56	17.56	TRUE	MGV24	NA_Diesel	0	0 ICEV	5892.28	5892.28	16.1432	102118	108
2035-01-01	2747887	57.74	12.2	TRUE	MGV24	NA_Diesel	0	0 ICEV	6308.03	6308.03	17.2823	103899	50
2035-01-01	3575952	59.04	15.88	TRUE	MGV24	NA_Diesel	0	0 ICEV	6165.58	6165.58	16.892	107253	18
2035-01-01	4070976	59.52	18.08	TRUE	MGV24	NA_Diesel	0	0 ICEV	5748.54	5748.54	15.7494	80289.2	18
2035-01-01	4062293	65.86	18.04	TRUE	MGV24	NA_Diesel	0	0 ICEV	5680.69	5680.69	15.5635	99143.3	1
2035-01-01	2900816	56.32	12.88	TRUE	MGV24	NA_Diesel	0	0 ICEV	6987.98	6987.98	19.1451	95135.8	65
2035-01-01	2900834	56.68	12.88	TRUE	MGV24	NA_Diesel	0	0 ICEV	5553.1	5553.1	15.214	70033.1	47
2035-01-01	4053290	65.8	18	TRUE	MGV24	NA_Diesel	0	0 ICEV	5680.69	5680.69	15.5635	99143.3	1
2035-01-01	3071826	56.52	13.64	TRUE	MGV24	NA_Diesel	0	0 ICEV	6587.7	6587.7	18.0485	109635	34
2035-01-01	3486025	60.5	15.48	TRUE	MGV24	NA_Diesel	0	0 ICEV	5386.19	5386.19	14.7567	80802.6	19
2035-01-01	3980975	59.5	17.68	TRUE	MGV24	NA_Diesel	0	0 ICEV	5843.06	5843.06	16.0084	99294.4	101
2035-01-01	2756887	57.74	12.24	TRUE	MGV24	NA_Diesel	0	0 ICEV	6308.03	6308.03	17.2823	103899	50
2035-01-01	3854982	59.64	17.12	TRUE	MGV24	NA_Diesel	0	0 ICEV	7269.12	7269.12	19.9154	118812	122
2035-01-01	2657898	57.96	11.8	TRUE	MGV24	NA_Diesel	0	0 ICEV	5454.28	5454.28	14.9432	90338.6	73
2035-01-01	2909823	56.46	12.92	TRUE	MGV24	NA_Diesel	0	0 ICEV	6509.78	6509.78	17.835	87478.4	55
2035-01-01	3080827	56.54	13.68	TRUE	MGV24	NA_Diesel	0	0 ICEV	6587.7	6587.7	18.0485	109635	34
2035-01-01	2855841	56.82	12.68	TRUE	MGV24	NA_Diesel	0	0 ICEV	5999.39	5999.39	16.4367	74809.2	38
2035-01-01	4026300	66	17.88	TRUE	MGV24	NA_Diesel	0	0 ICEV	5680.69	5680.69	15.5635	99143.3	1
2035-01-01	2828844	56.88	12.56	TRUE	MGV24	NA_Diesel	0	0 ICEV	6151.16	6151.16	16.8525	77786.7	40
2035-01-01	4719284	65.68	20.96	TRUE	MGV24	NA_Diesel	0	0 ICEV	5747.37	5747.37	15.7462	98427.5	12
2035-01-01	3989975	59.5	17.72	TRUE	MGV24	NA_Diesel	0	0 ICEV	5843.06	5843.06	16.0084	99294.4	101
2035-01-01	2819846	56.92	12.52	TRUE	MGV24	NA_Diesel	0	0 ICEV	5552.73	5552.73	15.213	68221.8	41
2035-01-01	2891836	56.72	12.84	TRUE	MGV24	NA_Diesel	0	0 ICEV	5376.91	5376.91	14.7313	66708.5	37
2035-01-01	4017301	66.02	17.84	TRUE	MGV24	NA_Diesel	0	0 ICEV	5680.69	5680.69	15.5635	99143.3	1
2035-01-01	2909807	56.14	12.92	TRUE	MGV24	NA_Diesel	0	0 ICEV	5840.13	5840.13	16.0004	108064	49
2035-01-01	4053294	65.88	18	TRUE	MGV24	NA_Diesel	0	0 ICEV	5680.69	5680.69	15.5635	99143.3	1
2035-01-01	3278846	56.92	14.56	TRUE	MGV24	NA_Diesel	0	0 ICEV	7259.47	7259.47	19.889	110844	49
2035-01-01	3080826	56.52	13.68	TRUE	MGV24	NA_Diesel	0	0 ICEV	6587.7	6587.7	18.0485	109635	34
2035-01-01	2756888	57.76	12.24	TRUE	MGV24	NA_Diesel	0	0 ICEV	6308.03	6308.03	17.2823	103899	50
2035-01-01	2954783	55.66	13.12	TRUE	MGV24	NA_Diesel	0	0 ICEV	5551.98	5551.98	15.2109	92299.8	25
2035-01-01	2666899	57.98	11.84	TRUE	MGV24	NA_Diesel	0	0 ICEV	5454.28	5454.28	14.9432	90338.6	73
2035-01-01	2693887	57.74	11.96	TRUE	MGV24	NA_Diesel	0	0 ICEV	5731.91	5731.91	15.7039	97539.8	70
2035-01-01	2909824	56.48	12.92	TRUE	MGV24	NA_Diesel	0	0 ICEV	6509.78	6509.78	17.835	87478.4	55
2035-01-01	3486024	60.48	15.48	TRUE	MGV24	NA_Diesel	0	0 ICEV	5371.41	5371.41	14.7162	80602.2	18
2035-01-01	3080808	56.16	13.68	TRUE	MGV24	NA_Diesel	0	0 ICEV	5279.83	5279.83	14.4653	85150.5	42
2035-01-01	2684894	57.88	11.92	TRUE	MGV24	NA_Diesel	0	0 ICEV	5810.47	5810.47	15.9191	96276.6	79
2035-01-01	2846843	56.86	12.64	TRUE	MGV24	NA_Diesel	0	0 ICEV	5999.39	5999.39	16.4367	74809.2	38
2035-01-01	2774889	57.78	12.32	TRUE	MGV24	NA_Diesel	0	0 ICEV	6307.49	6307.49	17.2808	104449	58
2035-01-01	4071280	65.6	18.08	TRUE	MGV24	NA_Diesel	0	0 ICEV	5680.69	5680.69	15.5635	99143.3	1
2035-01-01	4062283	65.66	18.04	TRUE	MGV24	NA_Diesel	0	0 ICEV	5680.69	5680.69	15.5635	99143.3	1
2035-01-01	3260803	56.06	14.48	TRUE	MGV24	NA_Diesel	0	0 ICEV	6121.47	6121.47	16.7711	100175	65
2035-01-01	3071825	56.5	13.64	TRUE	MGV24	NA_Diesel	0	0 ICEV	6587.7	6587.7	18.0485	109635	34
2035-01-01	2954782	55.64	13.12	TRUE	MGV24	NA_Diesel	0	0 ICEV	5551.98	5551.98	15.2109	92299.8	25
2035-01-01	2747861	57.22	12.2	TRUE	MGV24	NA_Diesel	0	0 ICEV	5707.41	5707.41	15.6367	75239.9	30
2035-01-01	2756884	57.68	12.24	TRUE	MGV24	NA_Diesel	0	0 ICEV	5046.82	5046.82	13.8269	83899.9	43
2035-01-01	3431918	58.36	15.24	TRUE	MGV24	NA_Diesel	0	0 ICEV	5354.26	5354.26	14.6692	85147.4	34
2035-01-01	2684893	57.86	11.92	TRUE	MGV24	NA_Diesel	0	0 ICEV	6293.37	6293.37	17.2421	103651	80
2035-01-01	4044296	65.92	17.96	TRUE	MGV24	NA_Diesel	0	0 ICEV	5680.69	5680.69	15.5635	99143.3	1
2035-01-01	2909822	56.44	12.92	TRUE	MGV24	NA_Diesel	0	0 ICEV	6509.78	6509.78	17.835	87478.4	55
2035-01-01	2666898	57.96	11.84	TRUE	MGV24	NA_Diesel	0	0 ICEV	5454.28	5454.28	14.9432	90338.6	73
2035-01-01	4044297	65.94	17.96	TRUE	MGV24	NA_Diesel	0	0 ICEV	5680.69	5680.69	15.5635	99143.3	1
2035-01-01	3197888	57.76	14.2	TRUE	MGV24	NA_Diesel	0	0 ICEV	5254.54	5254.54	14.396	86315.1	60
2035-01-01	3197801	56.02	14.2	TRUE	MGV24	NA_Diesel	0	0 ICEV	5997.98	5997.98	16.4328	102680	73
2035-01-01	3971958	59.16	17.64	TRUE	MGV24	NA_Diesel	0	0 ICEV	6100.81	6100.81	16.7146	99546.6	95
2035-01-01	4034969	59.38	17.92	TRUE	HGV40	NA_Diesel	0	0 ICEV	1.24612e+06	1.24612e+06	3414.03	42125692	584
2035-01-01	2576913	58.26	11.44	TRUE	MGV24	NA_Diesel	0	0 ICEV	5550.67	5550.67	15.2073	96551.9	8
2035-01-01	2900835	56.7	12.88	TRUE	HGV40	NA_Diesel	0	0 ICEV	609391	609391	1669.56	19270196	1744
2035-01-01	2909804	56.08	12.92	TRUE	MGV24	NA_Diesel	0	0 ICEV	5033.09	5033.09	13.7893	95001.3	15
2035-01-01	3404959	59.18	15.12	TRUE	MGV24	NA_Diesel	0	0 ICEV	6288.52	6288.52	17.2288	109110	43
2035-01-01	4089280	65.6	18.16	TRUE	MGV24	NA_Diesel	0	0 ICEV	5685.03	5685.03	15.5754	99186.8	2
2035-01-01	4071283	65.66	18.08	TRUE	MGV24	NA_Diesel	0	0 ICEV	5680.69	5680.69	15.5635	99143.3	1
2035-01-01	3989974	59.48	17.72	TRUE	MGV24	NA_Diesel	0	0 ICEV	5993.91	5993.91	16.4217	101422	105
2035-01-01	3449918	58.36	15.32	TRUE	MGV24	NA_Diesel	0	0 ICEV	5354.26	5354.26	14.6692	85147.4	34
2035-01-01	2936778	55.56	13.04	TRUE	MGV24	NA_Diesel	0	0 ICEV	5454.13	5454.13	14.9428	88369.8	36
2035-01-01	4053291	65.82	18	TRUE	MGV24	NA_Diesel	0	0 ICEV	5680.69	5680.69	15.5635	99143.3	1
2035-01-01	3998961	59.22	17.76	TRUE	MGV24	NA_Diesel	0	0 ICEV	6488.11	6488.11	17.7757	110723	70
2035-01-01	2693884	57.68	11.96	TRUE	HGV40	NA_Diesel	0	0 ICEV	1.19276e+06	1.19276e+06	3267.84	38469660	1777
2035-01-01	3404956	59.12	15.12	TRUE	MGV24	NA_Diesel	0	0 ICEV	5253.19	5253.19	14.3923	88861.8	17
2035-01-01	3440918	58.36	15.28	TRUE	MGV24	NA_Diesel	0	0 ICEV	5354.26	5354.26	14.6692	85147.4	34
2035-01-01	3143776	55.52	13.96	TRUE	MGV24	NA_Diesel	0	0 ICEV	6093.78	6093.78	16.6953	94648.7	2
2035-01-01	2900834	56.68	12.88	TRUE	HGV40	NA_Diesel	0	0 ICEV	605278	605278	1658.3	19151860	1729
2035-01-01	3468007	60.14	15.4	TRUE	MGV24	NA_Diesel	0	0 ICEV	5518.42	5518.42	15.119	92258.2	8
2035-01-01	2774856	57.12	12.32	TRUE	MGV24	NA_Diesel	0	0 ICEV	4977.31	4977.31	13.6365	60067.1	32
2035-01-01	4053295	65.9	18	TRUE	MGV24	NA_Diesel	0	0 ICEV	5680.69	5680.69	15.5635	99143.3	1
2035-01-01	3395958	59.16	15.08	TRUE	MGV24	NA_Diesel	0	0 ICEV	6288.52	6288.52	17.2288	109110	43
2035-01-01	2819845	56.9	12.52	TRUE	MGV24	NA_Diesel	0	0 ICEV	6484.66	6484.66	17.7662	83049.4	45
2035-01-01	4080280	65.6	18.12	TRUE	MGV24	NA_Diesel	0	0 ICEV	5685.03	5685.03	15.5754	99186.8	2
2035-01-01	3953977	59.54	17.56	TRUE	MGV24	NA_Diesel	0	0 ICEV	5420.46	5420.46	14.8506	92690.9	100
2035-01-01	4035298	65.96	17.92	TRUE	MGV24	NA_Diesel	0	0 ICEV	5680.69	5680.69	15.5635	99143.3	1
2035-01-01	4034968	59.36	17.92	TRUE	HGV40	NA_Diesel	0	0 ICEV	1171694	1171694	3210.12	39977932	303
2035-01-01	3962977	59.54	17.6	TRUE	MGV24	NA_Diesel	0	0 ICEV	5352.57	5352.57	14.6646	91836.4	98
2035-01-01	4052977	59.54	18	TRUE	MGV24	NA_Diesel	0	0 ICEV	5974.42	5974.42	16.3683	96553.7	12
2035-01-01	2765883	57.66	12.28	TRUE	MGV24	NA_Diesel	0	0 ICEV	5242.9	5242.9	14.3641	86165.6	47
2035-01-01	2900832	56.64	12.88	TRUE	HGV40	NA_Diesel	0	0 ICEV	601627	601627	1648.29	19111140	1702
2035-01-01	5421291	65.82	24.08	TRUE	MGV24	NA_Diesel	0	0 ICEV	6253.64	6253.64	17.1333	106498	4
2035-01-01	2765858	57.16	12.28	TRUE	MGV24	NA_Diesel	0	0 ICEV	6061.96	6061.96	16.6081	78021.1	37
2035-01-01	2909803	56.06	12.92	TRUE	MGV24	NA_Diesel	0	0 ICEV	5503.35	5503.35	15.0777	82202.5	32
2035-01-01	4034967	59.34	17.92	TRUE	HGV40	NA_Diesel	0	0 ICEV	1.15906e+06	1.15906e+06	3175.52	39618836	203
2035-01-01	3008806	56.12	13.36	TRUE	MGV24	NA_Diesel	0	0 ICEV	5348.56	5348.56	14.6536	86520.8	39
2035-01-01	4089279	65.58	18.16	TRUE	MGV24	NA_Diesel	0	0 ICEV	5685.03	5685.03	15.5754	99186.8	2
2035-01-01	4053292	65.84	18	TRUE	MGV24	NA_Diesel	0	0 ICEV	5680.69	5680.69	15.5635	99143.3	1
2035-01-01	4071281	65.62	18.08	TRUE	MGV24	NA_Diesel	0	0 ICEV	5680.69	5680.69	15.5635	99143.3	1
2035-01-01	4043977	59.54	17.96	TRUE	MGV24	NA_Diesel	0	0 ICEV	5974.42	5974.42	16.3683	96553.7	12
2035-01-01	2828844	56.88	12.56	TRUE	HGV40	NA_Diesel	0	0 ICEV	561297	561297	1537.8	17970858	1650
2035-01-01	2891793	55.86	12.84	TRUE	HGV40	NA_Diesel	0	0 ICEV	599890	599890	1643.53	19220578	1313
2035-01-01	2999791	55.82	13.32	TRUE	MGV24	NA_Diesel	0	0 ICEV	4970.03	4970.03	13.6165	73408.2	25
2035-01-01	2972782	55.64	13.2	TRUE	MGV24	NA_Diesel	0	0 ICEV	5403.66	5403.66	14.8046	84401.9	34
2035-01-01	3962958	59.16	17.6	TRUE	MGV24	NA_Diesel	0	0 ICEV	5233.24	5233.24	14.3376	85229.2	65
2035-01-01	4710237	64.74	20.92	TRUE	HGV40	NA_Diesel	0	0 ICEV	1.02837e+06	1.02837e+06	2817.46	35819284	84
2035-01-01	2810846	56.92	12.48	TRUE	MGV24	NA_Diesel	0	0 ICEV	6243.12	6243.12	17.1044	78365.3	48
2035-01-01	3575969	59.38	15.88	TRUE	MGV24	NA_Diesel	0	0 ICEV	5333.98	5333.98	14.6136	89778.5	28
2035-01-01	2675895	57.9	11.88	TRUE	MGV24	NA_Diesel	0	0 ICEV	5499.12	5499.12	15.0661	91196.3	74
2035-01-01	2900836	56.72	12.88	TRUE	HGV40	NA_Diesel	0	0 ICEV	599660	599660	1642.9	19040320	1742
2035-01-01	2864840	56.8	12.72	TRUE	MGV24	NA_Diesel	0	0 ICEV	5999.39	5999.39	16.4367	74809.2	38
2035-01-01	4080279	65.58	18.12	TRUE	MGV24	NA_Diesel	0	0 ICEV	5680.69	5680.69	15.5635	99143.3	1
2035-01-01	2891837	56.74	12.84	TRUE	HGV40	NA_Diesel	0	0 ICEV	559473	559473	1532.8	17916470	1639
2035-01-01	4062281	65.62	18.04	TRUE	MGV24	NA_Diesel	0	0 ICEV	5680.69	5680.69	15.5635	99143.3	1
2035-01-01	4053288	65.76	18	TRUE	MGV24	NA_Diesel	0	0 ICEV	5680.69	5680.69	15.5635	99143.3	1
2035-01-01	4719237	64.74	20.96	TRUE	HGV40	NA_Diesel	0	0 ICEV	1.02837e+06	1.02837e+06	2817.45	35818950	84
2035-01-01	4079966	59.32	18.12	TRUE	MGV24	NA_Diesel	0	0 ICEV	6231.87	6231.87	17.0736	85418.2	6
2035-01-01	3962976	59.52	17.6	TRUE	MGV24	NA_Diesel	0	0 ICEV	5401.56	5401.56	14.7988	92326.4	99
2035-01-01	4719283	65.66	20.96	TRUE	MGV24	NA_Diesel	0	0 ICEV	4909.7	4909.7	13.4512	83651.9	7
2035-01-01	2918825	56.5	12.96	TRUE	HGV40	NA_Diesel	0	0 ICEV	584975	584975	1602.67	18596126	1592
2035-01-01	2666902	58.04	11.84	TRUE	MGV24	NA_Diesel	0	0 ICEV	5329.07	5329.07	14.6002	88127	67
2035-01-01	4025971	59.42	17.88	TRUE	MGV24	NA_Diesel	0	0 ICEV	5207.46	5207.46	14.267	95997.8	8
2035-01-01	2666896	57.92	11.84	TRUE	MGV24	NA_Diesel	0	0 ICEV	5499.12	5499.12	15.0661	91196.3	74
2035-01-01	4053293	65.86	18	TRUE	MGV24	NA_Diesel	0	0 ICEV	5680.69	5680.69	15.5635	99143.3	1
2035-01-01	2873840	56.8	12.76	TRUE	MGV24	NA_Diesel	0	0 ICEV	5999.39	5999.39	16.4367	74809.2	38
2035-01-01	2909791	55.82	12.92	TRUE	HGV40	NA_Diesel	0	0 ICEV	545320	545320	1494.03	17694430	1151
2035-01-01	2747868	57.36	12.2	TRUE	MGV24	NA_Diesel	0	0 ICEV	6218.85	6218.85	17.0379	82636.7	32
2035-01-01	2882837	56.74	12.8	TRUE	HGV40	NA_Diesel	0	0 ICEV	559473	559473	1532.8	17916470	1639
2035-01-01	4719241	64.82	20.96	TRUE	HGV40	NA_Diesel	0	0 ICEV	1.02607e+06	1.02607e+06	2811.16	35726896	70
2035-01-01	4062286	65.72	18.04	TRUE	MGV24	NA_Diesel	0	0 ICEV	5680.69	5680.69	15.5635	99143.3	1
2035-01-01	4062280	65.6	18.04	TRUE	MGV24	NA_Diesel	0	0 ICEV	5680.69	5680.69	15.5635	99143.3	1
2035-01-01	3971976	59.52	17.64	TRUE	MGV24	NA_Diesel	0	0 ICEV	5394.02	5394.02	14.7781	92251	98
2035-01-01	3098858	57.16	13.76	TRUE	MGV24	NA_Diesel	0	0 ICEV	5329.05	5329.05	14.6001	77851.3	22
2035-01-01	2693886	57.72	11.96	TRUE	HGV40	NA_Diesel	0	0 ICEV	584672	584672	1601.84	17414778	1545
[truncated: 141,610 more rows]

## Sheet: fig 3 - infra (ers)
year	location_hash	latitude	longitude	is_in_sweden	placement	kW_installed	kW_used	kW_unused	kWPerLaneKm_installed	kWPerRoadKm_used	kWPerRoadKm_unused	kWh_per_year	euro_per_kWh	soc_on_arrival	lane_km	bidirectional_ers_km
[truncated: 3,830 more rows]

[truncated: 4 more sheets: fig 3 - driving (ers), fig 4, fig 6, fig 7]
